# Supplementary material for: Structural basis for TRF2-RAP1 recruitment by EBNA1 at the EBV origin of replication
Source: Sci Rep. 2026 Apr 9;16:16729. doi: 10.1038/s41598-026-43067-w (PMC13223232; doi:10.1038/s41598-026-43067-w)
Supplement: Supplementary file 1 — Supplementary Material 1 [file 41598_2026_43067_MOESM1_ESM.zip]

Archive with 6 entries (5 files):
- XLMS/
- XLMS/24-G299-LiebermanP-XLMS-Report.xlsx
- XLMS/mappingEDC.xlsx
- XLMS/XLMS_mapping7U1T.pse
- XLMS/XLMS_mappingAF3.pse
- XLMS/XLMS_mappingTRFH.pse
