# Supplementary material for: Structural basis for TRF2-RAP1 recruitment by EBNA1 at the EBV origin of replication
Source: Sci Rep. 2026 Apr 9;16:16729. doi: 10.1038/s41598-026-43067-w (PMC13223232; doi:10.1038/s41598-026-43067-w)
Supplement: Supplementary file 1 — Supplementary Material 1 [file 41598_2026_43067_MOESM1_ESM.zip › XLMS/24-G299-LiebermanP-XLMS-Report.xlsx]

## Sheet: Summary
Wistar Proteomics and Metabolomics Facility
Sample Preparation and LC-MS/MS analysis
1	One full length gel with two 0.5 cm crosslinked bands and one in-solution crosslinked sample were received.
2	For the "gel" samples, each selected band was reduced with TCEP, alkylated with iodoacetamide, pre-digested with LysC, and digested in-gel with trypsin.
3	For the "in-solution" sample, the sample was denatured with 8M urea, reduced with TCEP, alkylated with iodoacetamide, pre-digested with LysC (8 M urea), and digested in-with trypsin (2 M urea).
		The "in-solution" digest was then desalted by C18 SPE (Sep-Pak, Waters) and enriched for crosslinks with MCX SPE (Oasis, Waters).
4	The trypic digest of each sample was then analyzed using a 120 min LC-MS/MS run on the Thermo Orbitrap Eclipse (OT-OT) mass spectrometer in Data-Dependent Acquisition mode with FAIMS.
Data Analysis
1	MS/MS data were preliminarily searched for linear peptides using Thermo Proteome Discoverer v3.1.1.93 to evaluate spectral quality and generate a condensed FASTA file for the XLMS search.
2	Spectra were searched against the SwissProt Human database with curated isoforms (downloaded 20240608) database; the sequences of RAP1 (TRF2IP), TRF2 (TERF2), and EBNA1; and a common contaminant database using Sequest HT.
		Percolator target False Discovery Rate was set at 0.01 (Strict).
3	The “Linear Proteins” sheet lists the entire protein level output of Proteome Discoverer.
		A condensed FASTA file containing 155 proteins was generated using all proteins identified in the linear search.
4	The MS rawfiles were recalibrated, centroided, and converted to .mfg format using a preprocessing workflow and scripts provided by the Rappsilber Lab: https://github.com/Rappsilber-Laboratory/preprocessing
5	MS/MS data were searched for crosslinks using XiSearch v1.8.7.0
		Spectra were searched against the condensed FASTA file generated from the linear peptide search.
		Variable modifications searched include N deamidation and M oxidation. Static modifications searched include C carbamidomethylation.
		EDC specificity was encoded as n-term/Lys/Ser/Thr/Tyr to c-term/Asp/Glu and the crosslinker mass was set to -18.011 Da.
		MS1 tolerance was set to 3 ppm and MS2 tolerance was set to 5 ppm.
6	The output from XiSearch was evaluated in XiFDR v2.3.5.
		Crosslink spectrum matches (XSMs) were prefiltered to remove peptides with <50% coverage and <5 fragments/peptide.
		The XiFDR target False Discovery Rate at the residue pair level was set at 0.01 and the search was set to boost the FDR calculation for interprotein crosslinks.
		The search was set to exclude XSMs with <50% peptide coverage and <5 fragments and the minimum score threshold was set to 15.
7	The "All XLed Peptides" sheet lists the entire output from XiFDR.
8	The "Filtered Intraprotein XLs" sheet lists all intraprotein crosslinks from RAP1, TRF2, and EBNA1 with background and decoys removed.
9	The "Filtered Interprotein XLs" sheet lists all interprotein crosslinks between RAP1, TRF2, and EBNA1 with background and decoys removed.
Summary
1	The filtered interprotein crosslinks are visualized below with two views.
2	The filtered intraprotein crosslinks are visualized below.
3	A representative XSM is shown below.

## Sheet: Filtered Interprotein XLs
Num	Protein1	Description1	Protein2	Description2	Pep Seq1	Pep Seq2	Protein Link Pos1	Protein Link Pos2	Decoy1	Decoy2	Pep Pos1	Pep Pos2	Peptide Length1	Peptide Length2	Link Pos1	Link Pos2	Charge	Crosslinker	CrosslinkerModMass	MinFragments	P1Fragments	P2Fragments	PeptidesWithDoublets	PeptidesWithStubs	minPepCoverage	minPepCoverageAbsolute	Score	isDecoy	isTT	isTD	isDD	fdrGroup	fdr	ifdr	PEP	run	scan	PeakListFileName	ScanId	PSMID	exp charge	exp m/z	exp mass	exp fractionalmass	match charge	match mass	match fractionalmass
10	P03211	EBNA1_EBVB9 Epstein-Barr nuclear antigen 1 OS=Epstein-Barr virus (strain B95-8) OX=10377 GN=EBNA1 PE=1 SV=1EBNA1_EBVB9	Q15554	TERF2_HUMAN Telomeric repeat-binding factor 2 OS=Homo sapiens OX=9606 GN=TERF2 PE=1 SV=3TERF2_HUMAN	TTDEGTWVAGVFVYGGSK	DIMQALLVRPLGKEHTVSR	99	135	FALSE	FALSE	97	123	18	19	3	13	4	EDC	-18.011	26	30	26	0	0	0.722	26	32.766	FALSE	TRUE	FALSE	FALSE	Between	0	0	0.003	LiebermanP-Sustek-Xlink2Lower-Faims-Stepped-1	20664	LiebermanP-Sustek-Xlink2Lower-Faims-Stepped-1.mgf	16078	Scan: 20664 Run: LiebermanP-Sustek-Xlink2Lower-Faims-Stepped-1 P1_R.TTDEGTWVAGVFVYGGSK.T P2_R.DIMQALLVRPLGKEHTVSR.L 3 13	4	1005.27	4017.07	0.07	4	4017.08	0.078
19	P03211	EBNA1_EBVB9 Epstein-Barr nuclear antigen 1 OS=Epstein-Barr virus (strain B95-8) OX=10377 GN=EBNA1 PE=1 SV=1EBNA1_EBVB9	Q15554	TERF2_HUMAN Telomeric repeat-binding factor 2 OS=Homo sapiens OX=9606 GN=TERF2 PE=1 SV=3TERF2_HUMAN	TTDEGTWVAGVFVYGGSK	DIMoxQALLVRPLGKEHTVSR	99	135	FALSE	FALSE	97	123	18	19	3	13	4	EDC	-18.011	24	25	24	0	0	0.667	24	31.098	FALSE	TRUE	FALSE	FALSE	Between	0	0.001	0.003	LiebermanP-Sustek-Xlink2Lower-Faims-Stepped-1	17940	LiebermanP-Sustek-Xlink2Lower-Faims-Stepped-1.mgf	13695	Scan: 17940 Run: LiebermanP-Sustek-Xlink2Lower-Faims-Stepped-1 P1_R.TTDEGTWVAGVFVYGGSK.T P2_R.DIMoxQALLVRPLGKEHTVSR.L 3 13	4	1009.28	4033.08	0.076	4	4033.07	0.073
26	P03211	EBNA1_EBVB9 Epstein-Barr nuclear antigen 1 OS=Epstein-Barr virus (strain B95-8) OX=10377 GN=EBNA1 PE=1 SV=1EBNA1_EBVB9	Q15554	TERF2_HUMAN Telomeric repeat-binding factor 2 OS=Homo sapiens OX=9606 GN=TERF2 PE=1 SV=3TERF2_HUMAN	TTDEGTWVAGVFVYGGSK	DIMQALLVRPLGKEHTVSR	100	135	FALSE	FALSE	97	123	18	19	4	13	4	EDC	-18.011	23	26	23	0	0	0.639	23	30.27	FALSE	TRUE	FALSE	FALSE	Between	0	0.001	0.003	LiebermanP-Sustek-Xlink2Upper-Faims-Stepped-1	19694	LiebermanP-Sustek-Xlink2Upper-Faims-Stepped-1.mgf	15296	Scan: 19694 Run: LiebermanP-Sustek-Xlink2Upper-Faims-Stepped-1 P1_R.TTDEGTWVAGVFVYGGSK.T P2_R.DIMQALLVRPLGKEHTVSR.L 4 13	4	1005.28	4017.07	0.075	4	4017.08	0.078
31	P03211	EBNA1_EBVB9 Epstein-Barr nuclear antigen 1 OS=Epstein-Barr virus (strain B95-8) OX=10377 GN=EBNA1 PE=1 SV=1EBNA1_EBVB9	Q9NYB0	TE2IP_HUMAN Telomeric repeat-binding factor 2-interacting protein 1 OS=Homo sapiens OX=9606 GN=TERF2IP PE=1 SV=1TE2IP_HUMAN	TTDEGTWVAGVFVYGGSK	DDGSSMSFYVRPSPAKR	100	39	FALSE	FALSE	97	24	18	17	4	16	4	EDC	-18.011	22	23	22	0	0	0.676	22	30.027	FALSE	TRUE	FALSE	FALSE	Between	0	0.001	0.003	LiebermanP-Sustek-Xlink2Lower-Faims-Stepped-1	16972	LiebermanP-Sustek-Xlink2Lower-Faims-Stepped-1.mgf	12838	Scan: 16972 Run: LiebermanP-Sustek-Xlink2Lower-Faims-Stepped-1 P1_R.TTDEGTWVAGVFVYGGSK.T P2_R.DDGSSMSFYVRPSPAKR.R 4 16	4	939.452	3753.78	0.778	4	3753.77	0.773
32	P03211	EBNA1_EBVB9 Epstein-Barr nuclear antigen 1 OS=Epstein-Barr virus (strain B95-8) OX=10377 GN=EBNA1 PE=1 SV=1EBNA1_EBVB9	Q15554	TERF2_HUMAN Telomeric repeat-binding factor 2 OS=Homo sapiens OX=9606 GN=TERF2 PE=1 SV=3TERF2_HUMAN	TTDEGTWVAGVFVYGGSK	DIMoxQALLVRPLGKEHTVSR	100	135	FALSE	FALSE	97	123	18	19	4	13	4	EDC	-18.011	23	23	23	0	0	0.639	23	29.717	FALSE	TRUE	FALSE	FALSE	Between	0	0.001	0.003	LiebermanP-Sustek-Xlink2Upper-Faims-Stepped-2	18253	LiebermanP-Sustek-Xlink2Upper-Faims-Stepped-2.mgf	14151	Scan: 18253 Run: LiebermanP-Sustek-Xlink2Upper-Faims-Stepped-2 P1_R.TTDEGTWVAGVFVYGGSK.T P2_R.DIMoxQALLVRPLGKEHTVSR.L 4 13	4	1009.27	4033.07	0.07	4	4033.07	0.073
42	P03211	EBNA1_EBVB9 Epstein-Barr nuclear antigen 1 OS=Epstein-Barr virus (strain B95-8) OX=10377 GN=EBNA1 PE=1 SV=1EBNA1_EBVB9	Q15554	TERF2_HUMAN Telomeric repeat-binding factor 2 OS=Homo sapiens OX=9606 GN=TERF2 PE=1 SV=3TERF2_HUMAN	TTDEGTWVAGVFVYGGSK	NPPTTIGMMTLKAAFK	99	331	FALSE	FALSE	97	320	18	16	3	12	4	EDC	-18.011	21	22	21	0	0	0.676	21	28.376	FALSE	TRUE	FALSE	FALSE	Between	0	0.001	0.003	LiebermanP-Sustek-Xlink2Lower-Faims-Stepped-2	21988	LiebermanP-Sustek-Xlink2Lower-Faims-Stepped-2.mgf	17315	Scan: 21988 Run: LiebermanP-Sustek-Xlink2Lower-Faims-Stepped-2 P1_R.TTDEGTWVAGVFVYGGSK.T P2_R.NPPTTIGMMTLKAAFK.T 3 12	4	894.703	3574.78	0.783	4	3574.78	0.784
53	P03211	EBNA1_EBVB9 Epstein-Barr nuclear antigen 1 OS=Epstein-Barr virus (strain B95-8) OX=10377 GN=EBNA1 PE=1 SV=1EBNA1_EBVB9	Q15554	TERF2_HUMAN Telomeric repeat-binding factor 2 OS=Homo sapiens OX=9606 GN=TERF2 PE=1 SV=3TERF2_HUMAN	TTDEGTWVAGVFVYGGSK	HMSKDPTTQK	100	226	FALSE	FALSE	97	223	18	10	4	4	3	EDC	-18.011	14	29	14	0	0	0.853	14	27.563	FALSE	TRUE	FALSE	FALSE	Between	0	0.001	0.003	LiebermanP-Sustek-Xlink2Lower-Faims-Stepped-1	12834	LiebermanP-Sustek-Xlink2Lower-Faims-Stepped-1.mgf	9237	Scan: 12834 Run: LiebermanP-Sustek-Xlink2Lower-Faims-Stepped-1 P1_R.TTDEGTWVAGVFVYGGSK.T P2_K.HMSKDPTTQK.L 4 4	3	1009.82	3026.44	0.444	3	3026.44	0.444
54	P03211	EBNA1_EBVB9 Epstein-Barr nuclear antigen 1 OS=Epstein-Barr virus (strain B95-8) OX=10377 GN=EBNA1 PE=1 SV=1EBNA1_EBVB9	Q15554	TERF2_HUMAN Telomeric repeat-binding factor 2 OS=Homo sapiens OX=9606 GN=TERF2 PE=1 SV=3TERF2_HUMAN	TTDEGTWVAGVFVYGGSK	DIMoxQALLVRPLGKEHTVSR	100	135	FALSE	FALSE	97	123	18	19	4	13	5	EDC	-18.011	22	24	22	0	0	0.611	22	27.453	FALSE	TRUE	FALSE	FALSE	Between	0	0.001	0.003	LiebermanP-Sustek-Xlink2Lower-Faims-Stepped-2	17980	LiebermanP-Sustek-Xlink2Lower-Faims-Stepped-2.mgf	13829	Scan: 17980 Run: LiebermanP-Sustek-Xlink2Lower-Faims-Stepped-2 P1_R.TTDEGTWVAGVFVYGGSK.T P2_R.DIMoxQALLVRPLGKEHTVSR.L 4 13	5	807.622	4033.07	0.073	5	4033.07	0.073
58	P03211	EBNA1_EBVB9 Epstein-Barr nuclear antigen 1 OS=Epstein-Barr virus (strain B95-8) OX=10377 GN=EBNA1 PE=1 SV=1EBNA1_EBVB9	Q15554	TERF2_HUMAN Telomeric repeat-binding factor 2 OS=Homo sapiens OX=9606 GN=TERF2 PE=1 SV=3TERF2_HUMAN	TTDEGTWVAGVFVYGGSK	YGEGNWAAISKNYPFVNR	99	517	FALSE	FALSE	97	507	18	18	3	11	4	EDC	-18.011	20	22	20	0	0	0.588	20	27.06	FALSE	TRUE	FALSE	FALSE	Between	0	0.001	0.003	LiebermanP-Sustek-Xlink2Upper-Faims-Stepped-2	20459	LiebermanP-Sustek-Xlink2Upper-Faims-Stepped-2.mgf	16093	Scan: 20459 Run: LiebermanP-Sustek-Xlink2Upper-Faims-Stepped-2 P1_K.YGEGNWAAISKNYPFVNR.T P2_R.TTDEGTWVAGVFVYGGSK.T 11 3	4	985.979	3939.89	0.887	4	3939.89	0.886
59	P03211	EBNA1_EBVB9 Epstein-Barr nuclear antigen 1 OS=Epstein-Barr virus (strain B95-8) OX=10377 GN=EBNA1 PE=1 SV=1EBNA1_EBVB9	Q9NYB0	TE2IP_HUMAN Telomeric repeat-binding factor 2-interacting protein 1 OS=Homo sapiens OX=9606 GN=TERF2IP PE=1 SV=1TE2IP_HUMAN	TTDEGTWVAGVFVYGGSK	VSQPEVGAAIKIIR	100	316	FALSE	FALSE	97	306	18	14	4	11	4	EDC	-18.011	20	20	20	0	0	0.588	20	27.043	FALSE	TRUE	FALSE	FALSE	Between	0	0.001	0.003	LiebermanP-Sustek-Xlink2Upper-Faims-Stepped-1	18279	LiebermanP-Sustek-Xlink2Upper-Faims-Stepped-1.mgf	14061	Scan: 18279 Run: LiebermanP-Sustek-Xlink2Upper-Faims-Stepped-1 P1_K.VSQPEVGAAIKIIR.Q P2_R.TTDEGTWVAGVFVYGGSK.T 11 4	4	834.697	3334.76	0.757	4	3334.76	0.756
68	P03211	EBNA1_EBVB9 Epstein-Barr nuclear antigen 1 OS=Epstein-Barr virus (strain B95-8) OX=10377 GN=EBNA1 PE=1 SV=1EBNA1_EBVB9	Q15554	TERF2_HUMAN Telomeric repeat-binding factor 2 OS=Homo sapiens OX=9606 GN=TERF2 PE=1 SV=3TERF2_HUMAN	TTDEGTWVAGVFVYGGSK	EKNLAHPVIQNFSYETFQQK	99	244	FALSE	FALSE	97	243	18	20	3	2	4	EDC	-18.011	20	24	20	0	0	0.526	20	26.71	FALSE	TRUE	FALSE	FALSE	Between	0	0.001	0.003	LiebermanP-Sustek-Xlink2Upper-Faims-Stepped-1	17355	LiebermanP-Sustek-Xlink2Upper-Faims-Stepped-1.mgf	13249	Scan: 17355 Run: LiebermanP-Sustek-Xlink2Upper-Faims-Stepped-1 P1_R.TTDEGTWVAGVFVYGGSK.T P2_R.EKNLAHPVIQNFSYETFQQK.M 3 2	4	1069.78	4275.09	0.091	4	4275.09	0.091
70	P03211	EBNA1_EBVB9 Epstein-Barr nuclear antigen 1 OS=Epstein-Barr virus (strain B95-8) OX=10377 GN=EBNA1 PE=1 SV=1EBNA1_EBVB9	Q15554	TERF2_HUMAN Telomeric repeat-binding factor 2 OS=Homo sapiens OX=9606 GN=TERF2 PE=1 SV=3TERF2_HUMAN	TTDEGTWVAGVFVYGGSK	EKNLAHPVIQNFSYETFQQK	100	244	FALSE	FALSE	97	243	18	20	4	2	4	EDC	-18.011	22	22	22	0	0	0.579	22	26.677	FALSE	TRUE	FALSE	FALSE	Between	0	0.001	0.003	LiebermanP-Sustek-Xlink2Lower-Faims-Stepped-1	18671	LiebermanP-Sustek-Xlink2Lower-Faims-Stepped-1.mgf	14336	Scan: 18671 Run: LiebermanP-Sustek-Xlink2Lower-Faims-Stepped-1 P1_R.TTDEGTWVAGVFVYGGSK.T P2_R.EKNLAHPVIQNFSYETFQQK.M 4 2	4	1069.78	4275.08	0.083	4	4275.09	0.091
73	P03211	EBNA1_EBVB9 Epstein-Barr nuclear antigen 1 OS=Epstein-Barr virus (strain B95-8) OX=10377 GN=EBNA1 PE=1 SV=1EBNA1_EBVB9	Q9NYB0	TE2IP_HUMAN Telomeric repeat-binding factor 2-interacting protein 1 OS=Homo sapiens OX=9606 GN=TERF2IP PE=1 SV=1TE2IP_HUMAN	TTDEGTWVAGVFVYGGSK	AMEKSSLTQHSWQSLK	100	169	FALSE	FALSE	97	166	18	16	4	4	5	EDC	-18.011	19	21	19	0	0	0.633	19	26.567	FALSE	TRUE	FALSE	FALSE	Between	0	0.001	0.003	LiebermanP-Sustek-Xlink2Upper-Faims-Stepped-1	15679	LiebermanP-Sustek-Xlink2Upper-Faims-Stepped-1.mgf	11785	Scan: 15679 Run: LiebermanP-Sustek-Xlink2Upper-Faims-Stepped-1 P1_R.TTDEGTWVAGVFVYGGSK.T P2_K.AMEKSSLTQHSWQSLK.D 4 4	5	743.967	3714.8	0.799	5	3714.8	0.799
81	P03211	EBNA1_EBVB9 Epstein-Barr nuclear antigen 1 OS=Epstein-Barr virus (strain B95-8) OX=10377 GN=EBNA1 PE=1 SV=1EBNA1_EBVB9	Q9NYB0	TE2IP_HUMAN Telomeric repeat-binding factor 2-interacting protein 1 OS=Homo sapiens OX=9606 GN=TERF2IP PE=1 SV=1TE2IP_HUMAN	TTDEGTWVAGVFVYGGSK	GQEHKYLLGDAPVSPSSQK	99	194	FALSE	FALSE	97	190	18	19	3	5	5	EDC	-18.011	21	22	21	0	0	0.583	21	26.417	FALSE	TRUE	FALSE	FALSE	Between	0	0.001	0.003	LiebermanP-Sustek-Xlink2Lower-Faims-Stepped-2	16574	LiebermanP-Sustek-Xlink2Lower-Faims-Stepped-2.mgf	12582	Scan: 16574 Run: LiebermanP-Sustek-Xlink2Lower-Faims-Stepped-2 P1_R.TTDEGTWVAGVFVYGGSK.T P2_R.GQEHKYLLGDAPVSPSSQK.L 3 5	5	779.988	3894.9	0.904	5	3894.91	0.906
85	P03211	EBNA1_EBVB9 Epstein-Barr nuclear antigen 1 OS=Epstein-Barr virus (strain B95-8) OX=10377 GN=EBNA1 PE=1 SV=1EBNA1_EBVB9	Q9NYB0	TE2IP_HUMAN Telomeric repeat-binding factor 2-interacting protein 1 OS=Homo sapiens OX=9606 GN=TERF2IP PE=1 SV=1TE2IP_HUMAN	TTDEGTWVAGVFVYGGSK	SPSSVTGNALWKAMEK	99	165	FALSE	FALSE	97	154	18	16	3	12	4	EDC	-18.011	18	26	18	0	0	0.633	18	26.29	FALSE	TRUE	FALSE	FALSE	Between	0	0.001	0.003	LiebermanP-Sustek-Xlink2Lower-Faims-Stepped-2	19640	LiebermanP-Sustek-Xlink2Lower-Faims-Stepped-2.mgf	15269	Scan: 19640 Run: LiebermanP-Sustek-Xlink2Lower-Faims-Stepped-2 P1_R.TTDEGTWVAGVFVYGGSK.T P2_R.SPSSVTGNALWKAMEK.S 3 12	4	890.941	3559.73	0.733	4	3559.73	0.729
86	P03211	EBNA1_EBVB9 Epstein-Barr nuclear antigen 1 OS=Epstein-Barr virus (strain B95-8) OX=10377 GN=EBNA1 PE=1 SV=1EBNA1_EBVB9	Q15554	TERF2_HUMAN Telomeric repeat-binding factor 2 OS=Homo sapiens OX=9606 GN=TERF2 PE=1 SV=3TERF2_HUMAN	TTDEGTWVAGVFVYGGSK	DIMoxQALLVRPLGKEHTVSR	98	136	FALSE	FALSE	97	123	18	19	2	14	4	EDC	-18.011	19	19	21	0	0	0.559	19	26.266	FALSE	TRUE	FALSE	FALSE	Between	0	0.001	0.003	LiebermanP-Sustek-Xlink2Lower-Faims-Stepped-2	17991	LiebermanP-Sustek-Xlink2Lower-Faims-Stepped-2.mgf	13839	Scan: 17991 Run: LiebermanP-Sustek-Xlink2Lower-Faims-Stepped-2 P1_R.TTDEGTWVAGVFVYGGSK.T P2_R.DIMoxQALLVRPLGKEHTVSR.L 2 14	4	1009.27	4033.07	0.069	4	4033.07	0.073
92	P03211	EBNA1_EBVB9 Epstein-Barr nuclear antigen 1 OS=Epstein-Barr virus (strain B95-8) OX=10377 GN=EBNA1 PE=1 SV=1EBNA1_EBVB9	Q9NYB0	TE2IP_HUMAN Telomeric repeat-binding factor 2-interacting protein 1 OS=Homo sapiens OX=9606 GN=TERF2IP PE=1 SV=1TE2IP_HUMAN	TTDEGTWVAGVFVYGGSKTSLYNLR	SPSSVTGNALWKAMEK	99	165	FALSE	FALSE	97	154	25	16	3	12	5	EDC	-18.011	18	30	18	0	0	0.6	18	26.121	FALSE	TRUE	FALSE	FALSE	Between	0	0.001	0.003	LiebermanP-Sustek-Xlink2Upper-Faims-Stepped-1	19231	LiebermanP-Sustek-Xlink2Upper-Faims-Stepped-1.mgf	14892	Scan: 19231 Run: LiebermanP-Sustek-Xlink2Upper-Faims-Stepped-1 P1_R.TTDEGTWVAGVFVYGGSKTSLYNLR.R P2_R.SPSSVTGNALWKAMEK.S 3 12	5	882.446	4407.19	0.192	5	4407.19	0.185
96	P03211	EBNA1_EBVB9 Epstein-Barr nuclear antigen 1 OS=Epstein-Barr virus (strain B95-8) OX=10377 GN=EBNA1 PE=1 SV=1EBNA1_EBVB9	Q15554	TERF2_HUMAN Telomeric repeat-binding factor 2 OS=Homo sapiens OX=9606 GN=TERF2 PE=1 SV=3TERF2_HUMAN	TTDEGTWVAGVFVYGGSK	DPTTQKLR	100	232	FALSE	FALSE	97	227	18	8	4	6	3	EDC	-18.011	11	27	11	0	0	0.786	11	26.018	FALSE	TRUE	FALSE	FALSE	Between	0	0.001	0.003	LiebermanP-Sustek-Xlink2Lower-Faims-Stepped-1	15477	LiebermanP-Sustek-Xlink2Lower-Faims-Stepped-1.mgf	11522	Scan: 15477 Run: LiebermanP-Sustek-Xlink2Lower-Faims-Stepped-1 P1_R.TTDEGTWVAGVFVYGGSK.T P2_K.DPTTQKLR.N 4 6	3	938.475	2812.4	0.404	3	2812.4	0.403
109	P03211	EBNA1_EBVB9 Epstein-Barr nuclear antigen 1 OS=Epstein-Barr virus (strain B95-8) OX=10377 GN=EBNA1 PE=1 SV=1EBNA1_EBVB9	Q15554	TERF2_HUMAN Telomeric repeat-binding factor 2 OS=Homo sapiens OX=9606 GN=TERF2 PE=1 SV=3TERF2_HUMAN	TTDEGTWVAGVFVYGGSK	DIMoxQALLVRPLGKEHTVSR	102	136	FALSE	FALSE	97	123	18	19	6	14	5	EDC	-18.011	20	21	20	0	0	0.556	20	25.621	FALSE	TRUE	FALSE	FALSE	Between	0	0.001	0.003	LiebermanP-Sustek-Xlink2Lower-Faims-Stepped-1	17939	LiebermanP-Sustek-Xlink2Lower-Faims-Stepped-1.mgf	13694	Scan: 17939 Run: LiebermanP-Sustek-Xlink2Lower-Faims-Stepped-1 P1_R.TTDEGTWVAGVFVYGGSK.T P2_R.DIMoxQALLVRPLGKEHTVSR.L 6 14	5	807.622	4033.07	0.075	5	4033.07	0.073
118	P03211	EBNA1_EBVB9 Epstein-Barr nuclear antigen 1 OS=Epstein-Barr virus (strain B95-8) OX=10377 GN=EBNA1 PE=1 SV=1EBNA1_EBVB9	Q9NYB0	TE2IP_HUMAN Telomeric repeat-binding factor 2-interacting protein 1 OS=Homo sapiens OX=9606 GN=TERF2IP PE=1 SV=1TE2IP_HUMAN	TTDEGTWVAGVFVYGGSKTSLYNLR	SPSSVTGNALWKAMEK	100	165	FALSE	FALSE	97	154	25	16	4	12	5	EDC	-18.011	18	25	18	0	0	0.521	18	25.358	FALSE	TRUE	FALSE	FALSE	Between	0	0.001	0.003	LiebermanP-Sustek-Xlink2Lower-Faims-Stepped-1	20410	LiebermanP-Sustek-Xlink2Lower-Faims-Stepped-1.mgf	15863	Scan: 20410 Run: LiebermanP-Sustek-Xlink2Lower-Faims-Stepped-1 P1_R.TTDEGTWVAGVFVYGGSKTSLYNLR.R P2_R.SPSSVTGNALWKAMEK.S 4 12	5	882.445	4407.19	0.188	5	4407.19	0.185
126	P03211	EBNA1_EBVB9 Epstein-Barr nuclear antigen 1 OS=Epstein-Barr virus (strain B95-8) OX=10377 GN=EBNA1 PE=1 SV=1EBNA1_EBVB9	Q9NYB0	TE2IP_HUMAN Telomeric repeat-binding factor 2-interacting protein 1 OS=Homo sapiens OX=9606 GN=TERF2IP PE=1 SV=1TE2IP_HUMAN	TTDEGTWVAGVFVYGGSKTSLYNLR	SPSSVTGNALWKAMoxEK	99	165	FALSE	FALSE	97	154	25	16	3	12	5	EDC	-18.011	16	24	16	0	0	0.5	16	25.126	FALSE	TRUE	FALSE	FALSE	Between	0	0.001	0.003	LiebermanP-Sustek-Xlink2Upper-Faims-Stepped-1	17863	LiebermanP-Sustek-Xlink2Upper-Faims-Stepped-1.mgf	13695	Scan: 17863 Run: LiebermanP-Sustek-Xlink2Upper-Faims-Stepped-1 P1_R.TTDEGTWVAGVFVYGGSKTSLYNLR.R P2_R.SPSSVTGNALWKAMoxEK.S 3 12	5	885.643	4423.18	0.18	5	4423.18	0.179
138	P03211	EBNA1_EBVB9 Epstein-Barr nuclear antigen 1 OS=Epstein-Barr virus (strain B95-8) OX=10377 GN=EBNA1 PE=1 SV=1EBNA1_EBVB9	Q15554	TERF2_HUMAN Telomeric repeat-binding factor 2 OS=Homo sapiens OX=9606 GN=TERF2 PE=1 SV=3TERF2_HUMAN	TTDEGTWVAGVFVYGGSK	AAFKTLSGAQDSEAAFAK	99	335	FALSE	FALSE	97	332	18	18	3	4	4	EDC	-18.011	17	21	17	0	0	0.5	17	24.755	FALSE	TRUE	FALSE	FALSE	Between	0	0.001	0.003	LiebermanP-Sustek-Xlink2Lower-Faims-Stepped-2	17640	LiebermanP-Sustek-Xlink2Lower-Faims-Stepped-2.mgf	13529	Scan: 17640 Run: LiebermanP-Sustek-Xlink2Lower-Faims-Stepped-2 P1_R.TTDEGTWVAGVFVYGGSK.T P2_K.AAFKTLSGAQDSEAAFAK.L 3 4	4	917.703	3666.78	0.784	4	3666.78	0.784
143	P03211	EBNA1_EBVB9 Epstein-Barr nuclear antigen 1 OS=Epstein-Barr virus (strain B95-8) OX=10377 GN=EBNA1 PE=1 SV=1EBNA1_EBVB9	Q9NYB0	TE2IP_HUMAN Telomeric repeat-binding factor 2-interacting protein 1 OS=Homo sapiens OX=9606 GN=TERF2IP PE=1 SV=1TE2IP_HUMAN	TTDEGTWVAGVFVYGGSK	DDGSSMoxSFYVRPSPAKR	99	39	FALSE	FALSE	97	24	18	17	3	16	4	EDC	-18.011	17	23	17	0	0	0.531	17	24.583	FALSE	TRUE	FALSE	FALSE	Between	0	0.001	0.003	LiebermanP-Sustek-Xlink2Lower-Faims-Stepped-2	15703	LiebermanP-Sustek-Xlink2Lower-Faims-Stepped-2.mgf	11824	Scan: 15703 Run: LiebermanP-Sustek-Xlink2Lower-Faims-Stepped-2 P1_R.TTDEGTWVAGVFVYGGSK.T P2_R.DDGSSMoxSFYVRPSPAKR.R 3 16	4	943.449	3769.77	0.766	4	3769.77	0.768
144	P03211	EBNA1_EBVB9 Epstein-Barr nuclear antigen 1 OS=Epstein-Barr virus (strain B95-8) OX=10377 GN=EBNA1 PE=1 SV=1EBNA1_EBVB9	Q15554	TERF2_HUMAN Telomeric repeat-binding factor 2 OS=Homo sapiens OX=9606 GN=TERF2 PE=1 SV=3TERF2_HUMAN	TTDEGTWVAGVFVYGGSK	DIMQALLVRPLGKEHTVSR	99	135	FALSE	FALSE	97	123	18	19	3	13	5	EDC	-18.011	19	21	19	0	0	0.528	19	24.583	FALSE	TRUE	FALSE	FALSE	Between	0	0.001	0.003	LiebermanP-Sustek-Xlink2Lower-Faims-Stepped-2	20631	LiebermanP-Sustek-Xlink2Lower-Faims-Stepped-2.mgf	16133	Scan: 20631 Run: LiebermanP-Sustek-Xlink2Lower-Faims-Stepped-2 P1_R.TTDEGTWVAGVFVYGGSK.T P2_R.DIMQALLVRPLGKEHTVSR.L 3 13	5	804.422	4017.07	0.075	5	4017.08	0.078
148	P03211	EBNA1_EBVB9 Epstein-Barr nuclear antigen 1 OS=Epstein-Barr virus (strain B95-8) OX=10377 GN=EBNA1 PE=1 SV=1EBNA1_EBVB9	Q15554	TERF2_HUMAN Telomeric repeat-binding factor 2 OS=Homo sapiens OX=9606 GN=TERF2 PE=1 SV=3TERF2_HUMAN	TTDEGTWVAGVFVYGGSK	KRPGR	100	27	FALSE	FALSE	97	27	18	5	4	1	3	EDC	-18.011	5	31	5	0	0	0.625	5	24.435	FALSE	TRUE	FALSE	FALSE	Between	0	0.001	0.003	LiebermanP-Sustek-Xlink2Upper-Faims-Stepped-1	12092	LiebermanP-Sustek-Xlink2Upper-Faims-Stepped-1.mgf	8621	Scan: 12092 Run: LiebermanP-Sustek-Xlink2Upper-Faims-Stepped-1 P1_R.TTDEGTWVAGVFVYGGSK.T P2_R.KRPGR.E 4 1	3	823.427	2467.26	0.26	3	2467.26	0.261
151	P03211	EBNA1_EBVB9 Epstein-Barr nuclear antigen 1 OS=Epstein-Barr virus (strain B95-8) OX=10377 GN=EBNA1 PE=1 SV=1EBNA1_EBVB9	Q15554	TERF2_HUMAN Telomeric repeat-binding factor 2 OS=Homo sapiens OX=9606 GN=TERF2 PE=1 SV=3TERF2_HUMAN	TTDEGTWVAGVFVYGGSK	TLSGAQDSEAAFAKLDQK	99	349	FALSE	FALSE	97	336	18	18	3	14	5	EDC	-18.011	19	19	20	0	0	0.588	19	24.357	FALSE	TRUE	FALSE	FALSE	Between	0	0.001	0.003	LiebermanP-Sustek-Xlink2Upper-Faims-Stepped-2	18672	LiebermanP-Sustek-Xlink2Upper-Faims-Stepped-2.mgf	14518	Scan: 18672 Run: LiebermanP-Sustek-Xlink2Upper-Faims-Stepped-2 P1_R.TTDEGTWVAGVFVYGGSK.T P2_K.TLSGAQDSEAAFAKLDQK.D 3 14	5	747.77	3733.81	0.813	5	3733.81	0.811
164	P03211	EBNA1_EBVB9 Epstein-Barr nuclear antigen 1 OS=Epstein-Barr virus (strain B95-8) OX=10377 GN=EBNA1 PE=1 SV=1EBNA1_EBVB9	Q9NYB0	TE2IP_HUMAN Telomeric repeat-binding factor 2-interacting protein 1 OS=Homo sapiens OX=9606 GN=TERF2IP PE=1 SV=1TE2IP_HUMAN	TTDEGTWVAGVFVYGGSK	SPSSVTGNALWKAMoxEK	99	165	FALSE	FALSE	97	154	18	16	3	12	4	EDC	-18.011	16	25	16	0	0	0.567	16	23.894	FALSE	TRUE	FALSE	FALSE	Between	0	0.002	0.003	LiebermanP-Sustek-Xlink2Lower-Faims-Stepped-2	17501	LiebermanP-Sustek-Xlink2Lower-Faims-Stepped-2.mgf	13406	Scan: 17501 Run: LiebermanP-Sustek-Xlink2Lower-Faims-Stepped-2 P1_R.TTDEGTWVAGVFVYGGSK.T P2_R.SPSSVTGNALWKAMoxEK.S 3 12	4	894.939	3575.73	0.727	4	3575.72	0.724
174	P03211	EBNA1_EBVB9 Epstein-Barr nuclear antigen 1 OS=Epstein-Barr virus (strain B95-8) OX=10377 GN=EBNA1 PE=1 SV=1EBNA1_EBVB9	Q9NYB0	TE2IP_HUMAN Telomeric repeat-binding factor 2-interacting protein 1 OS=Homo sapiens OX=9606 GN=TERF2IP PE=1 SV=1TE2IP_HUMAN	TTDEGTWVAGVFVYGGSK	SPSSVTGNALWKAMoxEK	100	165	FALSE	FALSE	97	154	18	16	4	12	4	EDC	-18.011	15	23	15	0	0	0.533	15	23.685	FALSE	TRUE	FALSE	FALSE	Between	0	0.002	0.003	LiebermanP-Sustek-Xlink2Upper-Faims-Stepped-1	16727	LiebermanP-Sustek-Xlink2Upper-Faims-Stepped-1.mgf	12703	Scan: 16727 Run: LiebermanP-Sustek-Xlink2Upper-Faims-Stepped-1 P1_R.TTDEGTWVAGVFVYGGSK.T P2_R.SPSSVTGNALWKAMoxEK.S 4 12	4	894.938	3575.72	0.724	4	3575.72	0.724
180	P03211	EBNA1_EBVB9 Epstein-Barr nuclear antigen 1 OS=Epstein-Barr virus (strain B95-8) OX=10377 GN=EBNA1 PE=1 SV=1EBNA1_EBVB9	P03211	EBNA1_EBVB9 Epstein-Barr nuclear antigen 1 OS=Epstein-Barr virus (strain B95-8) OX=10377 GN=EBNA1 PE=1 SV=1EBNA1_EBVB9	TTDEGTWVAGVFVYGGSK	GQGGSNPKFENIAEGLR	99	77	FALSE	FALSE	97	70	18	17	3	8	4	EDC	-18.011	17	20	17	0	0	0.531	17	23.504	FALSE	TRUE	FALSE	FALSE	Self	0	0	0	LiebermanP-Sustek-Xlink2Upper-Faims-Stepped-1	17658	LiebermanP-Sustek-Xlink2Upper-Faims-Stepped-1.mgf	13514	Scan: 17658 Run: LiebermanP-Sustek-Xlink2Upper-Faims-Stepped-1 P1_R.TTDEGTWVAGVFVYGGSK.T P2_R.GQGGSNPKFENIAEGLR.A 3 8	4	907.947	3627.76	0.757	4	3627.76	0.759
184	P03211	EBNA1_EBVB9 Epstein-Barr nuclear antigen 1 OS=Epstein-Barr virus (strain B95-8) OX=10377 GN=EBNA1 PE=1 SV=1EBNA1_EBVB9	Q15554	TERF2_HUMAN Telomeric repeat-binding factor 2 OS=Homo sapiens OX=9606 GN=TERF2 PE=1 SV=3TERF2_HUMAN	TTDEGTWVAGVFVYGGSK	NPKVPK	100	447	FALSE	FALSE	97	445	18	6	4	3	3	EDC	-18.011	7	26	7	0	0	0.765	7	23.45	FALSE	TRUE	FALSE	FALSE	Between	0	0.002	0.003	LiebermanP-Sustek-Xlink2Upper-Faims-Stepped-1	13754	LiebermanP-Sustek-Xlink2Upper-Faims-Stepped-1.mgf	10084	Scan: 13754 Run: LiebermanP-Sustek-Xlink2Upper-Faims-Stepped-1 P1_R.TTDEGTWVAGVFVYGGSK.T P2_K.NPKVPK.G 4 3	3	846.44	2536.3	0.297	3	2536.3	0.296
208	P03211	EBNA1_EBVB9 Epstein-Barr nuclear antigen 1 OS=Epstein-Barr virus (strain B95-8) OX=10377 GN=EBNA1 PE=1 SV=1EBNA1_EBVB9	Q15554	TERF2_HUMAN Telomeric repeat-binding factor 2 OS=Homo sapiens OX=9606 GN=TERF2 PE=1 SV=3TERF2_HUMAN	TTDEGTWVAGVFVYGGSK	NPPTTIGMMTLKAAFK	100	331	FALSE	FALSE	97	320	18	16	4	12	4	EDC	-18.011	17	17	17	0	0	0.529	17	23.01	FALSE	TRUE	FALSE	FALSE	Between	0	0.002	0.003	LiebermanP-Sustek-Xlink2Lower-Faims-Stepped-1	22051	LiebermanP-Sustek-Xlink2Lower-Faims-Stepped-1.mgf	17286	Scan: 22051 Run: LiebermanP-Sustek-Xlink2Lower-Faims-Stepped-1 P1_R.TTDEGTWVAGVFVYGGSK.T P2_R.NPPTTIGMMTLKAAFK.T 4 12	4	894.704	3574.79	0.787	4	3574.78	0.784
251	P03211	EBNA1_EBVB9 Epstein-Barr nuclear antigen 1 OS=Epstein-Barr virus (strain B95-8) OX=10377 GN=EBNA1 PE=1 SV=1EBNA1_EBVB9	P03211	EBNA1_EBVB9 Epstein-Barr nuclear antigen 1 OS=Epstein-Barr virus (strain B95-8) OX=10377 GN=EBNA1 PE=1 SV=1EBNA1_EBVB9	FENIAEGLR	GGWFGKHR	83	67	FALSE	FALSE	78	62	9	8	6	6	3	EDC	-18.011	12	13	12	0	0	0.857	12	22.488	FALSE	TRUE	FALSE	FALSE	Self	0	0	0	LiebermanP-Sustek-Xlink2Upper-Faims-Stepped-1	11494	LiebermanP-Sustek-Xlink2Upper-Faims-Stepped-1.mgf	8089	Scan: 11494 Run: LiebermanP-Sustek-Xlink2Upper-Faims-Stepped-1 P1_K.GGWFGKHR.G P2_K.FENIAEGLR.A 6 6	3	658.675	1973	0.003	3	1973	0.002
254	P03211	EBNA1_EBVB9 Epstein-Barr nuclear antigen 1 OS=Epstein-Barr virus (strain B95-8) OX=10377 GN=EBNA1 PE=1 SV=1EBNA1_EBVB9	Q9NYB0	TE2IP_HUMAN Telomeric repeat-binding factor 2-interacting protein 1 OS=Homo sapiens OX=9606 GN=TERF2IP PE=1 SV=1TE2IP_HUMAN	TTDEGTWVAGVFVYGGSK	DDGSSMoxSFYVRPSPAKR	100	39	FALSE	FALSE	97	24	18	17	4	16	5	EDC	-18.011	16	20	16	0	0	0.5	16	22.458	FALSE	TRUE	FALSE	FALSE	Between	0	0.002	0.003	LiebermanP-Sustek-Xlink2Upper-Faims-Stepped-1	15090	LiebermanP-Sustek-Xlink2Upper-Faims-Stepped-1.mgf	11264	Scan: 15090 Run: LiebermanP-Sustek-Xlink2Upper-Faims-Stepped-1 P1_R.TTDEGTWVAGVFVYGGSK.T P2_R.DDGSSMoxSFYVRPSPAKR.R 4 16	5	754.96	3769.76	0.765	5	3769.77	0.768
273	P03211	EBNA1_EBVB9 Epstein-Barr nuclear antigen 1 OS=Epstein-Barr virus (strain B95-8) OX=10377 GN=EBNA1 PE=1 SV=1EBNA1_EBVB9	Q15554	TERF2_HUMAN Telomeric repeat-binding factor 2 OS=Homo sapiens OX=9606 GN=TERF2 PE=1 SV=3TERF2_HUMAN	TTDEGTWVAGVFVYGGSK	QPAPGPVEKPPREPAR	99	309	FALSE	FALSE	97	301	18	16	3	9	4	EDC	-18.011	16	21	16	0	0	0.533	16	22.168	FALSE	TRUE	FALSE	FALSE	Between	0	0.002	0.004	LiebermanP-Sustek-Xlink2Upper-Faims-Stepped-1	12954	LiebermanP-Sustek-Xlink2Upper-Faims-Stepped-1.mgf	9388	Scan: 12954 Run: LiebermanP-Sustek-Xlink2Upper-Faims-Stepped-1 P1_R.TTDEGTWVAGVFVYGGSK.T P2_K.QPAPGPVEKPPREPAR.Q 3 9	4	895.96	3579.81	0.812	4	3579.81	0.811
279	P03211	EBNA1_EBVB9 Epstein-Barr nuclear antigen 1 OS=Epstein-Barr virus (strain B95-8) OX=10377 GN=EBNA1 PE=1 SV=1EBNA1_EBVB9	Q15554	TERF2_HUMAN Telomeric repeat-binding factor 2 OS=Homo sapiens OX=9606 GN=TERF2 PE=1 SV=3TERF2_HUMAN	TTDEGTWVAGVFVYGGSK	NPPTTIGMMoxTLKAAFK	100	331	FALSE	FALSE	97	320	18	16	4	12	4	EDC	-18.011	17	17	18	0	0	0.529	17	22.123	FALSE	TRUE	FALSE	FALSE	Between	0	0.002	0.004	LiebermanP-Sustek-Xlink2Lower-Faims-Stepped-2	21199	LiebermanP-Sustek-Xlink2Lower-Faims-Stepped-2.mgf	16625	Scan: 21199 Run: LiebermanP-Sustek-Xlink2Lower-Faims-Stepped-2 P1_R.TTDEGTWVAGVFVYGGSK.T P2_R.NPPTTIGMMoxTLKAAFK.T 4 12	4	898.702	3590.78	0.778	4	3590.78	0.779
283	P03211	EBNA1_EBVB9 Epstein-Barr nuclear antigen 1 OS=Epstein-Barr virus (strain B95-8) OX=10377 GN=EBNA1 PE=1 SV=1EBNA1_EBVB9	Q15554	TERF2_HUMAN Telomeric repeat-binding factor 2 OS=Homo sapiens OX=9606 GN=TERF2 PE=1 SV=3TERF2_HUMAN	TTDEGTWVAGVFVYGGSK	EDKQPAPGPVEKPPR	100	300	FALSE	FALSE	97	298	18	15	4	3	4	EDC	-18.011	16	24	16	0	0	0.571	16	22.072	FALSE	TRUE	FALSE	FALSE	Between	0	0.002	0.004	LiebermanP-Sustek-Xlink2Lower-Faims-Stepped-1	13531	LiebermanP-Sustek-Xlink2Lower-Faims-Stepped-1.mgf	9855	Scan: 13531 Run: LiebermanP-Sustek-Xlink2Lower-Faims-Stepped-1 P1_R.TTDEGTWVAGVFVYGGSK.T P2_K.EDKQPAPGPVEKPPR.E 4 3	4	875.692	3498.74	0.739	4	3498.74	0.742
292	P03211	EBNA1_EBVB9 Epstein-Barr nuclear antigen 1 OS=Epstein-Barr virus (strain B95-8) OX=10377 GN=EBNA1 PE=1 SV=1EBNA1_EBVB9	Q15554	TERF2_HUMAN Telomeric repeat-binding factor 2 OS=Homo sapiens OX=9606 GN=TERF2 PE=1 SV=3TERF2_HUMAN	VTVCcmSFDDGVDLP	SESAASSTGKEDK	205	295	FALSE	FALSE	195	288	13	13	11	8	3	EDC	-18.011	15	18	15	0	0	0.625	15	21.919	FALSE	TRUE	FALSE	FALSE	Between	0	0.002	0.004	LiebermanP-Sustek-Xlink2Lower-Faims-Stepped-1	13316	LiebermanP-Sustek-Xlink2Lower-Faims-Stepped-1.mgf	9663	Scan: 13316 Run: LiebermanP-Sustek-Xlink2Lower-Faims-Stepped-1 P1_R.VTVCcmSFDDGVDLP.- P2_K.SESAASSTGKEDK.Q 11 8	3	901.076	2700.21	0.207	3	2700.21	0.207
296	P03211	EBNA1_EBVB9 Epstein-Barr nuclear antigen 1 OS=Epstein-Barr virus (strain B95-8) OX=10377 GN=EBNA1 PE=1 SV=1EBNA1_EBVB9	P03211	EBNA1_EBVB9 Epstein-Barr nuclear antigen 1 OS=Epstein-Barr virus (strain B95-8) OX=10377 GN=EBNA1 PE=1 SV=1EBNA1_EBVB9	ESIVCcmYFMVFLQTHIFAEVLKDAIK	DLVMTKPAPTCcmNIR	176	181	FALSE	FALSE	156	181	25	14	21	1	6	EDC	-18.011	14	29	14	0	0	0.538	14	21.861	FALSE	TRUE	FALSE	FALSE	Self	0	0	0	LiebermanP-Sustek-Xlink2Upper-Faims-Stepped-2	28140	LiebermanP-Sustek-Xlink2Upper-Faims-Stepped-2.mgf	22815	Scan: 28140 Run: LiebermanP-Sustek-Xlink2Upper-Faims-Stepped-2 P1_R.ESIVCcmYFMVFLQTHIFAEVLKDAIK.D P2_K.DLVMTKPAPTCcmNIR.V 21 1	6	767.234	4597.36	0.363	6	4597.36	0.361
307	P03211	EBNA1_EBVB9 Epstein-Barr nuclear antigen 1 OS=Epstein-Barr virus (strain B95-8) OX=10377 GN=EBNA1 PE=1 SV=1EBNA1_EBVB9	Q9NYB0	TE2IP_HUMAN Telomeric repeat-binding factor 2-interacting protein 1 OS=Homo sapiens OX=9606 GN=TERF2IP PE=1 SV=1TE2IP_HUMAN	TTDEGTWVAGVFVYGGSK	DDGSSMSFYVRPSPAKR	100	39	FALSE	FALSE	97	24	18	17	4	16	5	EDC	-18.011	16	18	16	0	0	0.529	16	21.758	FALSE	TRUE	FALSE	FALSE	Between	0	0.002	0.004	LiebermanP-Sustek-Xlink2Lower-Faims-Stepped-1	16978	LiebermanP-Sustek-Xlink2Lower-Faims-Stepped-1.mgf	12843	Scan: 16978 Run: LiebermanP-Sustek-Xlink2Lower-Faims-Stepped-1 P1_R.TTDEGTWVAGVFVYGGSK.T P2_R.DDGSSMSFYVRPSPAKR.R 4 16	5	751.762	3753.77	0.771	5	3753.77	0.773
318	P03211	EBNA1_EBVB9 Epstein-Barr nuclear antigen 1 OS=Epstein-Barr virus (strain B95-8) OX=10377 GN=EBNA1 PE=1 SV=1EBNA1_EBVB9	Q15554	TERF2_HUMAN Telomeric repeat-binding factor 2 OS=Homo sapiens OX=9606 GN=TERF2 PE=1 SV=3TERF2_HUMAN	TTDEGTWVAGVFVYGGSK	NKRPR	100	371	FALSE	FALSE	97	370	18	5	4	2	3	EDC	-18.011	5	30	5	0	0	0.625	5	21.639	FALSE	TRUE	FALSE	FALSE	Between	0	0.002	0.004	LiebermanP-Sustek-Xlink2Lower-Faims-Stepped-1	12399	LiebermanP-Sustek-Xlink2Lower-Faims-Stepped-1.mgf	8849	Scan: 12399 Run: LiebermanP-Sustek-Xlink2Lower-Faims-Stepped-1 P1_R.TTDEGTWVAGVFVYGGSK.T P2_K.NKRPR.K 4 2	3	842.433	2524.28	0.277	3	2524.28	0.282
325	P03211	EBNA1_EBVB9 Epstein-Barr nuclear antigen 1 OS=Epstein-Barr virus (strain B95-8) OX=10377 GN=EBNA1 PE=1 SV=1EBNA1_EBVB9	Q15554	TERF2_HUMAN Telomeric repeat-binding factor 2 OS=Homo sapiens OX=9606 GN=TERF2 PE=1 SV=3TERF2_HUMAN	TTDEGTWVAGVFVYGGSK	TAVMIKDR	100	530	FALSE	FALSE	97	525	18	8	4	6	3	EDC	-18.011	11	20	11	0	0	0.618	11	21.571	FALSE	TRUE	FALSE	FALSE	Between	0	0.002	0.004	LiebermanP-Sustek-Xlink2Upper-Faims-Stepped-2	16588	LiebermanP-Sustek-Xlink2Upper-Faims-Stepped-2.mgf	12682	Scan: 16588 Run: LiebermanP-Sustek-Xlink2Upper-Faims-Stepped-2 P1_R.TTDEGTWVAGVFVYGGSK.T P2_R.TAVMIKDR.W 4 6	3	930.138	2787.39	0.391	3	2787.39	0.39
326	P03211	EBNA1_EBVB9 Epstein-Barr nuclear antigen 1 OS=Epstein-Barr virus (strain B95-8) OX=10377 GN=EBNA1 PE=1 SV=1EBNA1_EBVB9	P03211	EBNA1_EBVB9 Epstein-Barr nuclear antigen 1 OS=Epstein-Barr virus (strain B95-8) OX=10377 GN=EBNA1 PE=1 SV=1EBNA1_EBVB9	ESIVCcmYFMVFLQTHIFAEVLK	DAIKDLVMTKPAPTCcmNIR	173	180	FALSE	FALSE	156	177	21	18	18	4	5	EDC	-18.011	17	25	17	0	0	0.5	17	21.548	FALSE	TRUE	FALSE	FALSE	Self	0	0	0	LiebermanP-Sustek-Xlink2Upper-Faims-Stepped-2	28141	LiebermanP-Sustek-Xlink2Upper-Faims-Stepped-2.mgf	22816	Scan: 28141 Run: LiebermanP-Sustek-Xlink2Upper-Faims-Stepped-2 P1_R.ESIVCcmYFMVFLQTHIFAEVLK.D P2_K.DAIKDLVMTKPAPTCcmNIR.V 18 4	5	920.48	4597.36	0.363	5	4597.36	0.361
348	P03211	EBNA1_EBVB9 Epstein-Barr nuclear antigen 1 OS=Epstein-Barr virus (strain B95-8) OX=10377 GN=EBNA1 PE=1 SV=1EBNA1_EBVB9	Q9NYB0	TE2IP_HUMAN Telomeric repeat-binding factor 2-interacting protein 1 OS=Homo sapiens OX=9606 GN=TERF2IP PE=1 SV=1TE2IP_HUMAN	TTDEGTWVAGVFVYGGSK	YLLGDAPVSPSSQKLKR	100	208	FALSE	FALSE	97	195	18	17	4	14	4	EDC	-18.011	16	20	16	0	0	0.5	16	21.322	FALSE	TRUE	FALSE	FALSE	Between	0	0.002	0.004	LiebermanP-Sustek-Xlink2Upper-Faims-Stepped-1	16331	LiebermanP-Sustek-Xlink2Upper-Faims-Stepped-1.mgf	12353	Scan: 16331 Run: LiebermanP-Sustek-Xlink2Upper-Faims-Stepped-1 P1_K.YLLGDAPVSPSSQKLKR.K P2_R.TTDEGTWVAGVFVYGGSK.T 14 4	4	929.235	3712.91	0.909	4	3712.91	0.91
364	P03211	EBNA1_EBVB9 Epstein-Barr nuclear antigen 1 OS=Epstein-Barr virus (strain B95-8) OX=10377 GN=EBNA1 PE=1 SV=1EBNA1_EBVB9	Q15554	TERF2_HUMAN Telomeric repeat-binding factor 2 OS=Homo sapiens OX=9606 GN=TERF2 PE=1 SV=3TERF2_HUMAN	TTDEGTWVAGVFVYGGSK	EDKQPAPGPVEKPPR	99	300	FALSE	FALSE	97	298	18	15	3	3	4	EDC	-18.011	14	25	14	0	0	0.5	14	21.166	FALSE	TRUE	FALSE	FALSE	Between	0	0.002	0.004	LiebermanP-Sustek-Xlink2Lower-Faims-Stepped-1	13674	LiebermanP-Sustek-Xlink2Lower-Faims-Stepped-1.mgf	9983	Scan: 13674 Run: LiebermanP-Sustek-Xlink2Lower-Faims-Stepped-1 P1_R.TTDEGTWVAGVFVYGGSK.T P2_K.EDKQPAPGPVEKPPR.E 3 3	4	875.693	3498.74	0.742	4	3498.74	0.742
370	P03211	EBNA1_EBVB9 Epstein-Barr nuclear antigen 1 OS=Epstein-Barr virus (strain B95-8) OX=10377 GN=EBNA1 PE=1 SV=1EBNA1_EBVB9	Q15554	TERF2_HUMAN Telomeric repeat-binding factor 2 OS=Homo sapiens OX=9606 GN=TERF2 PE=1 SV=3TERF2_HUMAN	TTDEGTWVAGVFVYGGSK	WVLKFYFHEALR	100	100	FALSE	FALSE	97	97	18	12	4	4	4	EDC	-18.011	11	27	11	0	0	0.5	11	21.104	FALSE	TRUE	FALSE	FALSE	Between	0	0.002	0.004	LiebermanP-Sustek-Xlink2Upper-Faims-Stepped-1	20934	LiebermanP-Sustek-Xlink2Upper-Faims-Stepped-1.mgf	16381	Scan: 20934 Run: LiebermanP-Sustek-Xlink2Upper-Faims-Stepped-1 P1_R.WVLKFYFHEALR.A P2_R.TTDEGTWVAGVFVYGGSK.T 4 4	4	866.692	3462.74	0.738	4	3462.74	0.74
383	P03211	EBNA1_EBVB9 Epstein-Barr nuclear antigen 1 OS=Epstein-Barr virus (strain B95-8) OX=10377 GN=EBNA1 PE=1 SV=1EBNA1_EBVB9	Q15554	TERF2_HUMAN Telomeric repeat-binding factor 2 OS=Homo sapiens OX=9606 GN=TERF2 PE=1 SV=3TERF2_HUMAN	TTDEGTWVAGVFVYGGSK	KRPGR	100	27	FALSE	FALSE	97	27	18	5	4	1	4	EDC	-18.011	6	28	6	0	0	0.75	6	20.921	FALSE	TRUE	FALSE	FALSE	Between	0	0.002	0.004	LiebermanP-Sustek-Xlink2Lower-Faims-Stepped-2	12646	LiebermanP-Sustek-Xlink2Lower-Faims-Stepped-2.mgf	9177	Scan: 12646 Run: LiebermanP-Sustek-Xlink2Lower-Faims-Stepped-2 P1_R.TTDEGTWVAGVFVYGGSK.T P2_R.KRPGR.E 4 1	4	617.821	2467.26	0.255	4	2467.26	0.261
387	P03211	EBNA1_EBVB9 Epstein-Barr nuclear antigen 1 OS=Epstein-Barr virus (strain B95-8) OX=10377 GN=EBNA1 PE=1 SV=1EBNA1_EBVB9	P03211	EBNA1_EBVB9 Epstein-Barr nuclear antigen 1 OS=Epstein-Barr virus (strain B95-8) OX=10377 GN=EBNA1 PE=1 SV=1EBNA1_EBVB9	GQGGSNPKFENIAEGLR	SHVER	77	95	FALSE	FALSE	70	92	17	5	8	4	3	EDC	-18.011	5	26	5	0	0	0.812	5	20.902	FALSE	TRUE	FALSE	FALSE	Self	0	0	0	LiebermanP-Sustek-Xlink2Upper-Faims-Stepped-2	9878	LiebermanP-Sustek-Xlink2Upper-Faims-Stepped-2.mgf	6882	Scan: 9878 Run: LiebermanP-Sustek-Xlink2Upper-Faims-Stepped-2 P1_R.SHVER.T P2_R.GQGGSNPKFENIAEGLR.A 4 8	3	794.735	2381.18	0.184	3	2381.18	0.184
407	P03211	EBNA1_EBVB9 Epstein-Barr nuclear antigen 1 OS=Epstein-Barr virus (strain B95-8) OX=10377 GN=EBNA1 PE=1 SV=1EBNA1_EBVB9	P03211	EBNA1_EBVB9 Epstein-Barr nuclear antigen 1 OS=Epstein-Barr virus (strain B95-8) OX=10377 GN=EBNA1 PE=1 SV=1EBNA1_EBVB9	RPFFHPVGEADYFEYHQEGGPDGEPDVPPGAIEQGPADDPGEGPSTGPR	KGGWFGK	35	61	FALSE	FALSE	3	61	49	7	33	1	6	EDC	-18.011	6	51	6	0	0	0.5	6	20.581	FALSE	TRUE	FALSE	FALSE	Self	0	0	0	LiebermanP-Sustek-Xlink2Upper-Faims-Stepped-2	15433	LiebermanP-Sustek-Xlink2Upper-Faims-Stepped-2.mgf	11649	Scan: 15433 Run: LiebermanP-Sustek-Xlink2Upper-Faims-Stepped-2 P1_R.RPFFHPVGEADYFEYHQEGGPDGEPDVPPGAIEQGPADDPGEGPSTGPR.G P2_K.KGGWFGK.H 33 1	6	989.956	5933.69	0.693	6	5933.7	0.705
414	P03211	EBNA1_EBVB9 Epstein-Barr nuclear antigen 1 OS=Epstein-Barr virus (strain B95-8) OX=10377 GN=EBNA1 PE=1 SV=1EBNA1_EBVB9	Q15554	TERF2_HUMAN Telomeric repeat-binding factor 2 OS=Homo sapiens OX=9606 GN=TERF2 PE=1 SV=3TERF2_HUMAN	TTDEGTWVAGVFVYGGSK	WVLKFYFHEALR	100	100	FALSE	FALSE	97	97	18	12	4	4	5	EDC	-18.011	11	21	11	0	0	0.5	11	20.512	FALSE	TRUE	FALSE	FALSE	Between	0	0.002	0.005	LiebermanP-Sustek-Xlink2Upper-Faims-Stepped-1	20940	LiebermanP-Sustek-Xlink2Upper-Faims-Stepped-1.mgf	16386	Scan: 20940 Run: LiebermanP-Sustek-Xlink2Upper-Faims-Stepped-1 P1_R.WVLKFYFHEALR.A P2_R.TTDEGTWVAGVFVYGGSK.T 4 4	5	693.555	3462.74	0.74	5	3462.74	0.74
422	P03211	EBNA1_EBVB9 Epstein-Barr nuclear antigen 1 OS=Epstein-Barr virus (strain B95-8) OX=10377 GN=EBNA1 PE=1 SV=1EBNA1_EBVB9	P03211	EBNA1_EBVB9 Epstein-Barr nuclear antigen 1 OS=Epstein-Barr virus (strain B95-8) OX=10377 GN=EBNA1 PE=1 SV=1EBNA1_EBVB9	TTDEGTWVAGVFVYGGSK	GGWFGKHR	100	67	FALSE	FALSE	97	62	18	8	4	6	3	EDC	-18.011	9	27	9	0	0	0.643	9	20.427	FALSE	TRUE	FALSE	FALSE	Self	0	0	0	LiebermanP-Sustek-Xlink2Upper-Faims-Stepped-1	15962	LiebermanP-Sustek-Xlink2Upper-Faims-Stepped-1.mgf	12027	Scan: 15962 Run: LiebermanP-Sustek-Xlink2Upper-Faims-Stepped-1 P1_R.TTDEGTWVAGVFVYGGSK.T P2_K.GGWFGKHR.G 4 6	3	933.792	2798.36	0.355	3	2798.36	0.356
423	P03211	EBNA1_EBVB9 Epstein-Barr nuclear antigen 1 OS=Epstein-Barr virus (strain B95-8) OX=10377 GN=EBNA1 PE=1 SV=1EBNA1_EBVB9	Q15554	TERF2_HUMAN Telomeric repeat-binding factor 2 OS=Homo sapiens OX=9606 GN=TERF2 PE=1 SV=3TERF2_HUMAN	TTDEGTWVAGVFVYGGSK	DPTTQKLR	100	232	FALSE	FALSE	97	227	18	8	4	6	4	EDC	-18.011	7	24	7	0	0	0.5	7	20.412	FALSE	TRUE	FALSE	FALSE	Between	0	0.002	0.005	LiebermanP-Sustek-Xlink2Lower-Faims-Stepped-1	15465	LiebermanP-Sustek-Xlink2Lower-Faims-Stepped-1.mgf	11512	Scan: 15465 Run: LiebermanP-Sustek-Xlink2Lower-Faims-Stepped-1 P1_R.TTDEGTWVAGVFVYGGSK.T P2_K.DPTTQKLR.N 4 6	4	704.108	2812.4	0.404	4	2812.4	0.403
436	P03211	EBNA1_EBVB9 Epstein-Barr nuclear antigen 1 OS=Epstein-Barr virus (strain B95-8) OX=10377 GN=EBNA1 PE=1 SV=1EBNA1_EBVB9	Q15554	TERF2_HUMAN Telomeric repeat-binding factor 2 OS=Homo sapiens OX=9606 GN=TERF2 PE=1 SV=3TERF2_HUMAN	TTDEGTWVAGVFVYGGSK	HMSKDPTTQK	100	226	FALSE	FALSE	97	223	18	10	4	4	4	EDC	-18.011	8	28	8	0	0	0.556	8	20.299	FALSE	TRUE	FALSE	FALSE	Between	0	0.002	0.005	LiebermanP-Sustek-Xlink2Upper-Faims-Stepped-1	12414	LiebermanP-Sustek-Xlink2Upper-Faims-Stepped-1.mgf	8908	Scan: 12414 Run: LiebermanP-Sustek-Xlink2Upper-Faims-Stepped-1 P1_R.TTDEGTWVAGVFVYGGSK.T P2_K.HMSKDPTTQK.L 4 4	4	757.618	3026.44	0.444	4	3026.44	0.444
442	P03211	EBNA1_EBVB9 Epstein-Barr nuclear antigen 1 OS=Epstein-Barr virus (strain B95-8) OX=10377 GN=EBNA1 PE=1 SV=1EBNA1_EBVB9	Q9NYB0	TE2IP_HUMAN Telomeric repeat-binding factor 2-interacting protein 1 OS=Homo sapiens OX=9606 GN=TERF2IP PE=1 SV=1TE2IP_HUMAN	TTDEGTWVAGVFVYGGSK	YLKHLR	99	186	FALSE	FALSE	97	184	18	6	3	3	3	EDC	-18.011	7	29	7	0	0	0.7	7	20.231	FALSE	TRUE	FALSE	FALSE	Between	0	0.002	0.005	LiebermanP-Sustek-Xlink2Lower-Faims-Stepped-1	14250	LiebermanP-Sustek-Xlink2Lower-Faims-Stepped-1.mgf	10441	Scan: 14250 Run: LiebermanP-Sustek-Xlink2Lower-Faims-Stepped-1 P1_R.YLKHLR.G P2_R.TTDEGTWVAGVFVYGGSK.T 3 3	3	895.465	2683.37	0.374	3	2683.38	0.376
456	P03211	EBNA1_EBVB9 Epstein-Barr nuclear antigen 1 OS=Epstein-Barr virus (strain B95-8) OX=10377 GN=EBNA1 PE=1 SV=1EBNA1_EBVB9	P03211	EBNA1_EBVB9 Epstein-Barr nuclear antigen 1 OS=Epstein-Barr virus (strain B95-8) OX=10377 GN=EBNA1 PE=1 SV=1EBNA1_EBVB9	FENIAEGLRALLAR	HRGQGGSNPK	79	74	FALSE	FALSE	78	68	14	10	2	7	5	EDC	-18.011	11	20	11	0	0	0.611	11	20.058	FALSE	TRUE	FALSE	FALSE	Self	0	0	0	LiebermanP-Sustek-InSolution-Faims-Stepped-1	16852	LiebermanP-Sustek-InSolution-Faims-Stepped-1.mgf	12654	Scan: 16852 Run: LiebermanP-Sustek-InSolution-Faims-Stepped-1 P1_K.HRGQGGSNPK.F P2_K.FENIAEGLRALLAR.S 7 2	5	519.084	2590.38	0.384	5	2590.38	0.384
469	P03211	EBNA1_EBVB9 Epstein-Barr nuclear antigen 1 OS=Epstein-Barr virus (strain B95-8) OX=10377 GN=EBNA1 PE=1 SV=1EBNA1_EBVB9	Q9NYB0	TE2IP_HUMAN Telomeric repeat-binding factor 2-interacting protein 1 OS=Homo sapiens OX=9606 GN=TERF2IP PE=1 SV=1TE2IP_HUMAN	TTDEGTWVAGVFVYGGSK	YLKHLR	100	186	FALSE	FALSE	97	184	18	6	4	3	3	EDC	-18.011	7	29	7	0	0	0.7	7	19.876	FALSE	TRUE	FALSE	FALSE	Between	0	0.002	0.005	LiebermanP-Sustek-Xlink2Upper-Faims-Stepped-2	14818	LiebermanP-Sustek-Xlink2Upper-Faims-Stepped-2.mgf	11109	Scan: 14818 Run: LiebermanP-Sustek-Xlink2Upper-Faims-Stepped-2 P1_R.YLKHLR.G P2_R.TTDEGTWVAGVFVYGGSK.T 3 4	3	895.466	2683.38	0.377	3	2683.38	0.376
485	P03211	EBNA1_EBVB9 Epstein-Barr nuclear antigen 1 OS=Epstein-Barr virus (strain B95-8) OX=10377 GN=EBNA1 PE=1 SV=1EBNA1_EBVB9	Q15554	TERF2_HUMAN Telomeric repeat-binding factor 2 OS=Homo sapiens OX=9606 GN=TERF2 PE=1 SV=3TERF2_HUMAN	FENIAEGLR	NKRPR	83	371	FALSE	FALSE	78	370	9	5	6	2	3	EDC	-18.011	5	14	5	0	0	0.875	5	19.607	FALSE	TRUE	FALSE	FALSE	Between	0	0.002	0.005	LiebermanP-Sustek-Xlink2Lower-Faims-Stepped-1	7308	LiebermanP-Sustek-Xlink2Lower-Faims-Stepped-1.mgf	4632	Scan: 7308 Run: LiebermanP-Sustek-Xlink2Lower-Faims-Stepped-1 P1_K.NKRPR.K P2_K.FENIAEGLR.A 2 6	3	567.316	1698.93	0.927	3	1698.93	0.928
491	P03211	EBNA1_EBVB9 Epstein-Barr nuclear antigen 1 OS=Epstein-Barr virus (strain B95-8) OX=10377 GN=EBNA1 PE=1 SV=1EBNA1_EBVB9	Q15554	TERF2_HUMAN Telomeric repeat-binding factor 2 OS=Homo sapiens OX=9606 GN=TERF2 PE=1 SV=3TERF2_HUMAN	TTDEGTWVAGVFVYGGSK	TAVMIKDR	99	530	FALSE	FALSE	97	525	18	8	3	6	4	EDC	-18.011	9	26	9	0	0	0.643	9	19.554	FALSE	TRUE	FALSE	FALSE	Between	0	0.002	0.005	LiebermanP-Sustek-Xlink2Upper-Faims-Stepped-2	16567	LiebermanP-Sustek-Xlink2Upper-Faims-Stepped-2.mgf	12663	Scan: 16567 Run: LiebermanP-Sustek-Xlink2Upper-Faims-Stepped-2 P1_R.TTDEGTWVAGVFVYGGSK.T P2_R.TAVMIKDR.W 3 6	4	697.855	2787.39	0.391	4	2787.39	0.39
503	P03211	EBNA1_EBVB9 Epstein-Barr nuclear antigen 1 OS=Epstein-Barr virus (strain B95-8) OX=10377 GN=EBNA1 PE=1 SV=1EBNA1_EBVB9	P03211	EBNA1_EBVB9 Epstein-Barr nuclear antigen 1 OS=Epstein-Barr virus (strain B95-8) OX=10377 GN=EBNA1 PE=1 SV=1EBNA1_EBVB9	TTDEGTWVAGVFVYGGSKTSLYNLRR	SHVER	97	95	FALSE	FALSE	97	92	26	5	1	4	5	EDC	-18.011	5	31	5	0	0	0.62	5	19.39	FALSE	TRUE	FALSE	FALSE	Self	0	0	0	LiebermanP-Sustek-Xlink2Upper-Faims-Stepped-1	15010	LiebermanP-Sustek-Xlink2Upper-Faims-Stepped-1.mgf	11193	Scan: 15010 Run: LiebermanP-Sustek-Xlink2Upper-Faims-Stepped-1 P1_R.TTDEGTWVAGVFVYGGSKTSLYNLRR.G P2_R.SHVER.T 1 4	5	697.957	3484.75	0.75	5	3484.75	0.749
534	P03211	EBNA1_EBVB9 Epstein-Barr nuclear antigen 1 OS=Epstein-Barr virus (strain B95-8) OX=10377 GN=EBNA1 PE=1 SV=1EBNA1_EBVB9	Q9NYB0	TE2IP_HUMAN Telomeric repeat-binding factor 2-interacting protein 1 OS=Homo sapiens OX=9606 GN=TERF2IP PE=1 SV=1TE2IP_HUMAN	FENIAEGLR	EALVKK	83	383	FALSE	FALSE	78	379	9	6	6	5	3	EDC	-18.011	9	12	9	0	0	0.75	9	19.006	FALSE	TRUE	FALSE	FALSE	Between	0	0.002	0.006	LiebermanP-Sustek-Xlink2Lower-Faims-Stepped-1	10093	LiebermanP-Sustek-Xlink2Lower-Faims-Stepped-1.mgf	6898	Scan: 10093 Run: LiebermanP-Sustek-Xlink2Lower-Faims-Stepped-1 P1_K.FENIAEGLR.A P2_R.EALVKK.F 6 5	3	572.993	1715.96	0.957	3	1715.96	0.957
535	P03211	EBNA1_EBVB9 Epstein-Barr nuclear antigen 1 OS=Epstein-Barr virus (strain B95-8) OX=10377 GN=EBNA1 PE=1 SV=1EBNA1_EBVB9	Q9NYB0	TE2IP_HUMAN Telomeric repeat-binding factor 2-interacting protein 1 OS=Homo sapiens OX=9606 GN=TERF2IP PE=1 SV=1TE2IP_HUMAN	TTDEGTWVAGVFVYGGSK	KMLVEATR	99	252	FALSE	FALSE	97	252	18	8	3	1	3	EDC	-18.011	7	28	7	0	0	0.5	7	18.998	FALSE	TRUE	FALSE	FALSE	Between	0	0.002	0.006	LiebermanP-Sustek-Xlink2Lower-Faims-Stepped-2	16544	LiebermanP-Sustek-Xlink2Lower-Faims-Stepped-2.mgf	12556	Scan: 16544 Run: LiebermanP-Sustek-Xlink2Lower-Faims-Stepped-2 P1_R.TTDEGTWVAGVFVYGGSK.T P2_K.KMLVEATR.E 3 1	3	934.809	2801.41	0.406	3	2801.41	0.406
542	P03211	EBNA1_EBVB9 Epstein-Barr nuclear antigen 1 OS=Epstein-Barr virus (strain B95-8) OX=10377 GN=EBNA1 PE=1 SV=1EBNA1_EBVB9	P03211	EBNA1_EBVB9 Epstein-Barr nuclear antigen 1 OS=Epstein-Barr virus (strain B95-8) OX=10377 GN=EBNA1 PE=1 SV=1EBNA1_EBVB9	TTDEGTWVAGVFVYGGSK	KGGWFGK	99	61	FALSE	FALSE	97	61	18	7	3	1	3	EDC	-18.011	5	27	5	0	0	0.5	5	18.912	FALSE	TRUE	FALSE	FALSE	Self	0	0	0	LiebermanP-Sustek-Xlink2Upper-Faims-Stepped-1	17396	LiebermanP-Sustek-Xlink2Upper-Faims-Stepped-1.mgf	13283	Scan: 17396 Run: LiebermanP-Sustek-Xlink2Upper-Faims-Stepped-1 P1_R.TTDEGTWVAGVFVYGGSK.T P2_K.KGGWFGK.H 3 1	3	878.77	2633.29	0.29	3	2633.29	0.291
576	P03211	EBNA1_EBVB9 Epstein-Barr nuclear antigen 1 OS=Epstein-Barr virus (strain B95-8) OX=10377 GN=EBNA1 PE=1 SV=1EBNA1_EBVB9	Q15554	TERF2_HUMAN Telomeric repeat-binding factor 2 OS=Homo sapiens OX=9606 GN=TERF2 PE=1 SV=3TERF2_HUMAN	FENIAEGLR	TAVMIKDR	83	530	FALSE	FALSE	78	525	9	8	6	6	3	EDC	-18.011	9	14	9	0	0	0.714	9	18.612	FALSE	TRUE	FALSE	FALSE	Between	0	0.002	0.007	LiebermanP-Sustek-Xlink2Lower-Faims-Stepped-1	11315	LiebermanP-Sustek-Xlink2Lower-Faims-Stepped-1.mgf	7892	Scan: 11315 Run: LiebermanP-Sustek-Xlink2Lower-Faims-Stepped-1 P1_R.TAVMIKDR.W P2_K.FENIAEGLR.A 6 6	3	655.019	1962.03	0.034	3	1962.04	0.036
585	P03211	EBNA1_EBVB9 Epstein-Barr nuclear antigen 1 OS=Epstein-Barr virus (strain B95-8) OX=10377 GN=EBNA1 PE=1 SV=1EBNA1_EBVB9	Q9NYB0	TE2IP_HUMAN Telomeric repeat-binding factor 2-interacting protein 1 OS=Homo sapiens OX=9606 GN=TERF2IP PE=1 SV=1TE2IP_HUMAN	TTDEGTWVAGVFVYGGSK	KMLVEATR	100	252	FALSE	FALSE	97	252	18	8	4	1	3	EDC	-18.011	7	25	7	0	0	0.5	7	18.506	FALSE	TRUE	FALSE	FALSE	Between	0	0.002	0.007	LiebermanP-Sustek-Xlink2Lower-Faims-Stepped-2	16700	LiebermanP-Sustek-Xlink2Lower-Faims-Stepped-2.mgf	12694	Scan: 16700 Run: LiebermanP-Sustek-Xlink2Lower-Faims-Stepped-2 P1_R.TTDEGTWVAGVFVYGGSK.T P2_K.KMLVEATR.E 4 1	3	934.809	2801.41	0.405	3	2801.41	0.406
599	P03211	EBNA1_EBVB9 Epstein-Barr nuclear antigen 1 OS=Epstein-Barr virus (strain B95-8) OX=10377 GN=EBNA1 PE=1 SV=1EBNA1_EBVB9	P03211	EBNA1_EBVB9 Epstein-Barr nuclear antigen 1 OS=Epstein-Barr virus (strain B95-8) OX=10377 GN=EBNA1 PE=1 SV=1EBNA1_EBVB9	KGGWFGK	SHVER	61	95	FALSE	FALSE	61	92	7	5	1	4	3	EDC	-18.011	7	10	7	0	0	0.833	7	18.326	FALSE	TRUE	FALSE	FALSE	Self	0	0	0	LiebermanP-Sustek-Xlink2Upper-Faims-Stepped-1	6526	LiebermanP-Sustek-Xlink2Upper-Faims-Stepped-1.mgf	3896	Scan: 6526 Run: LiebermanP-Sustek-Xlink2Upper-Faims-Stepped-1 P1_R.SHVER.T P2_K.KGGWFGK.H 4 1	3	463.246	1386.71	0.715	3	1386.72	0.716
601	P03211	EBNA1_EBVB9 Epstein-Barr nuclear antigen 1 OS=Epstein-Barr virus (strain B95-8) OX=10377 GN=EBNA1 PE=1 SV=1EBNA1_EBVB9	P03211	EBNA1_EBVB9 Epstein-Barr nuclear antigen 1 OS=Epstein-Barr virus (strain B95-8) OX=10377 GN=EBNA1 PE=1 SV=1EBNA1_EBVB9	TTDEGTWVAGVFVYGGSK	KGGWFGK	100	61	FALSE	FALSE	97	61	18	7	4	1	3	EDC	-18.011	5	26	5	0	0	0.5	5	18.275	FALSE	TRUE	FALSE	FALSE	Self	0	0	0	LiebermanP-Sustek-Xlink2Lower-Faims-Stepped-2	18227	LiebermanP-Sustek-Xlink2Lower-Faims-Stepped-2.mgf	14036	Scan: 18227 Run: LiebermanP-Sustek-Xlink2Lower-Faims-Stepped-2 P1_R.TTDEGTWVAGVFVYGGSK.T P2_K.KGGWFGK.H 4 1	3	878.771	2633.29	0.29	3	2633.29	0.291
631	P03211	EBNA1_EBVB9 Epstein-Barr nuclear antigen 1 OS=Epstein-Barr virus (strain B95-8) OX=10377 GN=EBNA1 PE=1 SV=1EBNA1_EBVB9	Q15554	TERF2_HUMAN Telomeric repeat-binding factor 2 OS=Homo sapiens OX=9606 GN=TERF2 PE=1 SV=3TERF2_HUMAN	FENIAEGLR	ASKILKK	83	218	FALSE	FALSE	78	216	9	7	6	3	3	EDC	-18.011	8	13	8	0	0	0.667	8	17.975	FALSE	TRUE	FALSE	FALSE	Between	0	0.002	0.008	LiebermanP-Sustek-InSolution-Faims-Stepped-2	7959	LiebermanP-Sustek-InSolution-Faims-Stepped-2.mgf	4815	Scan: 7959 Run: LiebermanP-Sustek-InSolution-Faims-Stepped-2 P1_K.FENIAEGLR.A P2_K.ASKILKK.H 6 3	3	606.36	1816.06	0.057	3	1816.06	0.057
636	P03211	EBNA1_EBVB9 Epstein-Barr nuclear antigen 1 OS=Epstein-Barr virus (strain B95-8) OX=10377 GN=EBNA1 PE=1 SV=1EBNA1_EBVB9	Q15554	TERF2_HUMAN Telomeric repeat-binding factor 2 OS=Homo sapiens OX=9606 GN=TERF2 PE=1 SV=3TERF2_HUMAN	VTVCcmSFDDGVDLP	SESAASSTGKEDK	207	297	FALSE	FALSE	195	288	13	13	13	10	3	EDC	-18.011	12	13	12	0	0	0.5	12	17.849	FALSE	TRUE	FALSE	FALSE	Between	0	0.002	0.008	LiebermanP-Sustek-Xlink2Lower-Faims-Stepped-1	12094	LiebermanP-Sustek-Xlink2Lower-Faims-Stepped-1.mgf	8576	Scan: 12094 Run: LiebermanP-Sustek-Xlink2Lower-Faims-Stepped-1 P1_R.VTVCcmSFDDGVDLP.- P2_K.SESAASSTGKEDK.Q 13 10	3	901.076	2700.21	0.207	3	2700.21	0.207
637	P03211	EBNA1_EBVB9 Epstein-Barr nuclear antigen 1 OS=Epstein-Barr virus (strain B95-8) OX=10377 GN=EBNA1 PE=1 SV=1EBNA1_EBVB9	Q9NYB0	TE2IP_HUMAN Telomeric repeat-binding factor 2-interacting protein 1 OS=Homo sapiens OX=9606 GN=TERF2IP PE=1 SV=1TE2IP_HUMAN	FENIAEGLR	YLKHLR	83	186	FALSE	FALSE	78	184	9	6	6	3	3	EDC	-18.011	5	15	5	0	0	0.8	5	17.838	FALSE	TRUE	FALSE	FALSE	Between	0	0.002	0.008	LiebermanP-Sustek-Xlink2Lower-Faims-Stepped-1	9791	LiebermanP-Sustek-Xlink2Lower-Faims-Stepped-1.mgf	6649	Scan: 9791 Run: LiebermanP-Sustek-Xlink2Lower-Faims-Stepped-1 P1_R.YLKHLR.G P2_K.FENIAEGLR.A 3 6	3	620.348	1858.02	0.022	3	1858.02	0.021
647	P03211	EBNA1_EBVB9 Epstein-Barr nuclear antigen 1 OS=Epstein-Barr virus (strain B95-8) OX=10377 GN=EBNA1 PE=1 SV=1EBNA1_EBVB9	P03211	EBNA1_EBVB9 Epstein-Barr nuclear antigen 1 OS=Epstein-Barr virus (strain B95-8) OX=10377 GN=EBNA1 PE=1 SV=1EBNA1_EBVB9	KGGWFGK	GQGDGGR	61	55	FALSE	FALSE	61	52	7	7	1	4	3	EDC	-18.011	9	11	9	0	0	0.75	9	17.719	FALSE	TRUE	FALSE	FALSE	Self	0	0	0	LiebermanP-Sustek-Xlink2Lower-Faims-Stepped-2	7151	LiebermanP-Sustek-Xlink2Lower-Faims-Stepped-2.mgf	4568	Scan: 7151 Run: LiebermanP-Sustek-Xlink2Lower-Faims-Stepped-2 P1_K.KGGWFGK.H P2_R.GQGDGGR.R 1 4	3	469.569	1405.68	0.684	3	1405.68	0.685
655	P03211	EBNA1_EBVB9 Epstein-Barr nuclear antigen 1 OS=Epstein-Barr virus (strain B95-8) OX=10377 GN=EBNA1 PE=1 SV=1EBNA1_EBVB9	Q15554	TERF2_HUMAN Telomeric repeat-binding factor 2 OS=Homo sapiens OX=9606 GN=TERF2 PE=1 SV=3TERF2_HUMAN	GGWFGKHR	EGGEGAR	67	32	FALSE	FALSE	62	32	8	7	6	1	4	EDC	-18.011	8	9	8	0	0	0.643	8	17.674	FALSE	TRUE	FALSE	FALSE	Between	0	0.002	0.009	LiebermanP-Sustek-Xlink2Upper-Faims-Stepped-2	6245	LiebermanP-Sustek-Xlink2Upper-Faims-Stepped-2.mgf	3857	Scan: 6245 Run: LiebermanP-Sustek-Xlink2Upper-Faims-Stepped-2 P1_K.GGWFGKHR.G P2_R.EGGEGAR.R 6 1	4	400.949	1599.77	0.765	4	1599.77	0.765
657	P03211	EBNA1_EBVB9 Epstein-Barr nuclear antigen 1 OS=Epstein-Barr virus (strain B95-8) OX=10377 GN=EBNA1 PE=1 SV=1EBNA1_EBVB9	Q15554	TERF2_HUMAN Telomeric repeat-binding factor 2 OS=Homo sapiens OX=9606 GN=TERF2 PE=1 SV=3TERF2_HUMAN	FENIAEGLR	TAVMoxIKDR	83	530	FALSE	FALSE	78	525	9	8	6	6	3	EDC	-18.011	10	12	10	0	0	0.75	10	17.648	FALSE	TRUE	FALSE	FALSE	Between	0	0.002	0.009	LiebermanP-Sustek-Xlink2Lower-Faims-Stepped-2	10423	LiebermanP-Sustek-Xlink2Lower-Faims-Stepped-2.mgf	7294	Scan: 10423 Run: LiebermanP-Sustek-Xlink2Lower-Faims-Stepped-2 P1_R.TAVMoxIKDR.W P2_K.FENIAEGLR.A 6 6	3	660.35	1978.03	0.029	3	1978.03	0.031
673	P03211	EBNA1_EBVB9 Epstein-Barr nuclear antigen 1 OS=Epstein-Barr virus (strain B95-8) OX=10377 GN=EBNA1 PE=1 SV=1EBNA1_EBVB9	P03211	EBNA1_EBVB9 Epstein-Barr nuclear antigen 1 OS=Epstein-Barr virus (strain B95-8) OX=10377 GN=EBNA1 PE=1 SV=1EBNA1_EBVB9	FENIAEGLR	GGWFGKHR	79	67	FALSE	FALSE	78	62	9	8	2	6	4	EDC	-18.011	9	11	9	0	0	0.643	9	17.459	FALSE	TRUE	FALSE	FALSE	Self	0	0	0	LiebermanP-Sustek-Xlink2Upper-Faims-Stepped-2	12713	LiebermanP-Sustek-Xlink2Upper-Faims-Stepped-2.mgf	9280	Scan: 12713 Run: LiebermanP-Sustek-Xlink2Upper-Faims-Stepped-2 P1_K.GGWFGKHR.G P2_K.FENIAEGLR.A 6 2	4	494.258	1973	0.001	4	1973	0.002
674	P03211	EBNA1_EBVB9 Epstein-Barr nuclear antigen 1 OS=Epstein-Barr virus (strain B95-8) OX=10377 GN=EBNA1 PE=1 SV=1EBNA1_EBVB9	Q15554	TERF2_HUMAN Telomeric repeat-binding factor 2 OS=Homo sapiens OX=9606 GN=TERF2 PE=1 SV=3TERF2_HUMAN	TTDEGTWVAGVFVYGGSK	VPKGK	100	450	FALSE	FALSE	97	448	18	5	4	3	3	EDC	-18.011	5	20	5	0	0	0.588	5	17.454	FALSE	TRUE	FALSE	FALSE	Between	0	0.002	0.01	LiebermanP-Sustek-Xlink2Upper-Faims-Stepped-1	13412	LiebermanP-Sustek-Xlink2Upper-Faims-Stepped-1.mgf	9798	Scan: 13412 Run: LiebermanP-Sustek-Xlink2Upper-Faims-Stepped-1 P1_K.VPKGK.W P2_R.TTDEGTWVAGVFVYGGSK.T 3 4	3	795.08	2382.22	0.22	3	2382.22	0.222
680	P03211	EBNA1_EBVB9 Epstein-Barr nuclear antigen 1 OS=Epstein-Barr virus (strain B95-8) OX=10377 GN=EBNA1 PE=1 SV=1EBNA1_EBVB9	Q15554	TERF2_HUMAN Telomeric repeat-binding factor 2 OS=Homo sapiens OX=9606 GN=TERF2 PE=1 SV=3TERF2_HUMAN	TTDEGTWVAGVFVYGGSK	HMoxSKDPTTQK	100	226	FALSE	FALSE	97	223	18	10	4	4	3	EDC	-18.011	10	22	10	0	0	0.611	10	17.408	FALSE	TRUE	FALSE	FALSE	Between	0	0.002	0.01	LiebermanP-Sustek-Xlink2Lower-Faims-Stepped-1	12474	LiebermanP-Sustek-Xlink2Lower-Faims-Stepped-1.mgf	8916	Scan: 12474 Run: LiebermanP-Sustek-Xlink2Lower-Faims-Stepped-1 P1_R.TTDEGTWVAGVFVYGGSK.T P2_K.HMoxSKDPTTQK.L 4 4	3	1015.15	3042.44	0.438	3	3042.44	0.439
681	P03211	EBNA1_EBVB9 Epstein-Barr nuclear antigen 1 OS=Epstein-Barr virus (strain B95-8) OX=10377 GN=EBNA1 PE=1 SV=1EBNA1_EBVB9	Q9NYB0	TE2IP_HUMAN Telomeric repeat-binding factor 2-interacting protein 1 OS=Homo sapiens OX=9606 GN=TERF2IP PE=1 SV=1TE2IP_HUMAN	TTDEGTWVAGVFVYGGSK	KMLVEATR	99	252	FALSE	FALSE	97	252	18	8	3	1	4	EDC	-18.011	7	21	7	0	0	0.5	7	17.401	FALSE	TRUE	FALSE	FALSE	Between	0	0.002	0.01	LiebermanP-Sustek-Xlink2Lower-Faims-Stepped-2	16542	LiebermanP-Sustek-Xlink2Lower-Faims-Stepped-2.mgf	12554	Scan: 16542 Run: LiebermanP-Sustek-Xlink2Lower-Faims-Stepped-2 P1_R.TTDEGTWVAGVFVYGGSK.T P2_K.KMLVEATR.E 3 1	4	701.358	2801.4	0.404	4	2801.41	0.406
686	P03211	EBNA1_EBVB9 Epstein-Barr nuclear antigen 1 OS=Epstein-Barr virus (strain B95-8) OX=10377 GN=EBNA1 PE=1 SV=1EBNA1_EBVB9	Q15554	TERF2_HUMAN Telomeric repeat-binding factor 2 OS=Homo sapiens OX=9606 GN=TERF2 PE=1 SV=3TERF2_HUMAN	FENIAEGLR	KRPGR	83	27	FALSE	FALSE	78	27	9	5	6	1	3	EDC	-18.011	5	13	5	0	0	0.75	5	17.379	FALSE	TRUE	FALSE	FALSE	Between	0	0.002	0.01	LiebermanP-Sustek-Xlink2Lower-Faims-Stepped-1	7417	LiebermanP-Sustek-Xlink2Lower-Faims-Stepped-1.mgf	4729	Scan: 7417 Run: LiebermanP-Sustek-Xlink2Lower-Faims-Stepped-1 P1_R.KRPGR.E P2_K.FENIAEGLR.A 1 6	3	548.309	1641.9	0.904	3	1641.91	0.906
692	P03211	EBNA1_EBVB9 Epstein-Barr nuclear antigen 1 OS=Epstein-Barr virus (strain B95-8) OX=10377 GN=EBNA1 PE=1 SV=1EBNA1_EBVB9	Q15554	TERF2_HUMAN Telomeric repeat-binding factor 2 OS=Homo sapiens OX=9606 GN=TERF2 PE=1 SV=3TERF2_HUMAN	VTVCcmSFDDGVDLP	DPTTQKLR	205	232	FALSE	FALSE	195	227	13	8	11	6	3	EDC	-18.011	7	18	7	0	0	0.5	7	17.31	FALSE	TRUE	FALSE	FALSE	Between	0	0.002	0.01	LiebermanP-Sustek-Xlink2Lower-Faims-Stepped-1	15474	LiebermanP-Sustek-Xlink2Lower-Faims-Stepped-1.mgf	11520	Scan: 15474 Run: LiebermanP-Sustek-Xlink2Lower-Faims-Stepped-1 P1_R.VTVCcmSFDDGVDLP.- P2_K.DPTTQKLR.N 11 6	3	788.39	2362.15	0.148	3	2362.15	0.147
696	P03211	EBNA1_EBVB9 Epstein-Barr nuclear antigen 1 OS=Epstein-Barr virus (strain B95-8) OX=10377 GN=EBNA1 PE=1 SV=1EBNA1_EBVB9	P03211	EBNA1_EBVB9 Epstein-Barr nuclear antigen 1 OS=Epstein-Barr virus (strain B95-8) OX=10377 GN=EBNA1 PE=1 SV=1EBNA1_EBVB9	SHVER	SHVER	92	95	FALSE	FALSE	92	92	5	5	1	4	3	EDC	-18.011	6	6	7	0	0	0.875	6	17.289	FALSE	TRUE	FALSE	FALSE	Self	0	0	0	LiebermanP-Sustek-Xlink2Upper-Faims-Stepped-2	2269	LiebermanP-Sustek-Xlink2Upper-Faims-Stepped-2.mgf	483	Scan: 2269 Run: LiebermanP-Sustek-Xlink2Upper-Faims-Stepped-2 P1_R.SHVER.T P2_R.SHVER.T 4 1	3	412.546	1234.62	0.617	3	1234.62	0.617
717	P03211	EBNA1_EBVB9 Epstein-Barr nuclear antigen 1 OS=Epstein-Barr virus (strain B95-8) OX=10377 GN=EBNA1 PE=1 SV=1EBNA1_EBVB9	P03211	EBNA1_EBVB9 Epstein-Barr nuclear antigen 1 OS=Epstein-Barr virus (strain B95-8) OX=10377 GN=EBNA1 PE=1 SV=1EBNA1_EBVB9	TTDEGTWVAGVFVYGGSKTSLYNLRR	SHVER	98	95	FALSE	FALSE	97	92	26	5	2	4	5	EDC	-18.011	5	25	5	0	0	0.5	5	16.941	FALSE	TRUE	FALSE	FALSE	Self	0	0	0	LiebermanP-Sustek-Xlink2Upper-Faims-Stepped-2	15787	LiebermanP-Sustek-Xlink2Upper-Faims-Stepped-2.mgf	11966	Scan: 15787 Run: LiebermanP-Sustek-Xlink2Upper-Faims-Stepped-2 P1_R.TTDEGTWVAGVFVYGGSKTSLYNLRR.G P2_R.SHVER.T 2 4	5	697.956	3484.75	0.746	5	3484.75	0.749
718	P03211	EBNA1_EBVB9 Epstein-Barr nuclear antigen 1 OS=Epstein-Barr virus (strain B95-8) OX=10377 GN=EBNA1 PE=1 SV=1EBNA1_EBVB9	Q15554	TERF2_HUMAN Telomeric repeat-binding factor 2 OS=Homo sapiens OX=9606 GN=TERF2 PE=1 SV=3TERF2_HUMAN	TTDEGTWVAGVFVYGGSK	NPKVPK	99	447	FALSE	FALSE	97	445	18	6	3	3	3	EDC	-18.011	5	22	5	0	0	0.6	5	16.941	FALSE	TRUE	FALSE	FALSE	Between	0	0.002	0.013	LiebermanP-Sustek-Xlink2Upper-Faims-Stepped-2	14465	LiebermanP-Sustek-Xlink2Upper-Faims-Stepped-2.mgf	10796	Scan: 14465 Run: LiebermanP-Sustek-Xlink2Upper-Faims-Stepped-2 P1_R.TTDEGTWVAGVFVYGGSK.T P2_K.NPKVPK.G 3 3	3	846.438	2536.29	0.291	3	2536.3	0.296
725	P03211	EBNA1_EBVB9 Epstein-Barr nuclear antigen 1 OS=Epstein-Barr virus (strain B95-8) OX=10377 GN=EBNA1 PE=1 SV=1EBNA1_EBVB9	Q15554	TERF2_HUMAN Telomeric repeat-binding factor 2 OS=Homo sapiens OX=9606 GN=TERF2 PE=1 SV=3TERF2_HUMAN	TTDEGTWVAGVFVYGGSK	QPAPGPVEKPPR	99	309	FALSE	FALSE	97	301	18	12	3	9	4	EDC	-18.011	9	18	9	0	0	0.5	9	16.857	FALSE	TRUE	FALSE	FALSE	Between	0	0.002	0.014	LiebermanP-Sustek-Xlink2Upper-Faims-Stepped-1	14314	LiebermanP-Sustek-Xlink2Upper-Faims-Stepped-1.mgf	10582	Scan: 14314 Run: LiebermanP-Sustek-Xlink2Upper-Faims-Stepped-1 P1_R.TTDEGTWVAGVFVYGGSK.T P2_K.QPAPGPVEKPPR.E 3 9	4	782.651	3126.57	0.575	4	3126.58	0.577
734	P03211	EBNA1_EBVB9 Epstein-Barr nuclear antigen 1 OS=Epstein-Barr virus (strain B95-8) OX=10377 GN=EBNA1 PE=1 SV=1EBNA1_EBVB9	Q9NYB0	TE2IP_HUMAN Telomeric repeat-binding factor 2-interacting protein 1 OS=Homo sapiens OX=9606 GN=TERF2IP PE=1 SV=1TE2IP_HUMAN	TTDEGTWVAGVFVYGGSK	KMoxLVEATR	99	252	FALSE	FALSE	97	252	18	8	3	1	3	EDC	-18.011	7	21	7	0	0	0.5	7	16.73	FALSE	TRUE	FALSE	FALSE	Between	0	0.002	0.016	LiebermanP-Sustek-Xlink2Upper-Faims-Stepped-1	14688	LiebermanP-Sustek-Xlink2Upper-Faims-Stepped-1.mgf	10907	Scan: 14688 Run: LiebermanP-Sustek-Xlink2Upper-Faims-Stepped-1 P1_R.TTDEGTWVAGVFVYGGSK.T P2_K.KMoxLVEATR.E 3 1	3	940.141	2817.4	0.402	3	2817.4	0.401
735	P03211	EBNA1_EBVB9 Epstein-Barr nuclear antigen 1 OS=Epstein-Barr virus (strain B95-8) OX=10377 GN=EBNA1 PE=1 SV=1EBNA1_EBVB9	Q9NYB0	TE2IP_HUMAN Telomeric repeat-binding factor 2-interacting protein 1 OS=Homo sapiens OX=9606 GN=TERF2IP PE=1 SV=1TE2IP_HUMAN	TTDEGTWVAGVFVYGGSK	KMLVEATR	100	252	FALSE	FALSE	97	252	18	8	4	1	4	EDC	-18.011	7	20	7	0	0	0.5	7	16.685	FALSE	TRUE	FALSE	FALSE	Between	0	0.002	0.018	LiebermanP-Sustek-Xlink2Lower-Faims-Stepped-2	16681	LiebermanP-Sustek-Xlink2Lower-Faims-Stepped-2.mgf	12677	Scan: 16681 Run: LiebermanP-Sustek-Xlink2Lower-Faims-Stepped-2 P1_R.TTDEGTWVAGVFVYGGSK.T P2_K.KMLVEATR.E 4 1	4	701.359	2801.41	0.405	4	2801.41	0.406
751	P03211	EBNA1_EBVB9 Epstein-Barr nuclear antigen 1 OS=Epstein-Barr virus (strain B95-8) OX=10377 GN=EBNA1 PE=1 SV=1EBNA1_EBVB9	P03211	EBNA1_EBVB9 Epstein-Barr nuclear antigen 1 OS=Epstein-Barr virus (strain B95-8) OX=10377 GN=EBNA1 PE=1 SV=1EBNA1_EBVB9	FENIAEGLR	GGWFGKHR	83	67	FALSE	FALSE	78	62	9	8	6	6	4	EDC	-18.011	8	12	8	0	0	0.643	8	16.408	FALSE	TRUE	FALSE	FALSE	Self	0	0	0	LiebermanP-Sustek-Xlink2Upper-Faims-Stepped-2	12298	LiebermanP-Sustek-Xlink2Upper-Faims-Stepped-2.mgf	8909	Scan: 12298 Run: LiebermanP-Sustek-Xlink2Upper-Faims-Stepped-2 P1_K.GGWFGKHR.G P2_K.FENIAEGLR.A 6 6	4	494.258	1973	0.003	4	1973	0.002
754	P03211	EBNA1_EBVB9 Epstein-Barr nuclear antigen 1 OS=Epstein-Barr virus (strain B95-8) OX=10377 GN=EBNA1 PE=1 SV=1EBNA1_EBVB9	Q9NYB0	TE2IP_HUMAN Telomeric repeat-binding factor 2-interacting protein 1 OS=Homo sapiens OX=9606 GN=TERF2IP PE=1 SV=1TE2IP_HUMAN	TTDEGTWVAGVFVYGGSK	KMoxLVEATR	100	252	FALSE	FALSE	97	252	18	8	4	1	3	EDC	-18.011	7	18	7	0	0	0.5	7	16.28	FALSE	TRUE	FALSE	FALSE	Between	0	0.003	0.023	LiebermanP-Sustek-Xlink2Lower-Faims-Stepped-1	15277	LiebermanP-Sustek-Xlink2Lower-Faims-Stepped-1.mgf	11344	Scan: 15277 Run: LiebermanP-Sustek-Xlink2Lower-Faims-Stepped-1 P1_R.TTDEGTWVAGVFVYGGSK.T P2_K.KMoxLVEATR.E 4 1	3	940.14	2817.4	0.399	3	2817.4	0.401
805	P03211	EBNA1_EBVB9 Epstein-Barr nuclear antigen 1 OS=Epstein-Barr virus (strain B95-8) OX=10377 GN=EBNA1 PE=1 SV=1EBNA1_EBVB9	Q9NYB0	TE2IP_HUMAN Telomeric repeat-binding factor 2-interacting protein 1 OS=Homo sapiens OX=9606 GN=TERF2IP PE=1 SV=1TE2IP_HUMAN	FENIAEGLR	KMoxLVEATR	83	252	FALSE	FALSE	78	252	9	8	6	1	4	EDC	-18.011	9	10	9	0	0	0.643	9	15.651	FALSE	TRUE	FALSE	FALSE	Between	0.003	0.004	0.053	LiebermanP-Sustek-Xlink2Lower-Faims-Stepped-2	10506	LiebermanP-Sustek-Xlink2Lower-Faims-Stepped-2.mgf	7369	Scan: 10506 Run: LiebermanP-Sustek-Xlink2Lower-Faims-Stepped-2 P1_K.KMoxLVEATR.E P2_K.FENIAEGLR.A 1 6	4	499.019	1992.05	0.047	4	1992.05	0.046
809	P03211	EBNA1_EBVB9 Epstein-Barr nuclear antigen 1 OS=Epstein-Barr virus (strain B95-8) OX=10377 GN=EBNA1 PE=1 SV=1EBNA1_EBVB9	Q9NYB0	TE2IP_HUMAN Telomeric repeat-binding factor 2-interacting protein 1 OS=Homo sapiens OX=9606 GN=TERF2IP PE=1 SV=1TE2IP_HUMAN	TTDEGTWVAGVFVYGGSK	EALVKK	100	383	FALSE	FALSE	97	379	18	6	4	5	3	EDC	-18.011	5	22	5	0	0	0.6	5	15.582	FALSE	TRUE	FALSE	FALSE	Between	0.003	0.004	0.048	LiebermanP-Sustek-Xlink2Upper-Faims-Stepped-1	14715	LiebermanP-Sustek-Xlink2Upper-Faims-Stepped-1.mgf	10931	Scan: 14715 Run: LiebermanP-Sustek-Xlink2Upper-Faims-Stepped-1 P1_R.TTDEGTWVAGVFVYGGSK.T P2_R.EALVKK.F 4 5	3	848.111	2541.31	0.312	3	2541.31	0.311
819	P03211	EBNA1_EBVB9 Epstein-Barr nuclear antigen 1 OS=Epstein-Barr virus (strain B95-8) OX=10377 GN=EBNA1 PE=1 SV=1EBNA1_EBVB9	Q9NYB0	TE2IP_HUMAN Telomeric repeat-binding factor 2-interacting protein 1 OS=Homo sapiens OX=9606 GN=TERF2IP PE=1 SV=1TE2IP_HUMAN	TTDEGTWVAGVFVYGGSK	KMoxLVEATR	100	252	FALSE	FALSE	97	252	18	8	4	1	4	EDC	-18.011	7	19	7	0	0	0.5	7	15.4	FALSE	TRUE	FALSE	FALSE	Between	0.005	0.005	0.032	LiebermanP-Sustek-Xlink2Upper-Faims-Stepped-2	15615	LiebermanP-Sustek-Xlink2Upper-Faims-Stepped-2.mgf	11812	Scan: 15615 Run: LiebermanP-Sustek-Xlink2Upper-Faims-Stepped-2 P1_R.TTDEGTWVAGVFVYGGSK.T P2_K.KMoxLVEATR.E 4 1	4	705.359	2817.41	0.405	4	2817.4	0.401
826	P03211	EBNA1_EBVB9 Epstein-Barr nuclear antigen 1 OS=Epstein-Barr virus (strain B95-8) OX=10377 GN=EBNA1 PE=1 SV=1EBNA1_EBVB9	Q15554	TERF2_HUMAN Telomeric repeat-binding factor 2 OS=Homo sapiens OX=9606 GN=TERF2 PE=1 SV=3TERF2_HUMAN	TTDEGTWVAGVFVYGGSK	TAVMIKDR	100	530	FALSE	FALSE	97	525	18	8	4	6	4	EDC	-18.011	7	20	7	0	0	0.5	7	15.277	FALSE	TRUE	FALSE	FALSE	Between	0.005	0.005	0.036	LiebermanP-Sustek-Xlink2Upper-Faims-Stepped-1	15590	LiebermanP-Sustek-Xlink2Upper-Faims-Stepped-1.mgf	11706	Scan: 15590 Run: LiebermanP-Sustek-Xlink2Upper-Faims-Stepped-1 P1_R.TTDEGTWVAGVFVYGGSK.T P2_R.TAVMIKDR.W 4 6	4	697.854	2787.39	0.389	4	2787.39	0.39
827	P03211	EBNA1_EBVB9 Epstein-Barr nuclear antigen 1 OS=Epstein-Barr virus (strain B95-8) OX=10377 GN=EBNA1 PE=1 SV=1EBNA1_EBVB9	Q15554	TERF2_HUMAN Telomeric repeat-binding factor 2 OS=Homo sapiens OX=9606 GN=TERF2 PE=1 SV=3TERF2_HUMAN	TTDEGTWVAGVFVYGGSK	HMoxSKDPTTQK	100	225	FALSE	FALSE	97	223	18	10	4	3	3	EDC	-18.011	8	20	8	0	0	0.5	8	15.263	FALSE	TRUE	FALSE	FALSE	Between	0.005	0.005	0.036	LiebermanP-Sustek-Xlink2Lower-Faims-Stepped-2	12558	LiebermanP-Sustek-Xlink2Lower-Faims-Stepped-2.mgf	9098	Scan: 12558 Run: LiebermanP-Sustek-Xlink2Lower-Faims-Stepped-2 P1_R.TTDEGTWVAGVFVYGGSK.T P2_K.HMoxSKDPTTQK.L 4 3	3	1015.15	3042.44	0.437	3	3042.44	0.439
841	P03211	EBNA1_EBVB9 Epstein-Barr nuclear antigen 1 OS=Epstein-Barr virus (strain B95-8) OX=10377 GN=EBNA1 PE=1 SV=1EBNA1_EBVB9	P03211	EBNA1_EBVB9 Epstein-Barr nuclear antigen 1 OS=Epstein-Barr virus (strain B95-8) OX=10377 GN=EBNA1 PE=1 SV=1EBNA1_EBVB9	FENIAEGLR	KGGWFGKHR	83	67	FALSE	FALSE	78	61	9	9	6	7	3	EDC	-18.011	7	11	7	0	0	0.5	7	15.002	FALSE	TRUE	FALSE	FALSE	Self	0	0	0	LiebermanP-Sustek-Xlink2Lower-Faims-Stepped-1	10190	LiebermanP-Sustek-Xlink2Lower-Faims-Stepped-1.mgf	6985	Scan: 10190 Run: LiebermanP-Sustek-Xlink2Lower-Faims-Stepped-1 P1_K.KGGWFGKHR.G P2_K.FENIAEGLR.A 7 6	3	701.373	2101.1	0.097	3	2101.1	0.097
4	Q15554	TERF2_HUMAN Telomeric repeat-binding factor 2 OS=Homo sapiens OX=9606 GN=TERF2 PE=1 SV=3TERF2_HUMAN	Q9NYB0	TE2IP_HUMAN Telomeric repeat-binding factor 2-interacting protein 1 OS=Homo sapiens OX=9606 GN=TERF2IP PE=1 SV=1TE2IP_HUMAN	DIMQALLVRPLGKEHTVSR	IAFTDADDVAILTYVK	135	138	FALSE	FALSE	123	134	19	16	13	5	4	EDC	-18.011	25	25	28	0	0	0.694	25	35.288	FALSE	TRUE	FALSE	FALSE	Between	0	0	0.003	LiebermanP-Sustek-Xlink2Upper-Faims-Stepped-1	20422	LiebermanP-Sustek-Xlink2Upper-Faims-Stepped-1.mgf	15932	Scan: 20422 Run: LiebermanP-Sustek-Xlink2Upper-Faims-Stepped-1 P1_R.IAFTDADDVAILTYVK.E P2_R.DIMQALLVRPLGKEHTVSR.L 5 13	4	975.533	3898.1	0.103	4	3898.1	0.103
11	Q15554	TERF2_HUMAN Telomeric repeat-binding factor 2 OS=Homo sapiens OX=9606 GN=TERF2 PE=1 SV=3TERF2_HUMAN	Q15554	TERF2_HUMAN Telomeric repeat-binding factor 2 OS=Homo sapiens OX=9606 GN=TERF2 PE=1 SV=3TERF2_HUMAN	FLESHLDDAEPYLLTMAK	WVLKFYFHEALR	273	100	FALSE	FALSE	266	97	18	12	8	4	4	EDC	-18.011	20	32	20	0	0	0.909	20	32.536	FALSE	TRUE	FALSE	FALSE	Self	0	0	0	LiebermanP-Sustek-Xlink2Upper-Faims-Stepped-2	21504	LiebermanP-Sustek-Xlink2Upper-Faims-Stepped-2.mgf	17008	Scan: 21504 Run: LiebermanP-Sustek-Xlink2Upper-Faims-Stepped-2 P1_R.WVLKFYFHEALR.A P2_R.FLESHLDDAEPYLLTMAK.K 4 8	4	921.475	3681.87	0.869	4	3681.87	0.869
12	Q15554	TERF2_HUMAN Telomeric repeat-binding factor 2 OS=Homo sapiens OX=9606 GN=TERF2 PE=1 SV=3TERF2_HUMAN	Q15554	TERF2_HUMAN Telomeric repeat-binding factor 2 OS=Homo sapiens OX=9606 GN=TERF2 PE=1 SV=3TERF2_HUMAN	FLESHLDDAEPYLLTMAK	EKNLAHPVIQNFSYETFQQK	268	244	FALSE	FALSE	266	243	18	20	3	2	4	EDC	-18.011	27	27	30	0	0	0.816	27	32.342	FALSE	TRUE	FALSE	FALSE	Self	0	0	0	LiebermanP-Sustek-InSolution-Faims-Stepped-1	17190	LiebermanP-Sustek-InSolution-Faims-Stepped-1.mgf	12919	Scan: 17190 Run: LiebermanP-Sustek-InSolution-Faims-Stepped-1 P1_R.FLESHLDDAEPYLLTMAK.K P2_R.EKNLAHPVIQNFSYETFQQK.M 3 2	4	1124.56	4494.21	0.213	4	4494.22	0.221
14	Q15554	TERF2_HUMAN Telomeric repeat-binding factor 2 OS=Homo sapiens OX=9606 GN=TERF2 PE=1 SV=3TERF2_HUMAN	Q15554	TERF2_HUMAN Telomeric repeat-binding factor 2 OS=Homo sapiens OX=9606 GN=TERF2 PE=1 SV=3TERF2_HUMAN	FLESHLDDAEPYLLTMAK	WVLKFYFHEALR	272	100	FALSE	FALSE	266	97	18	12	7	4	4	EDC	-18.011	20	32	20	0	0	0.909	20	31.96	FALSE	TRUE	FALSE	FALSE	Self	0	0	0	LiebermanP-Sustek-Xlink2Upper-Faims-Stepped-2	21864	LiebermanP-Sustek-Xlink2Upper-Faims-Stepped-2.mgf	17324	Scan: 21864 Run: LiebermanP-Sustek-Xlink2Upper-Faims-Stepped-2 P1_R.WVLKFYFHEALR.A P2_R.FLESHLDDAEPYLLTMAK.K 4 7	4	921.474	3681.86	0.865	4	3681.87	0.869
15	Q15554	TERF2_HUMAN Telomeric repeat-binding factor 2 OS=Homo sapiens OX=9606 GN=TERF2 PE=1 SV=3TERF2_HUMAN	Q9NYB0	TE2IP_HUMAN Telomeric repeat-binding factor 2-interacting protein 1 OS=Homo sapiens OX=9606 GN=TERF2IP PE=1 SV=1TE2IP_HUMAN	EKNLAHPVIQNFSYETFQQK	IAFTDADDVAILTYVK	244	138	FALSE	FALSE	243	134	20	16	2	5	4	EDC	-18.011	24	25	24	0	0	0.658	24	31.669	FALSE	TRUE	FALSE	FALSE	Between	0	0	0.003	LiebermanP-Sustek-Xlink2Lower-Faims-Stepped-2	19305	LiebermanP-Sustek-Xlink2Lower-Faims-Stepped-2.mgf	14990	Scan: 19305 Run: LiebermanP-Sustek-Xlink2Lower-Faims-Stepped-2 P1_R.IAFTDADDVAILTYVK.E P2_R.EKNLAHPVIQNFSYETFQQK.M 5 2	4	1040.04	4156.11	0.114	4	4156.12	0.116
20	Q15554	TERF2_HUMAN Telomeric repeat-binding factor 2 OS=Homo sapiens OX=9606 GN=TERF2 PE=1 SV=3TERF2_HUMAN	Q15554	TERF2_HUMAN Telomeric repeat-binding factor 2 OS=Homo sapiens OX=9606 GN=TERF2 PE=1 SV=3TERF2_HUMAN	FLESHLDDAEPYLLTMoxAK	WVLKFYFHEALR	273	100	FALSE	FALSE	266	97	18	12	8	4	4	EDC	-18.011	20	31	20	0	0	0.909	20	31.063	FALSE	TRUE	FALSE	FALSE	Self	0	0	0	LiebermanP-Sustek-Xlink2Upper-Faims-Stepped-1	19422	LiebermanP-Sustek-Xlink2Upper-Faims-Stepped-1.mgf	15060	Scan: 19422 Run: LiebermanP-Sustek-Xlink2Upper-Faims-Stepped-1 P1_R.WVLKFYFHEALR.A P2_R.FLESHLDDAEPYLLTMoxAK.K 4 8	4	925.474	3697.87	0.866	4	3697.86	0.864
21	Q15554	TERF2_HUMAN Telomeric repeat-binding factor 2 OS=Homo sapiens OX=9606 GN=TERF2 PE=1 SV=3TERF2_HUMAN	Q9NYB0	TE2IP_HUMAN Telomeric repeat-binding factor 2-interacting protein 1 OS=Homo sapiens OX=9606 GN=TERF2IP PE=1 SV=1TE2IP_HUMAN	ALKSESAASSTGKEDK	KAEEDPEAADSGEPQNK	287	218	FALSE	FALSE	285	212	16	17	3	7	4	EDC	-18.011	21	21	26	0	0	0.767	21	30.958	FALSE	TRUE	FALSE	FALSE	Between	0	0.001	0.003	LiebermanP-Sustek-Xlink2Lower-Faims-Stepped-1	4575	LiebermanP-Sustek-Xlink2Lower-Faims-Stepped-1.mgf	2333	Scan: 4575 Run: LiebermanP-Sustek-Xlink2Lower-Faims-Stepped-1 P1_R.KAEEDPEAADSGEPQNK.R P2_K.ALKSESAASSTGKEDK.Q 7 3	4	851.902	3403.58	0.58	4	3403.59	0.586
22	Q15554	TERF2_HUMAN Telomeric repeat-binding factor 2 OS=Homo sapiens OX=9606 GN=TERF2 PE=1 SV=3TERF2_HUMAN	Q15554	TERF2_HUMAN Telomeric repeat-binding factor 2 OS=Homo sapiens OX=9606 GN=TERF2 PE=1 SV=3TERF2_HUMAN	EKNLAHPVIQNFSYETFQQK	TEFTLTEAVVESSR	244	189	FALSE	FALSE	243	183	20	14	2	7	4	EDC	-18.011	21	28	21	0	0	0.737	21	30.861	FALSE	TRUE	FALSE	FALSE	Self	0	0	0	LiebermanP-Sustek-InSolution-Faims-Stepped-2	15435	LiebermanP-Sustek-InSolution-Faims-Stepped-2.mgf	11330	Scan: 15435 Run: LiebermanP-Sustek-InSolution-Faims-Stepped-2 P1_K.TEFTLTEAVVESSR.K P2_R.EKNLAHPVIQNFSYETFQQK.M 7 2	4	993.501	3969.97	0.974	4	3969.97	0.975
24	Q15554	TERF2_HUMAN Telomeric repeat-binding factor 2 OS=Homo sapiens OX=9606 GN=TERF2 PE=1 SV=3TERF2_HUMAN	P03211	EBNA1_EBVB9 Epstein-Barr nuclear antigen 1 OS=Epstein-Barr virus (strain B95-8) OX=10377 GN=EBNA1 PE=1 SV=1EBNA1_EBVB9	SESAASSTGKEDKQPAPGPVEKPPR	TTDEGTWVAGVFVYGGSK	300	100	FALSE	FALSE	288	97	25	18	13	4	4	EDC	-18.011	23	27	23	0	0	0.562	23	30.538	FALSE	TRUE	FALSE	FALSE	Between	0	0.001	0.003	LiebermanP-Sustek-Xlink2Upper-Faims-Stepped-2	12719	LiebermanP-Sustek-Xlink2Upper-Faims-Stepped-2.mgf	9286	Scan: 12719 Run: LiebermanP-Sustek-Xlink2Upper-Faims-Stepped-2 P1_R.TTDEGTWVAGVFVYGGSK.T P2_K.SESAASSTGKEDKQPAPGPVEKPPR.E 4 13	4	1102.04	4404.15	0.148	4	4404.15	0.151
25	Q15554	TERF2_HUMAN Telomeric repeat-binding factor 2 OS=Homo sapiens OX=9606 GN=TERF2 PE=1 SV=3TERF2_HUMAN	Q15554	TERF2_HUMAN Telomeric repeat-binding factor 2 OS=Homo sapiens OX=9606 GN=TERF2 PE=1 SV=3TERF2_HUMAN	EKNLAHPVIQNFSYETFQQK	FLESHLDDAEPYLLTMAK	244	273	FALSE	FALSE	243	266	20	18	2	8	4	EDC	-18.011	22	27	22	0	0	0.735	22	30.518	FALSE	TRUE	FALSE	FALSE	Self	0	0	0	LiebermanP-Sustek-InSolution-Faims-Stepped-1	17146	LiebermanP-Sustek-InSolution-Faims-Stepped-1.mgf	12883	Scan: 17146 Run: LiebermanP-Sustek-InSolution-Faims-Stepped-1 P1_R.FLESHLDDAEPYLLTMAK.K P2_R.EKNLAHPVIQNFSYETFQQK.M 8 2	4	1124.56	4494.22	0.216	4	4494.22	0.221
27	Q15554	TERF2_HUMAN Telomeric repeat-binding factor 2 OS=Homo sapiens OX=9606 GN=TERF2 PE=1 SV=3TERF2_HUMAN	Q15554	TERF2_HUMAN Telomeric repeat-binding factor 2 OS=Homo sapiens OX=9606 GN=TERF2 PE=1 SV=3TERF2_HUMAN	DIMQALLVRPLGKEHTVSR	TEFTLTEAVVESSR	135	189	FALSE	FALSE	123	183	19	14	13	7	4	EDC	-18.011	20	20	21	0	0	0.611	20	30.194	FALSE	TRUE	FALSE	FALSE	Self	0	0	0	LiebermanP-Sustek-Xlink2Upper-Faims-Stepped-1	18207	LiebermanP-Sustek-Xlink2Upper-Faims-Stepped-1.mgf	13998	Scan: 18207 Run: LiebermanP-Sustek-Xlink2Upper-Faims-Stepped-1 P1_K.TEFTLTEAVVESSR.K P2_R.DIMQALLVRPLGKEHTVSR.L 7 13	4	928.998	3711.96	0.964	4	3711.96	0.962
28	Q15554	TERF2_HUMAN Telomeric repeat-binding factor 2 OS=Homo sapiens OX=9606 GN=TERF2 PE=1 SV=3TERF2_HUMAN	Q9NYB0	TE2IP_HUMAN Telomeric repeat-binding factor 2-interacting protein 1 OS=Homo sapiens OX=9606 GN=TERF2IP PE=1 SV=1TE2IP_HUMAN	DIMoxQALLVRPLGKEHTVSR	IAFTDADDVAILTYVK	135	138	FALSE	FALSE	123	134	19	16	13	5	4	EDC	-18.011	22	22	24	0	0	0.611	22	30.19	FALSE	TRUE	FALSE	FALSE	Between	0	0.001	0.003	LiebermanP-Sustek-Xlink2Lower-Faims-Stepped-1	19206	LiebermanP-Sustek-Xlink2Lower-Faims-Stepped-1.mgf	14810	Scan: 19206 Run: LiebermanP-Sustek-Xlink2Lower-Faims-Stepped-1 P1_R.IAFTDADDVAILTYVK.E P2_R.DIMoxQALLVRPLGKEHTVSR.L 5 13	4	979.532	3914.1	0.097	4	3914.1	0.098
29	Q15554	TERF2_HUMAN Telomeric repeat-binding factor 2 OS=Homo sapiens OX=9606 GN=TERF2 PE=1 SV=3TERF2_HUMAN	Q15554	TERF2_HUMAN Telomeric repeat-binding factor 2 OS=Homo sapiens OX=9606 GN=TERF2 PE=1 SV=3TERF2_HUMAN	TLSGAQDSEAAFAKLDQK	KDENESSAPADGEGGSELQPK	349	387	FALSE	FALSE	336	375	18	21	14	13	5	EDC	-18.011	24	24	25	0	0	0.625	24	30.117	FALSE	TRUE	FALSE	FALSE	Self	0	0	0	LiebermanP-Sustek-Xlink2Lower-Faims-Stepped-1	10980	LiebermanP-Sustek-Xlink2Lower-Faims-Stepped-1.mgf	7683	Scan: 10980 Run: LiebermanP-Sustek-Xlink2Lower-Faims-Stepped-1 P1_K.TLSGAQDSEAAFAKLDQK.D P2_R.KDENESSAPADGEGGSELQPK.N 14 13	5	801.982	4004.87	0.872	5	4004.87	0.872
33	Q15554	TERF2_HUMAN Telomeric repeat-binding factor 2 OS=Homo sapiens OX=9606 GN=TERF2 PE=1 SV=3TERF2_HUMAN	Q15554	TERF2_HUMAN Telomeric repeat-binding factor 2 OS=Homo sapiens OX=9606 GN=TERF2 PE=1 SV=3TERF2_HUMAN	NLAHPVIQNFSYETFQQKMLR	TEFTLTEAVVESSR	262	184	FALSE	FALSE	245	183	21	14	18	2	5	EDC	-18.011	19	28	19	0	0	0.7	19	29.714	FALSE	TRUE	FALSE	FALSE	Self	0	0	0	LiebermanP-Sustek-Xlink2Upper-Faims-Stepped-1	18838	LiebermanP-Sustek-Xlink2Upper-Faims-Stepped-1.mgf	14548	Scan: 18838 Run: LiebermanP-Sustek-Xlink2Upper-Faims-Stepped-1 P1_K.TEFTLTEAVVESSR.K P2_K.NLAHPVIQNFSYETFQQKMLR.F 2 18	5	823.619	4113.06	0.06	5	4113.06	0.063
37	Q15554	TERF2_HUMAN Telomeric repeat-binding factor 2 OS=Homo sapiens OX=9606 GN=TERF2 PE=1 SV=3TERF2_HUMAN	Q15554	TERF2_HUMAN Telomeric repeat-binding factor 2 OS=Homo sapiens OX=9606 GN=TERF2 PE=1 SV=3TERF2_HUMAN	NLAHPVIQNFSYETFQQKMLR	SDTMAGGGGSSDGSGR	262	41	FALSE	FALSE	245	40	21	16	18	2	4	EDC	-18.011	17	30	17	0	0	0.6	17	28.824	FALSE	TRUE	FALSE	FALSE	Self	0	0	0	LiebermanP-Sustek-Xlink2Lower-Faims-Stepped-1	15814	LiebermanP-Sustek-Xlink2Lower-Faims-Stepped-1.mgf	11822	Scan: 15814 Run: LiebermanP-Sustek-Xlink2Lower-Faims-Stepped-1 P1_R.SDTMAGGGGSSDGSGR.A P2_K.NLAHPVIQNFSYETFQQKMLR.F 2 18	4	986.716	3942.84	0.836	4	3942.84	0.838
40	Q15554	TERF2_HUMAN Telomeric repeat-binding factor 2 OS=Homo sapiens OX=9606 GN=TERF2 PE=1 SV=3TERF2_HUMAN	Q9NYB0	TE2IP_HUMAN Telomeric repeat-binding factor 2-interacting protein 1 OS=Homo sapiens OX=9606 GN=TERF2IP PE=1 SV=1TE2IP_HUMAN	ALKSESAASSTGKEDK	QDDIDLQKDDEDTR	287	374	FALSE	FALSE	285	365	16	14	3	10	4	EDC	-18.011	21	26	21	0	0	0.808	21	28.688	FALSE	TRUE	FALSE	FALSE	Between	0	0.001	0.003	LiebermanP-Sustek-Xlink2Upper-Faims-Stepped-2	6235	LiebermanP-Sustek-Xlink2Upper-Faims-Stepped-2.mgf	3848	Scan: 6235 Run: LiebermanP-Sustek-Xlink2Upper-Faims-Stepped-2 P1_R.QDDIDLQKDDEDTR.E P2_K.ALKSESAASSTGKEDK.Q 10 3	4	824.64	3294.53	0.532	4	3294.53	0.534
41	Q15554	TERF2_HUMAN Telomeric repeat-binding factor 2 OS=Homo sapiens OX=9606 GN=TERF2 PE=1 SV=3TERF2_HUMAN	P03211	EBNA1_EBVB9 Epstein-Barr nuclear antigen 1 OS=Epstein-Barr virus (strain B95-8) OX=10377 GN=EBNA1 PE=1 SV=1EBNA1_EBVB9	TLSGAQDSEAAFAKLDQK	TTDEGTWVAGVFVYGGSK	349	99	FALSE	FALSE	336	97	18	18	14	3	4	EDC	-18.011	22	27	22	0	0	0.676	22	28.675	FALSE	TRUE	FALSE	FALSE	Between	0	0.001	0.003	LiebermanP-Sustek-Xlink2Lower-Faims-Stepped-2	18360	LiebermanP-Sustek-Xlink2Lower-Faims-Stepped-2.mgf	14152	Scan: 18360 Run: LiebermanP-Sustek-Xlink2Lower-Faims-Stepped-2 P1_R.TTDEGTWVAGVFVYGGSK.T P2_K.TLSGAQDSEAAFAKLDQK.D 3 14	4	934.459	3733.81	0.807	4	3733.81	0.811
43	Q15554	TERF2_HUMAN Telomeric repeat-binding factor 2 OS=Homo sapiens OX=9606 GN=TERF2 PE=1 SV=3TERF2_HUMAN	Q9NYB0	TE2IP_HUMAN Telomeric repeat-binding factor 2-interacting protein 1 OS=Homo sapiens OX=9606 GN=TERF2IP PE=1 SV=1TE2IP_HUMAN	ALKSESAASSTGKEDK	QDDIDLQKDDEDTR	287	373	FALSE	FALSE	285	365	16	14	3	9	4	EDC	-18.011	20	24	20	0	0	0.769	20	28.362	FALSE	TRUE	FALSE	FALSE	Between	0	0.001	0.003	LiebermanP-Sustek-Xlink2Lower-Faims-Stepped-1	6011	LiebermanP-Sustek-Xlink2Lower-Faims-Stepped-1.mgf	3505	Scan: 6011 Run: LiebermanP-Sustek-Xlink2Lower-Faims-Stepped-1 P1_R.QDDIDLQKDDEDTR.E P2_K.ALKSESAASSTGKEDK.Q 9 3	4	824.641	3294.53	0.534	4	3294.53	0.534
45	Q15554	TERF2_HUMAN Telomeric repeat-binding factor 2 OS=Homo sapiens OX=9606 GN=TERF2 PE=1 SV=3TERF2_HUMAN	Q15554	TERF2_HUMAN Telomeric repeat-binding factor 2 OS=Homo sapiens OX=9606 GN=TERF2 PE=1 SV=3TERF2_HUMAN	EKNLAHPVIQNFSYETFQQK	DIMQALLVRPLGK	244	123	FALSE	FALSE	243	123	20	13	2	1	4	EDC	-18.011	17	27	17	0	0	0.711	17	28.227	FALSE	TRUE	FALSE	FALSE	Self	0	0	0	LiebermanP-Sustek-InSolution-Faims-Stepped-1	18005	LiebermanP-Sustek-InSolution-Faims-Stepped-1.mgf	13635	Scan: 18005 Run: LiebermanP-Sustek-InSolution-Faims-Stepped-1 P1_R.EKNLAHPVIQNFSYETFQQK.M P2_R.DIMQALLVRPLGK.E 2 1	4	964.771	3855.06	0.056	4	3855.05	0.051
46	Q15554	TERF2_HUMAN Telomeric repeat-binding factor 2 OS=Homo sapiens OX=9606 GN=TERF2 PE=1 SV=3TERF2_HUMAN	Q15554	TERF2_HUMAN Telomeric repeat-binding factor 2 OS=Homo sapiens OX=9606 GN=TERF2 PE=1 SV=3TERF2_HUMAN	KDENESSAPADGEGGSELQPK	ALKSESAASSTGK	387	287	FALSE	FALSE	375	285	21	13	13	3	4	EDC	-18.011	18	29	18	0	0	0.725	18	28.033	FALSE	TRUE	FALSE	FALSE	Self	0	0	0	LiebermanP-Sustek-Xlink2Lower-Faims-Stepped-1	5841	LiebermanP-Sustek-Xlink2Lower-Faims-Stepped-1.mgf	3365	Scan: 5841 Run: LiebermanP-Sustek-Xlink2Lower-Faims-Stepped-1 P1_R.KDENESSAPADGEGGSELQPK.N P2_K.ALKSESAASSTGK.E 13 3	4	841.401	3361.57	0.574	4	3361.58	0.576
50	Q15554	TERF2_HUMAN Telomeric repeat-binding factor 2 OS=Homo sapiens OX=9606 GN=TERF2 PE=1 SV=3TERF2_HUMAN	Q15554	TERF2_HUMAN Telomeric repeat-binding factor 2 OS=Homo sapiens OX=9606 GN=TERF2 PE=1 SV=3TERF2_HUMAN	NLAHPVIQNFSYETFQQKMLR	TEFTLTEAVVESSR	262	189	FALSE	FALSE	245	183	21	14	18	7	4	EDC	-18.011	17	27	17	0	0	0.675	17	27.62	FALSE	TRUE	FALSE	FALSE	Self	0	0	0	LiebermanP-Sustek-Xlink2Upper-Faims-Stepped-2	19479	LiebermanP-Sustek-Xlink2Upper-Faims-Stepped-2.mgf	15236	Scan: 19479 Run: LiebermanP-Sustek-Xlink2Upper-Faims-Stepped-2 P1_K.TEFTLTEAVVESSR.K P2_K.NLAHPVIQNFSYETFQQKMLR.F 7 18	4	1029.27	4113.06	0.061	4	4113.06	0.063
51	Q15554	TERF2_HUMAN Telomeric repeat-binding factor 2 OS=Homo sapiens OX=9606 GN=TERF2 PE=1 SV=3TERF2_HUMAN	Q15554	TERF2_HUMAN Telomeric repeat-binding factor 2 OS=Homo sapiens OX=9606 GN=TERF2 PE=1 SV=3TERF2_HUMAN	KDENESSAPADGEGGSELQPK	VPKGK	379	450	FALSE	FALSE	375	448	21	5	5	3	3	EDC	-18.011	5	35	5	0	0	0.875	5	27.596	FALSE	TRUE	FALSE	FALSE	Self	0	0	0	LiebermanP-Sustek-Xlink2Lower-Faims-Stepped-1	5044	LiebermanP-Sustek-Xlink2Lower-Faims-Stepped-1.mgf	2717	Scan: 5044 Run: LiebermanP-Sustek-Xlink2Lower-Faims-Stepped-1 P1_K.VPKGK.W P2_R.KDENESSAPADGEGGSELQPK.N 3 5	3	885.435	2653.28	0.283	3	2653.28	0.283
57	Q15554	TERF2_HUMAN Telomeric repeat-binding factor 2 OS=Homo sapiens OX=9606 GN=TERF2 PE=1 SV=3TERF2_HUMAN	Q15554	TERF2_HUMAN Telomeric repeat-binding factor 2 OS=Homo sapiens OX=9606 GN=TERF2 PE=1 SV=3TERF2_HUMAN	KDENESSAPADGEGGSELQPK	HMoxSKDPTTQK	387	226	FALSE	FALSE	375	223	21	10	13	4	4	EDC	-18.011	14	30	14	0	0	0.75	14	27.145	FALSE	TRUE	FALSE	FALSE	Self	0	0	0	LiebermanP-Sustek-Xlink2Lower-Faims-Stepped-1	4856	LiebermanP-Sustek-Xlink2Lower-Faims-Stepped-1.mgf	2578	Scan: 4856 Run: LiebermanP-Sustek-Xlink2Lower-Faims-Stepped-1 P1_R.KDENESSAPADGEGGSELQPK.N P2_K.HMoxSKDPTTQK.L 13 4	4	829.383	3313.5	0.502	4	3313.5	0.5
60	Q15554	TERF2_HUMAN Telomeric repeat-binding factor 2 OS=Homo sapiens OX=9606 GN=TERF2 PE=1 SV=3TERF2_HUMAN	Q15554	TERF2_HUMAN Telomeric repeat-binding factor 2 OS=Homo sapiens OX=9606 GN=TERF2 PE=1 SV=3TERF2_HUMAN	KDENESSAPADGEGGSELQPK	DPTTQKLR	387	232	FALSE	FALSE	375	227	21	8	13	6	4	EDC	-18.011	13	32	13	0	0	0.8	13	26.967	FALSE	TRUE	FALSE	FALSE	Self	0	0	0	LiebermanP-Sustek-Xlink2Lower-Faims-Stepped-2	6811	LiebermanP-Sustek-Xlink2Lower-Faims-Stepped-2.mgf	4268	Scan: 6811 Run: LiebermanP-Sustek-Xlink2Lower-Faims-Stepped-2 P1_R.KDENESSAPADGEGGSELQPK.N P2_K.DPTTQKLR.N 13 6	4	771.873	3083.46	0.462	4	3083.46	0.464
61	Q15554	TERF2_HUMAN Telomeric repeat-binding factor 2 OS=Homo sapiens OX=9606 GN=TERF2 PE=1 SV=3TERF2_HUMAN	P03211	EBNA1_EBVB9 Epstein-Barr nuclear antigen 1 OS=Epstein-Barr virus (strain B95-8) OX=10377 GN=EBNA1 PE=1 SV=1EBNA1_EBVB9	NLAHPVIQNFSYETFQQKMLR	TTDEGTWVAGVFVYGGSK	262	99	FALSE	FALSE	245	97	21	18	18	3	5	EDC	-18.011	20	27	20	0	0	0.588	20	26.96	FALSE	TRUE	FALSE	FALSE	Between	0	0.001	0.003	LiebermanP-Sustek-Xlink2Lower-Faims-Stepped-2	20402	LiebermanP-Sustek-Xlink2Lower-Faims-Stepped-2.mgf	15941	Scan: 20402 Run: LiebermanP-Sustek-Xlink2Lower-Faims-Stepped-2 P1_R.TTDEGTWVAGVFVYGGSK.T P2_K.NLAHPVIQNFSYETFQQKMLR.F 3 18	5	884.642	4418.18	0.175	5	4418.18	0.179
62	Q15554	TERF2_HUMAN Telomeric repeat-binding factor 2 OS=Homo sapiens OX=9606 GN=TERF2 PE=1 SV=3TERF2_HUMAN	Q15554	TERF2_HUMAN Telomeric repeat-binding factor 2 OS=Homo sapiens OX=9606 GN=TERF2 PE=1 SV=3TERF2_HUMAN	FLESHLDDAEPYLLTMAK	WVLKFYFHEALR	273	100	FALSE	FALSE	266	97	18	12	8	4	5	EDC	-18.011	16	30	16	0	0	0.727	16	26.952	FALSE	TRUE	FALSE	FALSE	Self	0	0	0	LiebermanP-Sustek-Xlink2Lower-Faims-Stepped-2	21240	LiebermanP-Sustek-Xlink2Lower-Faims-Stepped-2.mgf	16661	Scan: 21240 Run: LiebermanP-Sustek-Xlink2Lower-Faims-Stepped-2 P1_R.WVLKFYFHEALR.A P2_R.FLESHLDDAEPYLLTMAK.K 4 8	5	737.383	3681.88	0.876	5	3681.87	0.869
63	Q15554	TERF2_HUMAN Telomeric repeat-binding factor 2 OS=Homo sapiens OX=9606 GN=TERF2 PE=1 SV=3TERF2_HUMAN	Q9NYB0	TE2IP_HUMAN Telomeric repeat-binding factor 2-interacting protein 1 OS=Homo sapiens OX=9606 GN=TERF2IP PE=1 SV=1TE2IP_HUMAN	AAFKTLSGAQDSEAAFAK	IAFTDADDVAILTYVK	335	138	FALSE	FALSE	332	134	18	16	4	5	4	EDC	-18.011	19	24	19	0	0	0.667	19	26.897	FALSE	TRUE	FALSE	FALSE	Between	0	0.001	0.003	LiebermanP-Sustek-InSolution-Faims-Stepped-1	18272	LiebermanP-Sustek-InSolution-Faims-Stepped-1.mgf	13845	Scan: 18272 Run: LiebermanP-Sustek-InSolution-Faims-Stepped-1 P1_R.IAFTDADDVAILTYVK.E P2_K.AAFKTLSGAQDSEAAFAK.L 5 4	4	887.96	3547.81	0.81	4	3547.81	0.809
67	Q15554	TERF2_HUMAN Telomeric repeat-binding factor 2 OS=Homo sapiens OX=9606 GN=TERF2 PE=1 SV=3TERF2_HUMAN	Q15554	TERF2_HUMAN Telomeric repeat-binding factor 2 OS=Homo sapiens OX=9606 GN=TERF2 PE=1 SV=3TERF2_HUMAN	FLESHLDDAEPYLLTMoxAK	WVLKFYFHEALR	273	100	FALSE	FALSE	266	97	18	12	8	4	5	EDC	-18.011	15	32	15	0	0	0.682	15	26.728	FALSE	TRUE	FALSE	FALSE	Self	0	0	0	LiebermanP-Sustek-Xlink2Upper-Faims-Stepped-1	19083	LiebermanP-Sustek-Xlink2Upper-Faims-Stepped-1.mgf	14763	Scan: 19083 Run: LiebermanP-Sustek-Xlink2Upper-Faims-Stepped-1 P1_R.WVLKFYFHEALR.A P2_R.FLESHLDDAEPYLLTMoxAK.K 4 8	5	740.58	3697.86	0.865	5	3697.86	0.864
80	Q15554	TERF2_HUMAN Telomeric repeat-binding factor 2 OS=Homo sapiens OX=9606 GN=TERF2 PE=1 SV=3TERF2_HUMAN	Q15554	TERF2_HUMAN Telomeric repeat-binding factor 2 OS=Homo sapiens OX=9606 GN=TERF2 PE=1 SV=3TERF2_HUMAN	EDKQPAPGPVEKPPREPAR	ALKSESAASSTGK	298	295	FALSE	FALSE	298	285	19	13	1	11	5	EDC	-18.011	19	22	19	0	0	0.611	19	26.47	FALSE	TRUE	FALSE	FALSE	Self	0	0	0	LiebermanP-Sustek-InSolution-Faims-Stepped-2	4672	LiebermanP-Sustek-InSolution-Faims-Stepped-2.mgf	1922	Scan: 4672 Run: LiebermanP-Sustek-InSolution-Faims-Stepped-2 P1_K.EDKQPAPGPVEKPPREPAR.Q P2_K.ALKSESAASSTGK.E 1 11	5	663.951	3314.72	0.718	5	3314.72	0.722
82	Q15554	TERF2_HUMAN Telomeric repeat-binding factor 2 OS=Homo sapiens OX=9606 GN=TERF2 PE=1 SV=3TERF2_HUMAN	Q9NYB0	TE2IP_HUMAN Telomeric repeat-binding factor 2-interacting protein 1 OS=Homo sapiens OX=9606 GN=TERF2IP PE=1 SV=1TE2IP_HUMAN	FLESHLDDAEPYLLTMAK	DDGSSMSFYVRPSPAKR	273	39	FALSE	FALSE	266	24	18	17	8	16	4	EDC	-18.011	17	25	17	0	0	0.531	17	26.386	FALSE	TRUE	FALSE	FALSE	Between	0	0.001	0.003	LiebermanP-Sustek-InSolution-Faims-Stepped-2	15827	LiebermanP-Sustek-InSolution-Faims-Stepped-2.mgf	11679	Scan: 15827 Run: LiebermanP-Sustek-InSolution-Faims-Stepped-2 P1_R.FLESHLDDAEPYLLTMAK.K P2_R.DDGSSMSFYVRPSPAKR.R 8 16	4	994.233	3972.9	0.901	4	3972.9	0.903
84	Q15554	TERF2_HUMAN Telomeric repeat-binding factor 2 OS=Homo sapiens OX=9606 GN=TERF2 PE=1 SV=3TERF2_HUMAN	Q15554	TERF2_HUMAN Telomeric repeat-binding factor 2 OS=Homo sapiens OX=9606 GN=TERF2 PE=1 SV=3TERF2_HUMAN	AAFKTLSGAQDSEAAFAK	DPAASQPR	335	19	FALSE	FALSE	332	19	18	8	4	1	3	EDC	-18.011	12	30	12	0	0	0.857	12	26.294	FALSE	TRUE	FALSE	FALSE	Self	0	0	0	LiebermanP-Sustek-Xlink2Lower-Faims-Stepped-2	9842	LiebermanP-Sustek-Xlink2Lower-Faims-Stepped-2.mgf	6791	Scan: 9842 Run: LiebermanP-Sustek-Xlink2Lower-Faims-Stepped-2 P1_R.DPAASQPR.K P2_K.AAFKTLSGAQDSEAAFAK.L 1 4	3	879.107	2634.3	0.299	3	2634.3	0.304
88	Q15554	TERF2_HUMAN Telomeric repeat-binding factor 2 OS=Homo sapiens OX=9606 GN=TERF2 PE=1 SV=3TERF2_HUMAN	Q15554	TERF2_HUMAN Telomeric repeat-binding factor 2 OS=Homo sapiens OX=9606 GN=TERF2 PE=1 SV=3TERF2_HUMAN	SDTMAGGGGSSDGSGR	DIMQALLVRPLGKEHTVSR	41	135	FALSE	FALSE	40	123	16	19	2	13	4	EDC	-18.011	18	20	18	0	0	0.528	18	26.231	FALSE	TRUE	FALSE	FALSE	Self	0	0	0	LiebermanP-Sustek-InSolution-Faims-Stepped-1	13577	LiebermanP-Sustek-InSolution-Faims-Stepped-1.mgf	9749	Scan: 13577 Run: LiebermanP-Sustek-InSolution-Faims-Stepped-1 P1_R.SDTMAGGGGSSDGSGR.A P2_R.DIMQALLVRPLGKEHTVSR.L 2 13	4	886.44	3541.73	0.732	4	3541.74	0.737
89	Q15554	TERF2_HUMAN Telomeric repeat-binding factor 2 OS=Homo sapiens OX=9606 GN=TERF2 PE=1 SV=3TERF2_HUMAN	P03211	EBNA1_EBVB9 Epstein-Barr nuclear antigen 1 OS=Epstein-Barr virus (strain B95-8) OX=10377 GN=EBNA1 PE=1 SV=1EBNA1_EBVB9	EKNLAHPVIQNFSYETFQQK	TTDEGTWVAGVFVYGGSK	244	99	FALSE	FALSE	243	97	20	18	2	3	5	EDC	-18.011	20	21	20	0	0	0.579	20	26.227	FALSE	TRUE	FALSE	FALSE	Between	0	0.001	0.003	LiebermanP-Sustek-Xlink2Lower-Faims-Stepped-1	18230	LiebermanP-Sustek-Xlink2Lower-Faims-Stepped-1.mgf	13943	Scan: 18230 Run: LiebermanP-Sustek-Xlink2Lower-Faims-Stepped-1 P1_R.TTDEGTWVAGVFVYGGSK.T P2_R.EKNLAHPVIQNFSYETFQQK.M 3 2	5	856.025	4275.09	0.088	5	4275.09	0.091
94	Q15554	TERF2_HUMAN Telomeric repeat-binding factor 2 OS=Homo sapiens OX=9606 GN=TERF2 PE=1 SV=3TERF2_HUMAN	P03211	EBNA1_EBVB9 Epstein-Barr nuclear antigen 1 OS=Epstein-Barr virus (strain B95-8) OX=10377 GN=EBNA1 PE=1 SV=1EBNA1_EBVB9	DIMQALLVRPLGKEHTVSR	TTDEGTWVAGVFVYGGSK	135	100	FALSE	FALSE	123	97	19	18	13	4	5	EDC	-18.011	20	21	20	0	0	0.583	20	26.072	FALSE	TRUE	FALSE	FALSE	Between	0	0.001	0.003	LiebermanP-Sustek-Xlink2Upper-Faims-Stepped-2	20938	LiebermanP-Sustek-Xlink2Upper-Faims-Stepped-2.mgf	16513	Scan: 20938 Run: LiebermanP-Sustek-Xlink2Upper-Faims-Stepped-2 P1_R.TTDEGTWVAGVFVYGGSK.T P2_R.DIMQALLVRPLGKEHTVSR.L 4 13	5	804.423	4017.08	0.078	5	4017.08	0.078
98	Q15554	TERF2_HUMAN Telomeric repeat-binding factor 2 OS=Homo sapiens OX=9606 GN=TERF2 PE=1 SV=3TERF2_HUMAN	Q9NYB0	TE2IP_HUMAN Telomeric repeat-binding factor 2-interacting protein 1 OS=Homo sapiens OX=9606 GN=TERF2IP PE=1 SV=1TE2IP_HUMAN	YGEGNWAAISKNYPFVNR	NSGELEATSAFLASGQR	517	344	FALSE	FALSE	507	339	18	17	11	6	4	EDC	-18.011	18	23	18	0	0	0.594	18	25.947	FALSE	TRUE	FALSE	FALSE	Between	0	0.001	0.003	LiebermanP-Sustek-Xlink2Upper-Faims-Stepped-2	18132	LiebermanP-Sustek-Xlink2Upper-Faims-Stepped-2.mgf	14043	Scan: 18132 Run: LiebermanP-Sustek-Xlink2Upper-Faims-Stepped-2 P1_K.YGEGNWAAISKNYPFVNR.T P2_K.NSGELEATSAFLASGQR.A 11 6	4	951.963	3803.82	0.824	4	3803.83	0.829
99	Q15554	TERF2_HUMAN Telomeric repeat-binding factor 2 OS=Homo sapiens OX=9606 GN=TERF2 PE=1 SV=3TERF2_HUMAN	Q15554	TERF2_HUMAN Telomeric repeat-binding factor 2 OS=Homo sapiens OX=9606 GN=TERF2 PE=1 SV=3TERF2_HUMAN	KDENESSAPADGEGGSELQPK	HMSKDPTTQK	387	226	FALSE	FALSE	375	223	21	10	13	4	4	EDC	-18.011	13	34	13	0	0	0.833	13	25.941	FALSE	TRUE	FALSE	FALSE	Self	0	0	0	LiebermanP-Sustek-Xlink2Upper-Faims-Stepped-2	5614	LiebermanP-Sustek-Xlink2Upper-Faims-Stepped-2.mgf	3330	Scan: 5614 Run: LiebermanP-Sustek-Xlink2Upper-Faims-Stepped-2 P1_R.KDENESSAPADGEGGSELQPK.N P2_K.HMSKDPTTQK.L 13 4	4	825.384	3297.51	0.506	4	3297.51	0.506
100	Q15554	TERF2_HUMAN Telomeric repeat-binding factor 2 OS=Homo sapiens OX=9606 GN=TERF2 PE=1 SV=3TERF2_HUMAN	Q15554	TERF2_HUMAN Telomeric repeat-binding factor 2 OS=Homo sapiens OX=9606 GN=TERF2 PE=1 SV=3TERF2_HUMAN	FLESHLDDAEPYLLTMAK	WVLKFYFHEALR	272	100	FALSE	FALSE	266	97	18	12	7	4	5	EDC	-18.011	14	28	14	0	0	0.636	14	25.916	FALSE	TRUE	FALSE	FALSE	Self	0	0	0	LiebermanP-Sustek-Xlink2Upper-Faims-Stepped-1	20471	LiebermanP-Sustek-Xlink2Upper-Faims-Stepped-1.mgf	15975	Scan: 20471 Run: LiebermanP-Sustek-Xlink2Upper-Faims-Stepped-1 P1_R.WVLKFYFHEALR.A P2_R.FLESHLDDAEPYLLTMAK.K 4 7	5	737.381	3681.87	0.867	5	3681.87	0.869
103	Q15554	TERF2_HUMAN Telomeric repeat-binding factor 2 OS=Homo sapiens OX=9606 GN=TERF2 PE=1 SV=3TERF2_HUMAN	Q9NYB0	TE2IP_HUMAN Telomeric repeat-binding factor 2-interacting protein 1 OS=Homo sapiens OX=9606 GN=TERF2IP PE=1 SV=1TE2IP_HUMAN	KDENESSAPADGEGGSELQPK	QLMEKFNLDLSTVTQAFLK	387	324	FALSE	FALSE	375	320	21	19	13	5	5	EDC	-18.011	19	23	19	0	0	0.556	19	25.804	FALSE	TRUE	FALSE	FALSE	Between	0	0.001	0.003	LiebermanP-Sustek-Xlink2Upper-Faims-Stepped-2	23022	LiebermanP-Sustek-Xlink2Upper-Faims-Stepped-2.mgf	18340	Scan: 23022 Run: LiebermanP-Sustek-Xlink2Upper-Faims-Stepped-2 P1_R.QLMEKFNLDLSTVTQAFLK.N P2_R.KDENESSAPADGEGGSELQPK.N 5 13	5	871.229	4351.11	0.107	5	4351.12	0.117
105	Q15554	TERF2_HUMAN Telomeric repeat-binding factor 2 OS=Homo sapiens OX=9606 GN=TERF2 PE=1 SV=3TERF2_HUMAN	P03211	EBNA1_EBVB9 Epstein-Barr nuclear antigen 1 OS=Epstein-Barr virus (strain B95-8) OX=10377 GN=EBNA1 PE=1 SV=1EBNA1_EBVB9	NLAHPVIQNFSYETFQQKMoxLR	TTDEGTWVAGVFVYGGSK	262	100	FALSE	FALSE	245	97	21	18	18	4	5	EDC	-18.011	20	23	20	0	0	0.575	20	25.8	FALSE	TRUE	FALSE	FALSE	Between	0	0.001	0.003	LiebermanP-Sustek-Xlink2Lower-Faims-Stepped-2	18931	LiebermanP-Sustek-Xlink2Lower-Faims-Stepped-2.mgf	14659	Scan: 18931 Run: LiebermanP-Sustek-Xlink2Lower-Faims-Stepped-2 P1_R.TTDEGTWVAGVFVYGGSK.T P2_K.NLAHPVIQNFSYETFQQKMoxLR.F 4 18	5	887.842	4434.17	0.172	5	4434.17	0.174
106	Q15554	TERF2_HUMAN Telomeric repeat-binding factor 2 OS=Homo sapiens OX=9606 GN=TERF2 PE=1 SV=3TERF2_HUMAN	Q9NYB0	TE2IP_HUMAN Telomeric repeat-binding factor 2-interacting protein 1 OS=Homo sapiens OX=9606 GN=TERF2IP PE=1 SV=1TE2IP_HUMAN	SESAASSTGKEDK	QDDIDLQKDDEDTR	297	376	FALSE	FALSE	288	365	13	14	10	12	4	EDC	-18.011	16	16	19	0	0	0.667	16	25.754	FALSE	TRUE	FALSE	FALSE	Between	0	0.001	0.003	LiebermanP-Sustek-Xlink2Lower-Faims-Stepped-1	5489	LiebermanP-Sustek-Xlink2Lower-Faims-Stepped-1.mgf	3087	Scan: 5489 Run: LiebermanP-Sustek-Xlink2Lower-Faims-Stepped-1 P1_K.SESAASSTGKEDK.Q P2_R.QDDIDLQKDDEDTR.E 10 12	4	746.587	2982.32	0.318	4	2982.32	0.317
107	Q15554	TERF2_HUMAN Telomeric repeat-binding factor 2 OS=Homo sapiens OX=9606 GN=TERF2 PE=1 SV=3TERF2_HUMAN	P03211	EBNA1_EBVB9 Epstein-Barr nuclear antigen 1 OS=Epstein-Barr virus (strain B95-8) OX=10377 GN=EBNA1 PE=1 SV=1EBNA1_EBVB9	ALKSESAASSTGKEDK	FENIAEGLR	287	83	FALSE	FALSE	285	78	16	9	3	6	3	EDC	-18.011	14	26	14	0	0	0.867	14	25.747	FALSE	TRUE	FALSE	FALSE	Between	0	0.001	0.003	LiebermanP-Sustek-Xlink2Lower-Faims-Stepped-1	8367	LiebermanP-Sustek-Xlink2Lower-Faims-Stepped-1.mgf	5524	Scan: 8367 Run: LiebermanP-Sustek-Xlink2Lower-Faims-Stepped-1 P1_K.FENIAEGLR.A P2_K.ALKSESAASSTGKEDK.Q 6 3	3	880.115	2637.32	0.324	3	2637.32	0.325
108	Q15554	TERF2_HUMAN Telomeric repeat-binding factor 2 OS=Homo sapiens OX=9606 GN=TERF2 PE=1 SV=3TERF2_HUMAN	Q15554	TERF2_HUMAN Telomeric repeat-binding factor 2 OS=Homo sapiens OX=9606 GN=TERF2 PE=1 SV=3TERF2_HUMAN	FLESHLDDAEPYLLTMAK	LEEAVNRWVLKFYFHEALR	273	100	FALSE	FALSE	266	90	18	19	8	11	5	EDC	-18.011	19	25	19	0	0	0.528	19	25.663	FALSE	TRUE	FALSE	FALSE	Self	0	0	0	LiebermanP-Sustek-Xlink2Lower-Faims-Stepped-2	21307	LiebermanP-Sustek-Xlink2Lower-Faims-Stepped-2.mgf	16721	Scan: 21307 Run: LiebermanP-Sustek-Xlink2Lower-Faims-Stepped-2 P1_R.LEEAVNRWVLKFYFHEALR.A P2_R.FLESHLDDAEPYLLTMAK.K 11 8	5	899.663	4493.28	0.28	5	4493.29	0.288
113	Q15554	TERF2_HUMAN Telomeric repeat-binding factor 2 OS=Homo sapiens OX=9606 GN=TERF2 PE=1 SV=3TERF2_HUMAN	Q9NYB0	TE2IP_HUMAN Telomeric repeat-binding factor 2-interacting protein 1 OS=Homo sapiens OX=9606 GN=TERF2IP PE=1 SV=1TE2IP_HUMAN	YGEGNWAAISKNYPFVNR	IAFTDADDVAILTYVK	517	138	FALSE	FALSE	507	134	18	16	11	5	4	EDC	-18.011	19	21	19	0	0	0.618	19	25.466	FALSE	TRUE	FALSE	FALSE	Between	0	0.001	0.003	LiebermanP-Sustek-Xlink2Lower-Faims-Stepped-2	21191	LiebermanP-Sustek-Xlink2Lower-Faims-Stepped-2.mgf	16618	Scan: 21191 Run: LiebermanP-Sustek-Xlink2Lower-Faims-Stepped-2 P1_K.YGEGNWAAISKNYPFVNR.T P2_R.IAFTDADDVAILTYVK.E 11 5	4	956.234	3820.91	0.907	4	3820.91	0.91
114	Q15554	TERF2_HUMAN Telomeric repeat-binding factor 2 OS=Homo sapiens OX=9606 GN=TERF2 PE=1 SV=3TERF2_HUMAN	Q15554	TERF2_HUMAN Telomeric repeat-binding factor 2 OS=Homo sapiens OX=9606 GN=TERF2 PE=1 SV=3TERF2_HUMAN	ALKSESAASSTGKEDK	DPAASQPR	287	19	FALSE	FALSE	285	19	16	8	3	1	3	EDC	-18.011	11	26	11	0	0	0.786	11	25.428	FALSE	TRUE	FALSE	FALSE	Self	0	0	0	LiebermanP-Sustek-Xlink2Upper-Faims-Stepped-2	4638	LiebermanP-Sustek-Xlink2Upper-Faims-Stepped-2.mgf	2527	Scan: 4638 Run: LiebermanP-Sustek-Xlink2Upper-Faims-Stepped-2 P1_R.DPAASQPR.K P2_K.ALKSESAASSTGKEDK.Q 1 3	3	811.073	2430.2	0.197	3	2430.2	0.199
116	Q15554	TERF2_HUMAN Telomeric repeat-binding factor 2 OS=Homo sapiens OX=9606 GN=TERF2 PE=1 SV=3TERF2_HUMAN	Q9NYB0	TE2IP_HUMAN Telomeric repeat-binding factor 2-interacting protein 1 OS=Homo sapiens OX=9606 GN=TERF2IP PE=1 SV=1TE2IP_HUMAN	KDENESSAPADGEGGSELQPKNK	NSGELEATSAFLASGQR	395	344	FALSE	FALSE	375	339	23	17	21	6	4	EDC	-18.011	18	27	18	0	0	0.562	18	25.396	FALSE	TRUE	FALSE	FALSE	Between	0	0.001	0.003	LiebermanP-Sustek-Xlink2Lower-Faims-Stepped-2	10896	LiebermanP-Sustek-Xlink2Lower-Faims-Stepped-2.mgf	7709	Scan: 10896 Run: LiebermanP-Sustek-Xlink2Lower-Faims-Stepped-2 P1_K.NSGELEATSAFLASGQR.A P2_R.KDENESSAPADGEGGSELQPKNK.R 6 21	4	1027.23	4104.9	0.903	4	4104.91	0.911
119	Q15554	TERF2_HUMAN Telomeric repeat-binding factor 2 OS=Homo sapiens OX=9606 GN=TERF2 PE=1 SV=3TERF2_HUMAN	Q9NYB0	TE2IP_HUMAN Telomeric repeat-binding factor 2-interacting protein 1 OS=Homo sapiens OX=9606 GN=TERF2IP PE=1 SV=1TE2IP_HUMAN	DIMQALLVRPLGKEHTVSR	EEIQENEEAVKK	135	242	FALSE	FALSE	123	241	19	12	13	2	4	EDC	-18.011	16	23	16	0	0	0.639	16	25.267	FALSE	TRUE	FALSE	FALSE	Between	0	0.001	0.003	LiebermanP-Sustek-Xlink2Lower-Faims-Stepped-1	13868	LiebermanP-Sustek-Xlink2Lower-Faims-Stepped-1.mgf	10156	Scan: 13868 Run: LiebermanP-Sustek-Xlink2Lower-Faims-Stepped-1 P1_K.EEIQENEEAVKK.M P2_R.DIMQALLVRPLGKEHTVSR.L 2 13	4	898.231	3588.89	0.893	4	3588.89	0.893
121	Q15554	TERF2_HUMAN Telomeric repeat-binding factor 2 OS=Homo sapiens OX=9606 GN=TERF2 PE=1 SV=3TERF2_HUMAN	P03211	EBNA1_EBVB9 Epstein-Barr nuclear antigen 1 OS=Epstein-Barr virus (strain B95-8) OX=10377 GN=EBNA1 PE=1 SV=1EBNA1_EBVB9	HMSKDPTTQK	FENIAEGLR	226	83	FALSE	FALSE	223	78	10	9	4	6	3	EDC	-18.011	15	17	15	0	0	0.938	15	25.237	FALSE	TRUE	FALSE	FALSE	Between	0	0.001	0.003	LiebermanP-Sustek-InSolution-Faims-Stepped-2	7340	LiebermanP-Sustek-InSolution-Faims-Stepped-2.mgf	4265	Scan: 7340 Run: LiebermanP-Sustek-InSolution-Faims-Stepped-2 P1_K.HMSKDPTTQK.L P2_K.FENIAEGLR.A 4 6	3	734.704	2201.09	0.091	3	2201.09	0.09
122	Q15554	TERF2_HUMAN Telomeric repeat-binding factor 2 OS=Homo sapiens OX=9606 GN=TERF2 PE=1 SV=3TERF2_HUMAN	Q15554	TERF2_HUMAN Telomeric repeat-binding factor 2 OS=Homo sapiens OX=9606 GN=TERF2 PE=1 SV=3TERF2_HUMAN	AAFKTLSGAQDSEAAFAK	FLESHLDDAEPYLLTMAK	335	273	FALSE	FALSE	332	266	18	18	4	8	4	EDC	-18.011	19	23	19	0	0	0.559	19	25.159	FALSE	TRUE	FALSE	FALSE	Self	0	0	0	LiebermanP-Sustek-Xlink2Upper-Faims-Stepped-1	16718	LiebermanP-Sustek-Xlink2Upper-Faims-Stepped-1.mgf	12695	Scan: 16718 Run: LiebermanP-Sustek-Xlink2Upper-Faims-Stepped-1 P1_R.FLESHLDDAEPYLLTMAK.K P2_K.AAFKTLSGAQDSEAAFAK.L 8 4	4	972.486	3885.92	0.917	4	3885.91	0.914
129	Q15554	TERF2_HUMAN Telomeric repeat-binding factor 2 OS=Homo sapiens OX=9606 GN=TERF2 PE=1 SV=3TERF2_HUMAN	Q9NYB0	TE2IP_HUMAN Telomeric repeat-binding factor 2-interacting protein 1 OS=Homo sapiens OX=9606 GN=TERF2IP PE=1 SV=1TE2IP_HUMAN	KDENESSAPADGEGGSELQPK	QLMEKFNLDLSTVTQAFLK	379	324	FALSE	FALSE	375	320	21	19	5	5	5	EDC	-18.011	20	21	20	0	0	0.55	20	25.056	FALSE	TRUE	FALSE	FALSE	Between	0	0.001	0.003	LiebermanP-Sustek-Xlink2Lower-Faims-Stepped-2	21879	LiebermanP-Sustek-Xlink2Lower-Faims-Stepped-2.mgf	17221	Scan: 21879 Run: LiebermanP-Sustek-Xlink2Lower-Faims-Stepped-2 P1_R.QLMEKFNLDLSTVTQAFLK.N P2_R.KDENESSAPADGEGGSELQPK.N 5 5	5	871.23	4351.11	0.113	5	4351.12	0.117
131	Q15554	TERF2_HUMAN Telomeric repeat-binding factor 2 OS=Homo sapiens OX=9606 GN=TERF2 PE=1 SV=3TERF2_HUMAN	Q15554	TERF2_HUMAN Telomeric repeat-binding factor 2 OS=Homo sapiens OX=9606 GN=TERF2 PE=1 SV=3TERF2_HUMAN	KDENESSAPADGEGGSELQPK	NPKVPK	387	447	FALSE	FALSE	375	445	21	6	13	3	4	EDC	-18.011	5	32	5	0	0	0.8	5	25.017	FALSE	TRUE	FALSE	FALSE	Self	0	0	0	LiebermanP-Sustek-Xlink2Upper-Faims-Stepped-2	6126	LiebermanP-Sustek-Xlink2Upper-Faims-Stepped-2.mgf	3751	Scan: 6126 Run: LiebermanP-Sustek-Xlink2Upper-Faims-Stepped-2 P1_K.NPKVPK.G P2_R.KDENESSAPADGEGGSELQPK.N 3 13	4	702.846	2807.35	0.353	4	2807.36	0.357
132	Q15554	TERF2_HUMAN Telomeric repeat-binding factor 2 OS=Homo sapiens OX=9606 GN=TERF2 PE=1 SV=3TERF2_HUMAN	P03211	EBNA1_EBVB9 Epstein-Barr nuclear antigen 1 OS=Epstein-Barr virus (strain B95-8) OX=10377 GN=EBNA1 PE=1 SV=1EBNA1_EBVB9	NLAHPVIQNFSYETFQQKMLR	TTDEGTWVAGVFVYGGSK	262	100	FALSE	FALSE	245	97	21	18	18	4	5	EDC	-18.011	18	25	18	0	0	0.529	18	25.015	FALSE	TRUE	FALSE	FALSE	Between	0	0.001	0.003	LiebermanP-Sustek-Xlink2Upper-Faims-Stepped-1	19364	LiebermanP-Sustek-Xlink2Upper-Faims-Stepped-1.mgf	15009	Scan: 19364 Run: LiebermanP-Sustek-Xlink2Upper-Faims-Stepped-1 P1_R.TTDEGTWVAGVFVYGGSK.T P2_K.NLAHPVIQNFSYETFQQKMLR.F 4 18	5	884.643	4418.18	0.181	5	4418.18	0.179
135	Q15554	TERF2_HUMAN Telomeric repeat-binding factor 2 OS=Homo sapiens OX=9606 GN=TERF2 PE=1 SV=3TERF2_HUMAN	P03211	EBNA1_EBVB9 Epstein-Barr nuclear antigen 1 OS=Epstein-Barr virus (strain B95-8) OX=10377 GN=EBNA1 PE=1 SV=1EBNA1_EBVB9	ALKSESAASSTGKEDK	FENIAEGLR	287	83	FALSE	FALSE	285	78	16	9	3	6	4	EDC	-18.011	14	21	14	0	0	0.733	14	24.975	FALSE	TRUE	FALSE	FALSE	Between	0	0.001	0.003	LiebermanP-Sustek-Xlink2Upper-Faims-Stepped-1	8122	LiebermanP-Sustek-Xlink2Upper-Faims-Stepped-1.mgf	5271	Scan: 8122 Run: LiebermanP-Sustek-Xlink2Upper-Faims-Stepped-1 P1_K.FENIAEGLR.A P2_K.ALKSESAASSTGKEDK.Q 6 3	4	660.338	2637.32	0.324	4	2637.32	0.325
137	Q15554	TERF2_HUMAN Telomeric repeat-binding factor 2 OS=Homo sapiens OX=9606 GN=TERF2 PE=1 SV=3TERF2_HUMAN	P03211	EBNA1_EBVB9 Epstein-Barr nuclear antigen 1 OS=Epstein-Barr virus (strain B95-8) OX=10377 GN=EBNA1 PE=1 SV=1EBNA1_EBVB9	HMoxSKDPTTQK	FENIAEGLR	226	83	FALSE	FALSE	223	78	10	9	4	6	3	EDC	-18.011	15	17	15	0	0	0.938	15	24.934	FALSE	TRUE	FALSE	FALSE	Between	0	0.001	0.003	LiebermanP-Sustek-Xlink2Upper-Faims-Stepped-1	7424	LiebermanP-Sustek-Xlink2Upper-Faims-Stepped-1.mgf	4682	Scan: 7424 Run: LiebermanP-Sustek-Xlink2Upper-Faims-Stepped-1 P1_K.HMoxSKDPTTQK.L P2_K.FENIAEGLR.A 4 6	3	740.035	2217.08	0.084	3	2217.09	0.085
139	Q15554	TERF2_HUMAN Telomeric repeat-binding factor 2 OS=Homo sapiens OX=9606 GN=TERF2 PE=1 SV=3TERF2_HUMAN	Q15554	TERF2_HUMAN Telomeric repeat-binding factor 2 OS=Homo sapiens OX=9606 GN=TERF2 PE=1 SV=3TERF2_HUMAN	AAFKTLSGAQDSEAAFAK	KDENESSAPADGEGGSELQPK	335	387	FALSE	FALSE	332	375	18	21	4	13	4	EDC	-18.011	18	18	20	0	0	0.5	18	24.669	FALSE	TRUE	FALSE	FALSE	Self	0	0	0	LiebermanP-Sustek-Xlink2Upper-Faims-Stepped-2	10800	LiebermanP-Sustek-Xlink2Upper-Faims-Stepped-2.mgf	7674	Scan: 10800 Run: LiebermanP-Sustek-Xlink2Upper-Faims-Stepped-2 P1_R.KDENESSAPADGEGGSELQPK.N P2_K.AAFKTLSGAQDSEAAFAK.L 13 4	4	985.469	3937.84	0.845	4	3937.84	0.845
141	Q15554	TERF2_HUMAN Telomeric repeat-binding factor 2 OS=Homo sapiens OX=9606 GN=TERF2 PE=1 SV=3TERF2_HUMAN	Q15554	TERF2_HUMAN Telomeric repeat-binding factor 2 OS=Homo sapiens OX=9606 GN=TERF2 PE=1 SV=3TERF2_HUMAN	NLAHPVIQNFSYETFQQKMLR	SDTMAGGGGSSDGSGR	262	41	FALSE	FALSE	245	40	21	16	18	2	5	EDC	-18.011	17	21	17	0	0	0.55	17	24.635	FALSE	TRUE	FALSE	FALSE	Self	0	0	0	LiebermanP-Sustek-Xlink2Upper-Faims-Stepped-1	15236	LiebermanP-Sustek-Xlink2Upper-Faims-Stepped-1.mgf	11394	Scan: 15236 Run: LiebermanP-Sustek-Xlink2Upper-Faims-Stepped-1 P1_R.SDTMAGGGGSSDGSGR.A P2_K.NLAHPVIQNFSYETFQQKMLR.F 2 18	5	789.576	3942.84	0.841	5	3942.84	0.838
142	Q15554	TERF2_HUMAN Telomeric repeat-binding factor 2 OS=Homo sapiens OX=9606 GN=TERF2 PE=1 SV=3TERF2_HUMAN	Q9NYB0	TE2IP_HUMAN Telomeric repeat-binding factor 2-interacting protein 1 OS=Homo sapiens OX=9606 GN=TERF2IP PE=1 SV=1TE2IP_HUMAN	DIMQALLVRPLGKEHTVSR	KAEEDPEAADSGEPQNK	135	216	FALSE	FALSE	123	212	19	17	13	5	4	EDC	-18.011	16	16	19	0	0	0.528	16	24.622	FALSE	TRUE	FALSE	FALSE	Between	0	0.001	0.003	LiebermanP-Sustek-Xlink2Lower-Faims-Stepped-1	13771	LiebermanP-Sustek-Xlink2Lower-Faims-Stepped-1.mgf	10069	Scan: 13771 Run: LiebermanP-Sustek-Xlink2Lower-Faims-Stepped-1 P1_R.KAEEDPEAADSGEPQNK.R P2_R.DIMQALLVRPLGKEHTVSR.L 5 13	4	990.503	3957.98	0.984	4	3957.99	0.985
145	Q15554	TERF2_HUMAN Telomeric repeat-binding factor 2 OS=Homo sapiens OX=9606 GN=TERF2 PE=1 SV=3TERF2_HUMAN	P03211	EBNA1_EBVB9 Epstein-Barr nuclear antigen 1 OS=Epstein-Barr virus (strain B95-8) OX=10377 GN=EBNA1 PE=1 SV=1EBNA1_EBVB9	KDENESSAPADGEGGSELQPKNK	FENIAEGLR	395	83	FALSE	FALSE	375	78	23	9	21	6	4	EDC	-18.011	12	32	12	0	0	0.727	12	24.507	FALSE	TRUE	FALSE	FALSE	Between	0	0.001	0.003	LiebermanP-Sustek-Xlink2Lower-Faims-Stepped-1	9397	LiebermanP-Sustek-Xlink2Lower-Faims-Stepped-1.mgf	6300	Scan: 9397 Run: LiebermanP-Sustek-Xlink2Lower-Faims-Stepped-1 P1_R.KDENESSAPADGEGGSELQPKNK.R P2_K.FENIAEGLR.A 21 6	4	854.911	3415.62	0.616	4	3415.61	0.613
146	Q15554	TERF2_HUMAN Telomeric repeat-binding factor 2 OS=Homo sapiens OX=9606 GN=TERF2 PE=1 SV=3TERF2_HUMAN	P03211	EBNA1_EBVB9 Epstein-Barr nuclear antigen 1 OS=Epstein-Barr virus (strain B95-8) OX=10377 GN=EBNA1 PE=1 SV=1EBNA1_EBVB9	EKNLAHPVIQNFSYETFQQK	TTDEGTWVAGVFVYGGSK	244	100	FALSE	FALSE	243	97	20	18	2	4	5	EDC	-18.011	18	18	20	0	0	0.5	18	24.507	FALSE	TRUE	FALSE	FALSE	Between	0	0.001	0.003	LiebermanP-Sustek-Xlink2Upper-Faims-Stepped-1	17363	LiebermanP-Sustek-Xlink2Upper-Faims-Stepped-1.mgf	13256	Scan: 17363 Run: LiebermanP-Sustek-Xlink2Upper-Faims-Stepped-1 P1_R.TTDEGTWVAGVFVYGGSK.T P2_R.EKNLAHPVIQNFSYETFQQK.M 4 2	5	856.025	4275.09	0.088	5	4275.09	0.091
147	Q15554	TERF2_HUMAN Telomeric repeat-binding factor 2 OS=Homo sapiens OX=9606 GN=TERF2 PE=1 SV=3TERF2_HUMAN	Q15554	TERF2_HUMAN Telomeric repeat-binding factor 2 OS=Homo sapiens OX=9606 GN=TERF2 PE=1 SV=3TERF2_HUMAN	FLESHLDDAEPYLLTMAK	SESAASSTGKEDK	273	297	FALSE	FALSE	266	288	18	13	8	10	4	EDC	-18.011	15	22	15	0	0	0.647	15	24.482	FALSE	TRUE	FALSE	FALSE	Self	0	0	0	LiebermanP-Sustek-Xlink2Upper-Faims-Stepped-2	14855	LiebermanP-Sustek-Xlink2Upper-Faims-Stepped-2.mgf	11142	Scan: 14855 Run: LiebermanP-Sustek-Xlink2Upper-Faims-Stepped-2 P1_K.SESAASSTGKEDK.Q P2_R.FLESHLDDAEPYLLTMAK.K 10 8	4	843.404	3369.59	0.587	4	3369.59	0.592
149	Q15554	TERF2_HUMAN Telomeric repeat-binding factor 2 OS=Homo sapiens OX=9606 GN=TERF2 PE=1 SV=3TERF2_HUMAN	Q9NYB0	TE2IP_HUMAN Telomeric repeat-binding factor 2-interacting protein 1 OS=Homo sapiens OX=9606 GN=TERF2IP PE=1 SV=1TE2IP_HUMAN	ALKSESAASSTGKEDK	QDDIDLQKDDEDTR	287	375	FALSE	FALSE	285	365	16	14	3	11	5	EDC	-18.011	17	21	17	0	0	0.692	17	24.433	FALSE	TRUE	FALSE	FALSE	Between	0	0.001	0.003	LiebermanP-Sustek-Xlink2Upper-Faims-Stepped-2	6244	LiebermanP-Sustek-Xlink2Upper-Faims-Stepped-2.mgf	3856	Scan: 6244 Run: LiebermanP-Sustek-Xlink2Upper-Faims-Stepped-2 P1_R.QDDIDLQKDDEDTR.E P2_K.ALKSESAASSTGKEDK.Q 11 3	5	659.914	3294.53	0.534	5	3294.53	0.534
154	Q15554	TERF2_HUMAN Telomeric repeat-binding factor 2 OS=Homo sapiens OX=9606 GN=TERF2 PE=1 SV=3TERF2_HUMAN	Q15554	TERF2_HUMAN Telomeric repeat-binding factor 2 OS=Homo sapiens OX=9606 GN=TERF2 PE=1 SV=3TERF2_HUMAN	DLVLPTQALPASPALK	AAFKTLSGAQDSEAAFAK	354	335	FALSE	FALSE	354	332	16	18	1	4	4	EDC	-18.011	17	20	17	0	0	0.5	17	24.28	FALSE	TRUE	FALSE	FALSE	Self	0	0	0	LiebermanP-Sustek-Xlink2Lower-Faims-Stepped-2	17813	LiebermanP-Sustek-Xlink2Lower-Faims-Stepped-2.mgf	13681	Scan: 17813 Run: LiebermanP-Sustek-Xlink2Lower-Faims-Stepped-2 P1_K.DLVLPTQALPASPALK.N P2_K.AAFKTLSGAQDSEAAFAK.L 1 4	4	857.717	3426.84	0.839	4	3426.84	0.84
155	Q15554	TERF2_HUMAN Telomeric repeat-binding factor 2 OS=Homo sapiens OX=9606 GN=TERF2 PE=1 SV=3TERF2_HUMAN	P03211	EBNA1_EBVB9 Epstein-Barr nuclear antigen 1 OS=Epstein-Barr virus (strain B95-8) OX=10377 GN=EBNA1 PE=1 SV=1EBNA1_EBVB9	NLAHPVIQNFSYETFQQKMoxLR	TTDEGTWVAGVFVYGGSK	262	99	FALSE	FALSE	245	97	21	18	18	3	5	EDC	-18.011	19	21	19	0	0	0.525	19	24.261	FALSE	TRUE	FALSE	FALSE	Between	0	0.001	0.003	LiebermanP-Sustek-Xlink2Upper-Faims-Stepped-1	17990	LiebermanP-Sustek-Xlink2Upper-Faims-Stepped-1.mgf	13807	Scan: 17990 Run: LiebermanP-Sustek-Xlink2Upper-Faims-Stepped-1 P1_R.TTDEGTWVAGVFVYGGSK.T P2_K.NLAHPVIQNFSYETFQQKMoxLR.F 3 18	5	887.842	4434.17	0.174	5	4434.17	0.174
156	Q15554	TERF2_HUMAN Telomeric repeat-binding factor 2 OS=Homo sapiens OX=9606 GN=TERF2 PE=1 SV=3TERF2_HUMAN	Q15554	TERF2_HUMAN Telomeric repeat-binding factor 2 OS=Homo sapiens OX=9606 GN=TERF2 PE=1 SV=3TERF2_HUMAN	DLVLPTQALPASPALK	DIMQALLVRPLGKEHTVSR	354	135	FALSE	FALSE	354	123	16	19	1	13	4	EDC	-18.011	19	19	19	0	0	0.528	19	24.232	FALSE	TRUE	FALSE	FALSE	Self	0	0	0	LiebermanP-Sustek-Xlink2Lower-Faims-Stepped-2	20566	LiebermanP-Sustek-Xlink2Lower-Faims-Stepped-2.mgf	16082	Scan: 20566 Run: LiebermanP-Sustek-Xlink2Lower-Faims-Stepped-2 P1_K.DLVLPTQALPASPALK.N P2_R.DIMQALLVRPLGKEHTVSR.L 1 13	4	945.29	3777.13	0.132	4	3777.13	0.134
158	Q15554	TERF2_HUMAN Telomeric repeat-binding factor 2 OS=Homo sapiens OX=9606 GN=TERF2 PE=1 SV=3TERF2_HUMAN	Q15554	TERF2_HUMAN Telomeric repeat-binding factor 2 OS=Homo sapiens OX=9606 GN=TERF2 PE=1 SV=3TERF2_HUMAN	EKNLAHPVIQNFSYETFQQK	TEFTLTEAVVESSR	244	193	FALSE	FALSE	243	183	20	14	2	11	4	EDC	-18.011	16	20	16	0	0	0.526	16	24.159	FALSE	TRUE	FALSE	FALSE	Self	0	0	0	LiebermanP-Sustek-Xlink2Upper-Faims-Stepped-2	17580	LiebermanP-Sustek-Xlink2Upper-Faims-Stepped-2.mgf	13554	Scan: 17580 Run: LiebermanP-Sustek-Xlink2Upper-Faims-Stepped-2 P1_K.TEFTLTEAVVESSR.K P2_R.EKNLAHPVIQNFSYETFQQK.M 11 2	4	993.501	3969.97	0.974	4	3969.97	0.975
159	Q15554	TERF2_HUMAN Telomeric repeat-binding factor 2 OS=Homo sapiens OX=9606 GN=TERF2 PE=1 SV=3TERF2_HUMAN	Q9NYB0	TE2IP_HUMAN Telomeric repeat-binding factor 2-interacting protein 1 OS=Homo sapiens OX=9606 GN=TERF2IP PE=1 SV=1TE2IP_HUMAN	YGEGNWAAISKNYPFVNR	NSGELEATSAFLASGQR	516	344	FALSE	FALSE	507	339	18	17	10	6	4	EDC	-18.011	16	19	16	0	0	0.531	16	24.042	FALSE	TRUE	FALSE	FALSE	Between	0	0.002	0.003	LiebermanP-Sustek-Xlink2Lower-Faims-Stepped-2	17860	LiebermanP-Sustek-Xlink2Lower-Faims-Stepped-2.mgf	13722	Scan: 17860 Run: LiebermanP-Sustek-Xlink2Lower-Faims-Stepped-2 P1_K.YGEGNWAAISKNYPFVNR.T P2_K.NSGELEATSAFLASGQR.A 10 6	4	951.963	3803.82	0.823	4	3803.83	0.829
160	Q15554	TERF2_HUMAN Telomeric repeat-binding factor 2 OS=Homo sapiens OX=9606 GN=TERF2 PE=1 SV=3TERF2_HUMAN	Q15554	TERF2_HUMAN Telomeric repeat-binding factor 2 OS=Homo sapiens OX=9606 GN=TERF2 PE=1 SV=3TERF2_HUMAN	KDENESSAPADGEGGSELQPK	ALKSESAASSTGKEDK	387	287	FALSE	FALSE	375	285	21	16	13	3	4	EDC	-18.011	17	21	17	0	0	0.525	17	24.012	FALSE	TRUE	FALSE	FALSE	Self	0	0	0	LiebermanP-Sustek-Xlink2Lower-Faims-Stepped-2	5677	LiebermanP-Sustek-Xlink2Lower-Faims-Stepped-2.mgf	3326	Scan: 5677 Run: LiebermanP-Sustek-Xlink2Lower-Faims-Stepped-2 P1_R.KDENESSAPADGEGGSELQPK.N P2_K.ALKSESAASSTGKEDK.Q 13 3	4	934.441	3733.74	0.735	4	3733.74	0.74
161	Q15554	TERF2_HUMAN Telomeric repeat-binding factor 2 OS=Homo sapiens OX=9606 GN=TERF2 PE=1 SV=3TERF2_HUMAN	Q15554	TERF2_HUMAN Telomeric repeat-binding factor 2 OS=Homo sapiens OX=9606 GN=TERF2 PE=1 SV=3TERF2_HUMAN	TLSGAQDSEAAFAKLDQK	FLESHLDDAEPYLLTMAK	349	273	FALSE	FALSE	336	266	18	18	14	8	4	EDC	-18.011	18	21	18	0	0	0.559	18	23.983	FALSE	TRUE	FALSE	FALSE	Self	0	0	0	LiebermanP-Sustek-InSolution-Faims-Stepped-1	17107	LiebermanP-Sustek-InSolution-Faims-Stepped-1.mgf	12853	Scan: 17107 Run: LiebermanP-Sustek-InSolution-Faims-Stepped-1 P1_K.TLSGAQDSEAAFAKLDQK.D P2_R.FLESHLDDAEPYLLTMAK.K 14 8	4	989.242	3952.94	0.938	4	3952.94	0.94
163	Q15554	TERF2_HUMAN Telomeric repeat-binding factor 2 OS=Homo sapiens OX=9606 GN=TERF2 PE=1 SV=3TERF2_HUMAN	Q15554	TERF2_HUMAN Telomeric repeat-binding factor 2 OS=Homo sapiens OX=9606 GN=TERF2 PE=1 SV=3TERF2_HUMAN	SDTMAGGGGSSDGSGR	ALKSESAASSTGK	41	287	FALSE	FALSE	40	285	16	13	2	3	3	EDC	-18.011	15	20	15	0	0	0.667	15	23.909	FALSE	TRUE	FALSE	FALSE	Self	0	0	0	LiebermanP-Sustek-Xlink2Lower-Faims-Stepped-1	4743	LiebermanP-Sustek-Xlink2Lower-Faims-Stepped-1.mgf	2479	Scan: 4743 Run: LiebermanP-Sustek-Xlink2Lower-Faims-Stepped-1 P1_R.SDTMAGGGGSSDGSGR.A P2_K.ALKSESAASSTGK.E 2 3	3	872.731	2615.17	0.171	3	2615.17	0.173
165	Q15554	TERF2_HUMAN Telomeric repeat-binding factor 2 OS=Homo sapiens OX=9606 GN=TERF2 PE=1 SV=3TERF2_HUMAN	Q9NYB0	TE2IP_HUMAN Telomeric repeat-binding factor 2-interacting protein 1 OS=Homo sapiens OX=9606 GN=TERF2IP PE=1 SV=1TE2IP_HUMAN	NLAHPVIQNFSYETFQQKMLR	IAFTDADDVAILTYVK	262	138	FALSE	FALSE	245	134	21	16	18	5	4	EDC	-18.011	15	25	15	0	0	0.5	15	23.824	FALSE	TRUE	FALSE	FALSE	Between	0	0.002	0.003	LiebermanP-Sustek-Xlink2Lower-Faims-Stepped-2	21502	LiebermanP-Sustek-Xlink2Lower-Faims-Stepped-2.mgf	16890	Scan: 21502 Run: LiebermanP-Sustek-Xlink2Lower-Faims-Stepped-2 P1_K.NLAHPVIQNFSYETFQQKMLR.F P2_R.IAFTDADDVAILTYVK.E 18 5	4	1075.81	4299.2	0.203	4	4299.2	0.204
167	Q15554	TERF2_HUMAN Telomeric repeat-binding factor 2 OS=Homo sapiens OX=9606 GN=TERF2 PE=1 SV=3TERF2_HUMAN	Q9NYB0	TE2IP_HUMAN Telomeric repeat-binding factor 2-interacting protein 1 OS=Homo sapiens OX=9606 GN=TERF2IP PE=1 SV=1TE2IP_HUMAN	DIMQALLVRPLGKEHTVSR	IAFTDADDVAILTYVK	135	138	FALSE	FALSE	123	134	19	16	13	5	5	EDC	-18.011	18	19	18	0	0	0.528	18	23.796	FALSE	TRUE	FALSE	FALSE	Between	0	0.002	0.003	LiebermanP-Sustek-Xlink2Upper-Faims-Stepped-1	20420	LiebermanP-Sustek-Xlink2Upper-Faims-Stepped-1.mgf	15930	Scan: 20420 Run: LiebermanP-Sustek-Xlink2Upper-Faims-Stepped-1 P1_R.IAFTDADDVAILTYVK.E P2_R.DIMQALLVRPLGKEHTVSR.L 5 13	5	780.628	3898.1	0.103	5	3898.1	0.103
168	Q15554	TERF2_HUMAN Telomeric repeat-binding factor 2 OS=Homo sapiens OX=9606 GN=TERF2 PE=1 SV=3TERF2_HUMAN	P03211	EBNA1_EBVB9 Epstein-Barr nuclear antigen 1 OS=Epstein-Barr virus (strain B95-8) OX=10377 GN=EBNA1 PE=1 SV=1EBNA1_EBVB9	EKNLAHPVIQNFSYETFQQK	FENIAEGLR	244	83	FALSE	FALSE	243	78	20	9	2	6	4	EDC	-18.011	12	30	12	0	0	0.75	12	23.79	FALSE	TRUE	FALSE	FALSE	Between	0	0.002	0.003	LiebermanP-Sustek-Xlink2Upper-Faims-Stepped-2	15506	LiebermanP-Sustek-Xlink2Upper-Faims-Stepped-2.mgf	11714	Scan: 15506 Run: LiebermanP-Sustek-Xlink2Upper-Faims-Stepped-2 P1_K.FENIAEGLR.A P2_R.EKNLAHPVIQNFSYETFQQK.M 6 2	4	863.442	3449.74	0.737	4	3449.74	0.737
169	Q15554	TERF2_HUMAN Telomeric repeat-binding factor 2 OS=Homo sapiens OX=9606 GN=TERF2 PE=1 SV=3TERF2_HUMAN	Q15554	TERF2_HUMAN Telomeric repeat-binding factor 2 OS=Homo sapiens OX=9606 GN=TERF2 PE=1 SV=3TERF2_HUMAN	SDTMoxAGGGGSSDGSGR	DPTTQKLR	41	232	FALSE	FALSE	40	227	16	8	2	6	3	EDC	-18.011	10	21	10	0	0	0.7	10	23.786	FALSE	TRUE	FALSE	FALSE	Self	0	0	0	LiebermanP-Sustek-Xlink2Upper-Faims-Stepped-2	4723	LiebermanP-Sustek-Xlink2Upper-Faims-Stepped-2.mgf	2602	Scan: 4723 Run: LiebermanP-Sustek-Xlink2Upper-Faims-Stepped-2 P1_R.SDTMoxAGGGGSSDGSGR.A P2_K.DPTTQKLR.N 2 6	3	785.359	2353.06	0.056	3	2353.06	0.056
170	Q15554	TERF2_HUMAN Telomeric repeat-binding factor 2 OS=Homo sapiens OX=9606 GN=TERF2 PE=1 SV=3TERF2_HUMAN	Q15554	TERF2_HUMAN Telomeric repeat-binding factor 2 OS=Homo sapiens OX=9606 GN=TERF2 PE=1 SV=3TERF2_HUMAN	DIMQALLVRPLGKEHTVSR	SESAASSTGKEDK	135	298	FALSE	FALSE	123	288	19	13	13	11	4	EDC	-18.011	15	21	15	0	0	0.611	15	23.729	FALSE	TRUE	FALSE	FALSE	Self	0	0	0	LiebermanP-Sustek-Xlink2Lower-Faims-Stepped-2	13572	LiebermanP-Sustek-Xlink2Lower-Faims-Stepped-2.mgf	10000	Scan: 13572 Run: LiebermanP-Sustek-Xlink2Lower-Faims-Stepped-2 P1_K.SESAASSTGKEDK.Q P2_R.DIMQALLVRPLGKEHTVSR.L 11 13	4	860.95	3439.77	0.771	4	3439.77	0.773
172	Q15554	TERF2_HUMAN Telomeric repeat-binding factor 2 OS=Homo sapiens OX=9606 GN=TERF2 PE=1 SV=3TERF2_HUMAN	Q15554	TERF2_HUMAN Telomeric repeat-binding factor 2 OS=Homo sapiens OX=9606 GN=TERF2 PE=1 SV=3TERF2_HUMAN	NLAHPVIQNFSYETFQQKMoxLR	FLESHLDDAEPYLLTMAK	262	268	FALSE	FALSE	245	266	21	18	18	3	5	EDC	-18.011	21	21	21	0	0	0.525	21	23.695	FALSE	TRUE	FALSE	FALSE	Self	0	0	0	LiebermanP-Sustek-Xlink2Lower-Faims-Stepped-2	22023	LiebermanP-Sustek-Xlink2Lower-Faims-Stepped-2.mgf	17346	Scan: 22023 Run: LiebermanP-Sustek-Xlink2Lower-Faims-Stepped-2 P1_K.NLAHPVIQNFSYETFQQKMoxLR.F P2_R.FLESHLDDAEPYLLTMAK.K 18 3	5	931.667	4653.3	0.3	5	4653.3	0.304
176	Q15554	TERF2_HUMAN Telomeric repeat-binding factor 2 OS=Homo sapiens OX=9606 GN=TERF2 PE=1 SV=3TERF2_HUMAN	Q15554	TERF2_HUMAN Telomeric repeat-binding factor 2 OS=Homo sapiens OX=9606 GN=TERF2 PE=1 SV=3TERF2_HUMAN	KDENESSAPADGEGGSELQPK	TAVMIKDR	387	530	FALSE	FALSE	375	525	21	8	13	6	4	EDC	-18.011	11	27	11	0	0	0.675	11	23.65	FALSE	TRUE	FALSE	FALSE	Self	0	0	0	LiebermanP-Sustek-Xlink2Lower-Faims-Stepped-2	7637	LiebermanP-Sustek-Xlink2Lower-Faims-Stepped-2.mgf	4999	Scan: 7637 Run: LiebermanP-Sustek-Xlink2Lower-Faims-Stepped-2 P1_R.TAVMIKDR.W P2_R.KDENESSAPADGEGGSELQPK.N 6 13	4	765.619	3058.45	0.448	4	3058.45	0.451
178	Q15554	TERF2_HUMAN Telomeric repeat-binding factor 2 OS=Homo sapiens OX=9606 GN=TERF2 PE=1 SV=3TERF2_HUMAN	P03211	EBNA1_EBVB9 Epstein-Barr nuclear antigen 1 OS=Epstein-Barr virus (strain B95-8) OX=10377 GN=EBNA1 PE=1 SV=1EBNA1_EBVB9	TLSGAQDSEAAFAKLDQK	TTDEGTWVAGVFVYGGSK	349	100	FALSE	FALSE	336	97	18	18	14	4	5	EDC	-18.011	17	20	17	0	0	0.529	17	23.527	FALSE	TRUE	FALSE	FALSE	Between	0	0.002	0.003	LiebermanP-Sustek-Xlink2Lower-Faims-Stepped-1	18358	LiebermanP-Sustek-Xlink2Lower-Faims-Stepped-1.mgf	14057	Scan: 18358 Run: LiebermanP-Sustek-Xlink2Lower-Faims-Stepped-1 P1_R.TTDEGTWVAGVFVYGGSK.T P2_K.TLSGAQDSEAAFAKLDQK.D 4 14	5	747.769	3733.81	0.811	5	3733.81	0.811
185	Q15554	TERF2_HUMAN Telomeric repeat-binding factor 2 OS=Homo sapiens OX=9606 GN=TERF2 PE=1 SV=3TERF2_HUMAN	P03211	EBNA1_EBVB9 Epstein-Barr nuclear antigen 1 OS=Epstein-Barr virus (strain B95-8) OX=10377 GN=EBNA1 PE=1 SV=1EBNA1_EBVB9	AAFKTLSGAQDSEAAFAK	FENIAEGLR	335	83	FALSE	FALSE	332	78	18	9	4	6	3	EDC	-18.011	11	29	11	0	0	0.688	11	23.441	FALSE	TRUE	FALSE	FALSE	Between	0	0.002	0.003	LiebermanP-Sustek-Xlink2Lower-Faims-Stepped-1	13684	LiebermanP-Sustek-Xlink2Lower-Faims-Stepped-1.mgf	9992	Scan: 13684 Run: LiebermanP-Sustek-Xlink2Lower-Faims-Stepped-1 P1_K.FENIAEGLR.A P2_K.AAFKTLSGAQDSEAAFAK.L 6 4	3	948.149	2841.43	0.426	3	2841.43	0.43
188	Q15554	TERF2_HUMAN Telomeric repeat-binding factor 2 OS=Homo sapiens OX=9606 GN=TERF2 PE=1 SV=3TERF2_HUMAN	Q15554	TERF2_HUMAN Telomeric repeat-binding factor 2 OS=Homo sapiens OX=9606 GN=TERF2 PE=1 SV=3TERF2_HUMAN	TEFTLTEAVVESSRKLVK	EAAVIICcmIKNKEFEK	197	201	FALSE	FALSE	183	201	18	15	15	1	6	EDC	-18.011	14	19	14	0	0	0.5	14	23.397	FALSE	TRUE	FALSE	FALSE	Self	0	0	0	LiebermanP-Sustek-Xlink2Upper-Faims-Stepped-2	24634	LiebermanP-Sustek-Xlink2Upper-Faims-Stepped-2.mgf	19744	Scan: 24634 Run: LiebermanP-Sustek-Xlink2Upper-Faims-Stepped-2 P1_K.TEFTLTEAVVESSRKLVK.E P2_K.EAAVIICcmIKNKEFEK.A 15 1	6	635.851	3809.06	0.064	6	3809.07	0.065
189	Q15554	TERF2_HUMAN Telomeric repeat-binding factor 2 OS=Homo sapiens OX=9606 GN=TERF2 PE=1 SV=3TERF2_HUMAN	Q15554	TERF2_HUMAN Telomeric repeat-binding factor 2 OS=Homo sapiens OX=9606 GN=TERF2 PE=1 SV=3TERF2_HUMAN	KDENESSAPADGEGGSELQPK	NPKVPK	387	447	FALSE	FALSE	375	445	21	6	13	3	3	EDC	-18.011	5	30	5	0	0	0.75	5	23.395	FALSE	TRUE	FALSE	FALSE	Self	0	0	0	LiebermanP-Sustek-Xlink2Lower-Faims-Stepped-1	5911	LiebermanP-Sustek-Xlink2Lower-Faims-Stepped-1.mgf	3417	Scan: 5911 Run: LiebermanP-Sustek-Xlink2Lower-Faims-Stepped-1 P1_K.NPKVPK.G P2_R.KDENESSAPADGEGGSELQPK.N 3 13	3	936.791	2807.35	0.353	3	2807.36	0.357
192	Q15554	TERF2_HUMAN Telomeric repeat-binding factor 2 OS=Homo sapiens OX=9606 GN=TERF2 PE=1 SV=3TERF2_HUMAN	Q15554	TERF2_HUMAN Telomeric repeat-binding factor 2 OS=Homo sapiens OX=9606 GN=TERF2 PE=1 SV=3TERF2_HUMAN	DLVLPTQALPASPALK	NPPTTIGMMTLKAAFK	354	331	FALSE	FALSE	354	320	16	16	1	12	4	EDC	-18.011	16	20	16	0	0	0.533	16	23.352	FALSE	TRUE	FALSE	FALSE	Self	0	0	0	LiebermanP-Sustek-Xlink2Lower-Faims-Stepped-2	22131	LiebermanP-Sustek-Xlink2Lower-Faims-Stepped-2.mgf	17441	Scan: 22131 Run: LiebermanP-Sustek-Xlink2Lower-Faims-Stepped-2 P1_R.NPPTTIGMMTLKAAFK.T P2_K.DLVLPTQALPASPALK.N 12 1	4	834.716	3334.84	0.836	4	3334.84	0.84
194	Q15554	TERF2_HUMAN Telomeric repeat-binding factor 2 OS=Homo sapiens OX=9606 GN=TERF2 PE=1 SV=3TERF2_HUMAN	Q9NYB0	TE2IP_HUMAN Telomeric repeat-binding factor 2-interacting protein 1 OS=Homo sapiens OX=9606 GN=TERF2IP PE=1 SV=1TE2IP_HUMAN	ALKSESAASSTGKEDK	QDDIDLQKDDEDTR	287	376	FALSE	FALSE	285	365	16	14	3	12	5	EDC	-18.011	17	18	17	0	0	0.633	17	23.242	FALSE	TRUE	FALSE	FALSE	Between	0	0.002	0.003	LiebermanP-Sustek-Xlink2Lower-Faims-Stepped-1	6017	LiebermanP-Sustek-Xlink2Lower-Faims-Stepped-1.mgf	3511	Scan: 6017 Run: LiebermanP-Sustek-Xlink2Lower-Faims-Stepped-1 P1_R.QDDIDLQKDDEDTR.E P2_K.ALKSESAASSTGKEDK.Q 12 3	5	659.914	3294.53	0.534	5	3294.53	0.534
195	Q15554	TERF2_HUMAN Telomeric repeat-binding factor 2 OS=Homo sapiens OX=9606 GN=TERF2 PE=1 SV=3TERF2_HUMAN	Q15554	TERF2_HUMAN Telomeric repeat-binding factor 2 OS=Homo sapiens OX=9606 GN=TERF2 PE=1 SV=3TERF2_HUMAN	FLESHLDDAEPYLLTMoxAK	WVLKFYFHEALR	272	100	FALSE	FALSE	266	97	18	12	7	4	5	EDC	-18.011	14	24	14	0	0	0.636	14	23.23	FALSE	TRUE	FALSE	FALSE	Self	0	0	0	LiebermanP-Sustek-Xlink2Lower-Faims-Stepped-2	21059	LiebermanP-Sustek-Xlink2Lower-Faims-Stepped-2.mgf	16502	Scan: 21059 Run: LiebermanP-Sustek-Xlink2Lower-Faims-Stepped-2 P1_R.WVLKFYFHEALR.A P2_R.FLESHLDDAEPYLLTMoxAK.K 4 7	5	740.579	3697.86	0.86	5	3697.86	0.864
200	Q15554	TERF2_HUMAN Telomeric repeat-binding factor 2 OS=Homo sapiens OX=9606 GN=TERF2 PE=1 SV=3TERF2_HUMAN	P03211	EBNA1_EBVB9 Epstein-Barr nuclear antigen 1 OS=Epstein-Barr virus (strain B95-8) OX=10377 GN=EBNA1 PE=1 SV=1EBNA1_EBVB9	NLAHPVIQNFSYETFQQKMLR	FENIAEGLR	262	83	FALSE	FALSE	245	78	21	9	18	6	4	EDC	-18.011	9	33	9	0	0	0.688	9	23.137	FALSE	TRUE	FALSE	FALSE	Between	0	0.002	0.003	LiebermanP-Sustek-Xlink2Upper-Faims-Stepped-2	18264	LiebermanP-Sustek-Xlink2Upper-Faims-Stepped-2.mgf	14161	Scan: 18264 Run: LiebermanP-Sustek-Xlink2Upper-Faims-Stepped-2 P1_K.NLAHPVIQNFSYETFQQKMLR.F P2_K.FENIAEGLR.A 18 6	4	899.213	3592.82	0.822	4	3592.82	0.825
201	Q15554	TERF2_HUMAN Telomeric repeat-binding factor 2 OS=Homo sapiens OX=9606 GN=TERF2 PE=1 SV=3TERF2_HUMAN	Q15554	TERF2_HUMAN Telomeric repeat-binding factor 2 OS=Homo sapiens OX=9606 GN=TERF2 PE=1 SV=3TERF2_HUMAN	KDENESSAPADGEGGSELQPK	NPPTTIGMMTLKAAFK	387	331	FALSE	FALSE	375	320	21	16	13	12	5	EDC	-18.011	17	23	17	0	0	0.575	17	23.103	FALSE	TRUE	FALSE	FALSE	Self	0	0	0	LiebermanP-Sustek-InSolution-Faims-Stepped-1	15225	LiebermanP-Sustek-InSolution-Faims-Stepped-1.mgf	11206	Scan: 15225 Run: LiebermanP-Sustek-InSolution-Faims-Stepped-1 P1_R.NPPTTIGMMTLKAAFK.T P2_R.KDENESSAPADGEGGSELQPK.N 12 13	5	770.175	3845.84	0.838	5	3845.84	0.845
203	Q15554	TERF2_HUMAN Telomeric repeat-binding factor 2 OS=Homo sapiens OX=9606 GN=TERF2 PE=1 SV=3TERF2_HUMAN	Q15554	TERF2_HUMAN Telomeric repeat-binding factor 2 OS=Homo sapiens OX=9606 GN=TERF2 PE=1 SV=3TERF2_HUMAN	DIMQALLVRPLGKEHTVSR	TEFTLTEAVVESSR	135	189	FALSE	FALSE	123	183	19	14	13	7	5	EDC	-18.011	16	16	17	0	0	0.528	16	23.056	FALSE	TRUE	FALSE	FALSE	Self	0	0	0	LiebermanP-Sustek-InSolution-Faims-Stepped-1	18158	LiebermanP-Sustek-InSolution-Faims-Stepped-1.mgf	13770	Scan: 18158 Run: LiebermanP-Sustek-InSolution-Faims-Stepped-1 P1_K.TEFTLTEAVVESSR.K P2_R.DIMQALLVRPLGKEHTVSR.L 7 13	5	743.4	3711.96	0.964	5	3711.96	0.962
204	Q15554	TERF2_HUMAN Telomeric repeat-binding factor 2 OS=Homo sapiens OX=9606 GN=TERF2 PE=1 SV=3TERF2_HUMAN	Q9NYB0	TE2IP_HUMAN Telomeric repeat-binding factor 2-interacting protein 1 OS=Homo sapiens OX=9606 GN=TERF2IP PE=1 SV=1TE2IP_HUMAN	LDQKDLVLPTQALPASPALK	IAFTDADDVAILTYVK	353	138	FALSE	FALSE	350	134	20	16	4	5	4	EDC	-18.011	14	23	14	0	0	0.5	14	23.043	FALSE	TRUE	FALSE	FALSE	Between	0	0.002	0.003	LiebermanP-Sustek-Xlink2Lower-Faims-Stepped-1	22002	LiebermanP-Sustek-Xlink2Lower-Faims-Stepped-1.mgf	17243	Scan: 22002 Run: LiebermanP-Sustek-Xlink2Lower-Faims-Stepped-1 P1_K.LDQKDLVLPTQALPASPALK.N P2_R.IAFTDADDVAILTYVK.E 4 5	4	964.285	3853.11	0.112	4	3853.11	0.113
206	Q15554	TERF2_HUMAN Telomeric repeat-binding factor 2 OS=Homo sapiens OX=9606 GN=TERF2 PE=1 SV=3TERF2_HUMAN	Q9NYB0	TE2IP_HUMAN Telomeric repeat-binding factor 2-interacting protein 1 OS=Homo sapiens OX=9606 GN=TERF2IP PE=1 SV=1TE2IP_HUMAN	KDENESSAPADGEGGSELQPKNK	QDDIDLQKDDEDTR	395	375	FALSE	FALSE	375	365	23	14	21	11	4	EDC	-18.011	16	24	16	0	0	0.545	16	23.017	FALSE	TRUE	FALSE	FALSE	Between	0	0.002	0.003	LiebermanP-Sustek-Xlink2Lower-Faims-Stepped-2	6793	LiebermanP-Sustek-Xlink2Lower-Faims-Stepped-2.mgf	4253	Scan: 6793 Run: LiebermanP-Sustek-Xlink2Lower-Faims-Stepped-2 P1_R.QDDIDLQKDDEDTR.E P2_R.KDENESSAPADGEGGSELQPKNK.R 11 21	4	1019.21	4072.82	0.819	4	4072.82	0.822
207	Q15554	TERF2_HUMAN Telomeric repeat-binding factor 2 OS=Homo sapiens OX=9606 GN=TERF2 PE=1 SV=3TERF2_HUMAN	Q9NYB0	TE2IP_HUMAN Telomeric repeat-binding factor 2-interacting protein 1 OS=Homo sapiens OX=9606 GN=TERF2IP PE=1 SV=1TE2IP_HUMAN	NLAHPVIQNFSYETFQQKMLR	NSGELEATSAFLASGQR	262	344	FALSE	FALSE	245	339	21	17	18	6	5	EDC	-18.011	16	22	16	0	0	0.5	16	23.017	FALSE	TRUE	FALSE	FALSE	Between	0	0.002	0.003	LiebermanP-Sustek-Xlink2Lower-Faims-Stepped-1	18538	LiebermanP-Sustek-Xlink2Lower-Faims-Stepped-1.mgf	14217	Scan: 18538 Run: LiebermanP-Sustek-Xlink2Lower-Faims-Stepped-1 P1_K.NSGELEATSAFLASGQR.A P2_K.NLAHPVIQNFSYETFQQKMLR.F 6 18	5	857.432	4282.12	0.123	5	4282.12	0.123
211	Q15554	TERF2_HUMAN Telomeric repeat-binding factor 2 OS=Homo sapiens OX=9606 GN=TERF2 PE=1 SV=3TERF2_HUMAN	Q9NYB0	TE2IP_HUMAN Telomeric repeat-binding factor 2-interacting protein 1 OS=Homo sapiens OX=9606 GN=TERF2IP PE=1 SV=1TE2IP_HUMAN	TLSGAQDSEAAFAKLDQK	IAFTDADDVAILTYVK	349	138	FALSE	FALSE	336	134	18	16	14	5	4	EDC	-18.011	14	24	14	0	0	0.5	14	22.988	FALSE	TRUE	FALSE	FALSE	Between	0	0.002	0.003	LiebermanP-Sustek-Xlink2Upper-Faims-Stepped-2	20129	LiebermanP-Sustek-Xlink2Upper-Faims-Stepped-2.mgf	15802	Scan: 20129 Run: LiebermanP-Sustek-Xlink2Upper-Faims-Stepped-2 P1_K.TLSGAQDSEAAFAKLDQK.D P2_R.IAFTDADDVAILTYVK.E 14 5	4	904.716	3614.84	0.836	4	3614.84	0.836
213	Q15554	TERF2_HUMAN Telomeric repeat-binding factor 2 OS=Homo sapiens OX=9606 GN=TERF2 PE=1 SV=3TERF2_HUMAN	Q15554	TERF2_HUMAN Telomeric repeat-binding factor 2 OS=Homo sapiens OX=9606 GN=TERF2 PE=1 SV=3TERF2_HUMAN	TEFTLTEAVVESSR	NKEFEKASK	184	215	FALSE	FALSE	183	210	14	9	2	6	3	EDC	-18.011	14	19	14	0	0	0.769	14	22.963	FALSE	TRUE	FALSE	FALSE	Self	0	0	0	LiebermanP-Sustek-InSolution-Faims-Stepped-2	10272	LiebermanP-Sustek-InSolution-Faims-Stepped-2.mgf	6767	Scan: 10272 Run: LiebermanP-Sustek-InSolution-Faims-Stepped-2 P1_K.TEFTLTEAVVESSR.K P2_K.NKEFEKASK.I 2 6	3	877.446	2629.32	0.316	3	2629.32	0.324
215	Q15554	TERF2_HUMAN Telomeric repeat-binding factor 2 OS=Homo sapiens OX=9606 GN=TERF2 PE=1 SV=3TERF2_HUMAN	Q15554	TERF2_HUMAN Telomeric repeat-binding factor 2 OS=Homo sapiens OX=9606 GN=TERF2 PE=1 SV=3TERF2_HUMAN	ALKSESAASSTGKEDK	WTVEESEWVK	287	495	FALSE	FALSE	285	492	16	10	3	4	4	EDC	-18.011	13	19	13	0	0	0.667	13	22.958	FALSE	TRUE	FALSE	FALSE	Self	0	0	0	LiebermanP-Sustek-Xlink2Lower-Faims-Stepped-2	9981	LiebermanP-Sustek-Xlink2Lower-Faims-Stepped-2.mgf	6915	Scan: 9981 Run: LiebermanP-Sustek-Xlink2Lower-Faims-Stepped-2 P1_K.WTVEESEWVK.A P2_K.ALKSESAASSTGKEDK.Q 4 3	4	721.356	2881.4	0.396	4	2881.4	0.398
216	Q15554	TERF2_HUMAN Telomeric repeat-binding factor 2 OS=Homo sapiens OX=9606 GN=TERF2 PE=1 SV=3TERF2_HUMAN	Q15554	TERF2_HUMAN Telomeric repeat-binding factor 2 OS=Homo sapiens OX=9606 GN=TERF2 PE=1 SV=3TERF2_HUMAN	KDENESSAPADGEGGSELQPK	NPKVPK	379	447	FALSE	FALSE	375	445	21	6	5	3	3	EDC	-18.011	5	29	5	0	0	0.75	5	22.952	FALSE	TRUE	FALSE	FALSE	Self	0	0	0	LiebermanP-Sustek-Xlink2Lower-Faims-Stepped-1	5820	LiebermanP-Sustek-Xlink2Lower-Faims-Stepped-1.mgf	3347	Scan: 5820 Run: LiebermanP-Sustek-Xlink2Lower-Faims-Stepped-1 P1_K.NPKVPK.G P2_R.KDENESSAPADGEGGSELQPK.N 3 5	3	936.792	2807.35	0.354	3	2807.36	0.357
217	Q15554	TERF2_HUMAN Telomeric repeat-binding factor 2 OS=Homo sapiens OX=9606 GN=TERF2 PE=1 SV=3TERF2_HUMAN	Q9NYB0	TE2IP_HUMAN Telomeric repeat-binding factor 2-interacting protein 1 OS=Homo sapiens OX=9606 GN=TERF2IP PE=1 SV=1TE2IP_HUMAN	NLAHPVIQNFSYETFQQKMLR	IAFTDADDVAILTYVK	262	138	FALSE	FALSE	245	134	21	16	18	5	5	EDC	-18.011	15	25	15	0	0	0.5	15	22.946	FALSE	TRUE	FALSE	FALSE	Between	0	0.002	0.003	LiebermanP-Sustek-Xlink2Upper-Faims-Stepped-2	21844	LiebermanP-Sustek-Xlink2Upper-Faims-Stepped-2.mgf	17307	Scan: 21844 Run: LiebermanP-Sustek-Xlink2Upper-Faims-Stepped-2 P1_K.NLAHPVIQNFSYETFQQKMLR.F P2_R.IAFTDADDVAILTYVK.E 18 5	5	860.849	4299.21	0.207	5	4299.2	0.204
221	Q15554	TERF2_HUMAN Telomeric repeat-binding factor 2 OS=Homo sapiens OX=9606 GN=TERF2 PE=1 SV=3TERF2_HUMAN	Q15554	TERF2_HUMAN Telomeric repeat-binding factor 2 OS=Homo sapiens OX=9606 GN=TERF2 PE=1 SV=3TERF2_HUMAN	DIMQALLVRPLGKEHTVSR	SESAASSTGKEDK	136	297	FALSE	FALSE	123	288	19	13	14	10	4	EDC	-18.011	14	20	14	0	0	0.556	14	22.911	FALSE	TRUE	FALSE	FALSE	Self	0	0	0	LiebermanP-Sustek-Xlink2Lower-Faims-Stepped-1	13456	LiebermanP-Sustek-Xlink2Lower-Faims-Stepped-1.mgf	9787	Scan: 13456 Run: LiebermanP-Sustek-Xlink2Lower-Faims-Stepped-1 P1_K.SESAASSTGKEDK.Q P2_R.DIMQALLVRPLGKEHTVSR.L 10 14	4	860.95	3439.77	0.772	4	3439.77	0.773
222	Q15554	TERF2_HUMAN Telomeric repeat-binding factor 2 OS=Homo sapiens OX=9606 GN=TERF2 PE=1 SV=3TERF2_HUMAN	Q15554	TERF2_HUMAN Telomeric repeat-binding factor 2 OS=Homo sapiens OX=9606 GN=TERF2 PE=1 SV=3TERF2_HUMAN	TEFTLTEAVVESSRKLVK	EAAVIICcmIKNKEFEK	197	201	FALSE	FALSE	183	201	18	15	15	1	5	EDC	-18.011	16	18	16	0	0	0.571	16	22.911	FALSE	TRUE	FALSE	FALSE	Self	0	0	0	LiebermanP-Sustek-Xlink2Lower-Faims-Stepped-1	24385	LiebermanP-Sustek-Xlink2Lower-Faims-Stepped-1.mgf	19306	Scan: 24385 Run: LiebermanP-Sustek-Xlink2Lower-Faims-Stepped-1 P1_K.TEFTLTEAVVESSRKLVK.E P2_K.EAAVIICcmIKNKEFEK.A 15 1	5	762.821	3809.07	0.066	5	3809.07	0.065
226	Q15554	TERF2_HUMAN Telomeric repeat-binding factor 2 OS=Homo sapiens OX=9606 GN=TERF2 PE=1 SV=3TERF2_HUMAN	P03211	EBNA1_EBVB9 Epstein-Barr nuclear antigen 1 OS=Epstein-Barr virus (strain B95-8) OX=10377 GN=EBNA1 PE=1 SV=1EBNA1_EBVB9	KHMSKDPTTQK	FENIAEGLR	222	83	FALSE	FALSE	222	78	11	9	1	6	3	EDC	-18.011	13	18	13	0	0	0.812	13	22.854	FALSE	TRUE	FALSE	FALSE	Between	0	0.002	0.003	LiebermanP-Sustek-InSolution-Faims-Stepped-1	6490	LiebermanP-Sustek-InSolution-Faims-Stepped-1.mgf	3614	Scan: 6490 Run: LiebermanP-Sustek-InSolution-Faims-Stepped-1 P1_K.KHMSKDPTTQK.L P2_K.FENIAEGLR.A 1 6	3	777.402	2329.18	0.184	3	2329.18	0.185
228	Q15554	TERF2_HUMAN Telomeric repeat-binding factor 2 OS=Homo sapiens OX=9606 GN=TERF2 PE=1 SV=3TERF2_HUMAN	Q15554	TERF2_HUMAN Telomeric repeat-binding factor 2 OS=Homo sapiens OX=9606 GN=TERF2 PE=1 SV=3TERF2_HUMAN	FLESHLDDAEPYLLTMAK	WVLKFYFHEALR	273	100	FALSE	FALSE	266	97	18	12	8	4	6	EDC	-18.011	12	27	12	0	0	0.545	12	22.841	FALSE	TRUE	FALSE	FALSE	Self	0	0	0	LiebermanP-Sustek-Xlink2Lower-Faims-Stepped-1	21241	LiebermanP-Sustek-Xlink2Lower-Faims-Stepped-1.mgf	16579	Scan: 21241 Run: LiebermanP-Sustek-Xlink2Lower-Faims-Stepped-1 P1_R.WVLKFYFHEALR.A P2_R.FLESHLDDAEPYLLTMAK.K 4 8	6	614.652	3681.87	0.871	6	3681.87	0.869
229	Q15554	TERF2_HUMAN Telomeric repeat-binding factor 2 OS=Homo sapiens OX=9606 GN=TERF2 PE=1 SV=3TERF2_HUMAN	Q9NYB0	TE2IP_HUMAN Telomeric repeat-binding factor 2-interacting protein 1 OS=Homo sapiens OX=9606 GN=TERF2IP PE=1 SV=1TE2IP_HUMAN	ALKSESAASSTGKEDK	QDDIDLQKDDEDTR	287	373	FALSE	FALSE	285	365	16	14	3	9	5	EDC	-18.011	17	17	17	0	0	0.567	17	22.816	FALSE	TRUE	FALSE	FALSE	Between	0	0.002	0.003	LiebermanP-Sustek-Xlink2Lower-Faims-Stepped-2	6112	LiebermanP-Sustek-Xlink2Lower-Faims-Stepped-2.mgf	3670	Scan: 6112 Run: LiebermanP-Sustek-Xlink2Lower-Faims-Stepped-2 P1_R.QDDIDLQKDDEDTR.E P2_K.ALKSESAASSTGKEDK.Q 9 3	5	659.914	3294.53	0.533	5	3294.53	0.534
231	Q15554	TERF2_HUMAN Telomeric repeat-binding factor 2 OS=Homo sapiens OX=9606 GN=TERF2 PE=1 SV=3TERF2_HUMAN	Q15554	TERF2_HUMAN Telomeric repeat-binding factor 2 OS=Homo sapiens OX=9606 GN=TERF2 PE=1 SV=3TERF2_HUMAN	NPPTTIGMMTLKAAFK	FLESHLDDAEPYLLTMAK	331	273	FALSE	FALSE	320	266	16	18	12	8	4	EDC	-18.011	17	17	18	0	0	0.529	17	22.78	FALSE	TRUE	FALSE	FALSE	Self	0	0	0	LiebermanP-Sustek-Xlink2Lower-Faims-Stepped-1	21496	LiebermanP-Sustek-Xlink2Lower-Faims-Stepped-1.mgf	16803	Scan: 21496 Run: LiebermanP-Sustek-Xlink2Lower-Faims-Stepped-1 P1_R.NPPTTIGMMTLKAAFK.T P2_R.FLESHLDDAEPYLLTMAK.K 12 8	4	949.484	3793.91	0.909	4	3793.91	0.913
234	Q15554	TERF2_HUMAN Telomeric repeat-binding factor 2 OS=Homo sapiens OX=9606 GN=TERF2 PE=1 SV=3TERF2_HUMAN	Q9NYB0	TE2IP_HUMAN Telomeric repeat-binding factor 2-interacting protein 1 OS=Homo sapiens OX=9606 GN=TERF2IP PE=1 SV=1TE2IP_HUMAN	DLVLPTQALPASPALKNK	IAFTDADDVAILTYVK	369	138	FALSE	FALSE	354	134	18	16	16	5	4	EDC	-18.011	16	22	16	0	0	0.533	16	22.742	FALSE	TRUE	FALSE	FALSE	Between	0	0.002	0.003	LiebermanP-Sustek-Xlink2Upper-Faims-Stepped-2	21947	LiebermanP-Sustek-Xlink2Upper-Faims-Stepped-2.mgf	17398	Scan: 21947 Run: LiebermanP-Sustek-Xlink2Upper-Faims-Stepped-2 P1_R.IAFTDADDVAILTYVK.E P2_K.DLVLPTQALPASPALKNK.R 5 16	4	903.753	3610.98	0.981	4	3610.99	0.986
235	Q15554	TERF2_HUMAN Telomeric repeat-binding factor 2 OS=Homo sapiens OX=9606 GN=TERF2 PE=1 SV=3TERF2_HUMAN	Q9NYB0	TE2IP_HUMAN Telomeric repeat-binding factor 2-interacting protein 1 OS=Homo sapiens OX=9606 GN=TERF2IP PE=1 SV=1TE2IP_HUMAN	SESAASSTGKEDK	QDDIDLQKDDEDTR	297	373	FALSE	FALSE	288	365	13	14	10	9	4	EDC	-18.011	14	14	17	0	0	0.583	14	22.714	FALSE	TRUE	FALSE	FALSE	Between	0	0.002	0.003	LiebermanP-Sustek-Xlink2Lower-Faims-Stepped-2	5496	LiebermanP-Sustek-Xlink2Lower-Faims-Stepped-2.mgf	3177	Scan: 5496 Run: LiebermanP-Sustek-Xlink2Lower-Faims-Stepped-2 P1_K.SESAASSTGKEDK.Q P2_R.QDDIDLQKDDEDTR.E 10 9	4	746.586	2982.32	0.315	4	2982.32	0.317
237	Q15554	TERF2_HUMAN Telomeric repeat-binding factor 2 OS=Homo sapiens OX=9606 GN=TERF2 PE=1 SV=3TERF2_HUMAN	Q15554	TERF2_HUMAN Telomeric repeat-binding factor 2 OS=Homo sapiens OX=9606 GN=TERF2 PE=1 SV=3TERF2_HUMAN	TEFTLTEAVVESSR	HMSKDPTTQK	184	226	FALSE	FALSE	183	223	14	10	2	4	3	EDC	-18.011	15	18	15	0	0	0.692	15	22.704	FALSE	TRUE	FALSE	FALSE	Self	0	0	0	LiebermanP-Sustek-InSolution-Faims-Stepped-1	9912	LiebermanP-Sustek-InSolution-Faims-Stepped-1.mgf	6534	Scan: 9912 Run: LiebermanP-Sustek-InSolution-Faims-Stepped-1 P1_K.TEFTLTEAVVESSR.K P2_K.HMSKDPTTQK.L 2 4	3	908.116	2721.33	0.327	3	2721.33	0.328
238	Q15554	TERF2_HUMAN Telomeric repeat-binding factor 2 OS=Homo sapiens OX=9606 GN=TERF2 PE=1 SV=3TERF2_HUMAN	Q15554	TERF2_HUMAN Telomeric repeat-binding factor 2 OS=Homo sapiens OX=9606 GN=TERF2 PE=1 SV=3TERF2_HUMAN	ALKSESAASSTGK	SDTMoxAGGGGSSDGSGR	287	41	FALSE	FALSE	285	40	13	16	3	2	3	EDC	-18.011	15	16	15	0	0	0.5	15	22.704	FALSE	TRUE	FALSE	FALSE	Self	0	0	0	LiebermanP-Sustek-Xlink2Lower-Faims-Stepped-1	3656	LiebermanP-Sustek-Xlink2Lower-Faims-Stepped-1.mgf	1533	Scan: 3656 Run: LiebermanP-Sustek-Xlink2Lower-Faims-Stepped-1 P1_R.SDTMoxAGGGGSSDGSGR.A P2_K.ALKSESAASSTGK.E 2 3	3	878.063	2631.17	0.166	3	2631.17	0.168
239	Q15554	TERF2_HUMAN Telomeric repeat-binding factor 2 OS=Homo sapiens OX=9606 GN=TERF2 PE=1 SV=3TERF2_HUMAN	Q9NYB0	TE2IP_HUMAN Telomeric repeat-binding factor 2-interacting protein 1 OS=Homo sapiens OX=9606 GN=TERF2IP PE=1 SV=1TE2IP_HUMAN	KDENESSAPADGEGGSELQPKNK	EALVK	395	379	FALSE	FALSE	375	379	23	5	21	1	3	EDC	-18.011	6	38	6	0	0	0.875	6	22.698	FALSE	TRUE	FALSE	FALSE	Between	0	0.002	0.003	LiebermanP-Sustek-Xlink2Lower-Faims-Stepped-2	6763	LiebermanP-Sustek-Xlink2Lower-Faims-Stepped-2.mgf	4226	Scan: 6763 Run: LiebermanP-Sustek-Xlink2Lower-Faims-Stepped-2 P1_R.KDENESSAPADGEGGSELQPKNK.R P2_R.EALVK.K 21 1	3	976.479	2926.41	0.414	3	2926.42	0.416
241	Q15554	TERF2_HUMAN Telomeric repeat-binding factor 2 OS=Homo sapiens OX=9606 GN=TERF2 PE=1 SV=3TERF2_HUMAN	Q9NYB0	TE2IP_HUMAN Telomeric repeat-binding factor 2-interacting protein 1 OS=Homo sapiens OX=9606 GN=TERF2IP PE=1 SV=1TE2IP_HUMAN	DIMQALLVRPLGKEHTVSR	QDDIDLQKDDEDTR	135	375	FALSE	FALSE	123	365	19	14	13	11	5	EDC	-18.011	15	18	15	0	0	0.528	15	22.631	FALSE	TRUE	FALSE	FALSE	Between	0	0.002	0.003	LiebermanP-Sustek-Xlink2Lower-Faims-Stepped-2	15433	LiebermanP-Sustek-Xlink2Lower-Faims-Stepped-2.mgf	11585	Scan: 15433 Run: LiebermanP-Sustek-Xlink2Lower-Faims-Stepped-2 P1_R.QDDIDLQKDDEDTR.E P2_R.DIMQALLVRPLGKEHTVSR.L 11 13	5	770.794	3848.93	0.932	5	3848.93	0.933
242	Q15554	TERF2_HUMAN Telomeric repeat-binding factor 2 OS=Homo sapiens OX=9606 GN=TERF2 PE=1 SV=3TERF2_HUMAN	Q15554	TERF2_HUMAN Telomeric repeat-binding factor 2 OS=Homo sapiens OX=9606 GN=TERF2 PE=1 SV=3TERF2_HUMAN	YGEGNWAAISKNYPFVNR	WNSSNGVEEK	517	461	FALSE	FALSE	507	453	18	10	11	9	4	EDC	-18.011	13	26	13	0	0	0.722	13	22.63	FALSE	TRUE	FALSE	FALSE	Self	0	0	0	LiebermanP-Sustek-Xlink2Lower-Faims-Stepped-2	14850	LiebermanP-Sustek-Xlink2Lower-Faims-Stepped-2.mgf	11076	Scan: 14850 Run: LiebermanP-Sustek-Xlink2Lower-Faims-Stepped-2 P1_K.YGEGNWAAISKNYPFVNR.T P2_K.WNSSNGVEEK.E 11 9	4	804.886	3215.51	0.513	4	3215.51	0.506
245	Q15554	TERF2_HUMAN Telomeric repeat-binding factor 2 OS=Homo sapiens OX=9606 GN=TERF2 PE=1 SV=3TERF2_HUMAN	P03211	EBNA1_EBVB9 Epstein-Barr nuclear antigen 1 OS=Epstein-Barr virus (strain B95-8) OX=10377 GN=EBNA1 PE=1 SV=1EBNA1_EBVB9	YGEGNWAAISKNYPFVNR	FENIAEGLR	517	83	FALSE	FALSE	507	78	18	9	11	6	4	EDC	-18.011	12	25	12	0	0	0.735	12	22.59	FALSE	TRUE	FALSE	FALSE	Between	0	0.002	0.003	LiebermanP-Sustek-Xlink2Lower-Faims-Stepped-1	17068	LiebermanP-Sustek-Xlink2Lower-Faims-Stepped-1.mgf	12923	Scan: 17068 Run: LiebermanP-Sustek-Xlink2Lower-Faims-Stepped-1 P1_K.YGEGNWAAISKNYPFVNR.T P2_K.FENIAEGLR.A 11 6	4	779.639	3114.53	0.529	4	3114.53	0.531
246	Q15554	TERF2_HUMAN Telomeric repeat-binding factor 2 OS=Homo sapiens OX=9606 GN=TERF2 PE=1 SV=3TERF2_HUMAN	Q15554	TERF2_HUMAN Telomeric repeat-binding factor 2 OS=Homo sapiens OX=9606 GN=TERF2 PE=1 SV=3TERF2_HUMAN	FLESHLDDAEPYLLTMAK	SESAASSTGKEDK	272	297	FALSE	FALSE	266	288	18	13	7	10	4	EDC	-18.011	14	17	14	0	0	0.5	14	22.561	FALSE	TRUE	FALSE	FALSE	Self	0	0	0	LiebermanP-Sustek-Xlink2Lower-Faims-Stepped-2	14729	LiebermanP-Sustek-Xlink2Lower-Faims-Stepped-2.mgf	10968	Scan: 14729 Run: LiebermanP-Sustek-Xlink2Lower-Faims-Stepped-2 P1_K.SESAASSTGKEDK.Q P2_R.FLESHLDDAEPYLLTMAK.K 10 7	4	843.405	3369.59	0.591	4	3369.59	0.592
248	Q15554	TERF2_HUMAN Telomeric repeat-binding factor 2 OS=Homo sapiens OX=9606 GN=TERF2 PE=1 SV=3TERF2_HUMAN	Q15554	TERF2_HUMAN Telomeric repeat-binding factor 2 OS=Homo sapiens OX=9606 GN=TERF2 PE=1 SV=3TERF2_HUMAN	NPPTTIGMMTLKAAFK	TLSGAQDSEAAFAK	331	342	FALSE	FALSE	320	336	16	14	12	7	4	EDC	-18.011	15	21	15	0	0	0.654	15	22.516	FALSE	TRUE	FALSE	FALSE	Self	0	0	0	LiebermanP-Sustek-Xlink2Lower-Faims-Stepped-1	17820	LiebermanP-Sustek-Xlink2Lower-Faims-Stepped-1.mgf	13588	Scan: 17820 Run: LiebermanP-Sustek-Xlink2Lower-Faims-Stepped-1 P1_K.TLSGAQDSEAAFAK.L P2_R.NPPTTIGMMTLKAAFK.T 7 12	4	775.148	3096.56	0.562	4	3096.56	0.562
253	Q15554	TERF2_HUMAN Telomeric repeat-binding factor 2 OS=Homo sapiens OX=9606 GN=TERF2 PE=1 SV=3TERF2_HUMAN	Q9NYB0	TE2IP_HUMAN Telomeric repeat-binding factor 2-interacting protein 1 OS=Homo sapiens OX=9606 GN=TERF2IP PE=1 SV=1TE2IP_HUMAN	DIMQALLVRPLGKEHTVSR	EEIQENEEAVK	135	242	FALSE	FALSE	123	241	19	11	13	2	4	EDC	-18.011	13	20	13	0	0	0.556	13	22.46	FALSE	TRUE	FALSE	FALSE	Between	0	0.002	0.003	LiebermanP-Sustek-Xlink2Lower-Faims-Stepped-2	15198	LiebermanP-Sustek-Xlink2Lower-Faims-Stepped-2.mgf	11375	Scan: 15198 Run: LiebermanP-Sustek-Xlink2Lower-Faims-Stepped-2 P1_K.EEIQENEEAVK.K P2_R.DIMQALLVRPLGKEHTVSR.L 2 13	4	866.207	3460.8	0.798	4	3460.8	0.798
257	Q15554	TERF2_HUMAN Telomeric repeat-binding factor 2 OS=Homo sapiens OX=9606 GN=TERF2 PE=1 SV=3TERF2_HUMAN	P03211	EBNA1_EBVB9 Epstein-Barr nuclear antigen 1 OS=Epstein-Barr virus (strain B95-8) OX=10377 GN=EBNA1 PE=1 SV=1EBNA1_EBVB9	AAFKTLSGAQDSEAAFAK	SHVER	335	95	FALSE	FALSE	332	92	18	5	4	4	3	EDC	-18.011	7	33	7	0	0	0.875	7	22.416	FALSE	TRUE	FALSE	FALSE	Between	0	0.002	0.003	LiebermanP-Sustek-Xlink2Lower-Faims-Stepped-2	8924	LiebermanP-Sustek-Xlink2Lower-Faims-Stepped-2.mgf	6065	Scan: 8924 Run: LiebermanP-Sustek-Xlink2Lower-Faims-Stepped-2 P1_R.SHVER.T P2_K.AAFKTLSGAQDSEAAFAK.L 4 4	3	807.743	2420.21	0.207	3	2420.21	0.208
260	Q15554	TERF2_HUMAN Telomeric repeat-binding factor 2 OS=Homo sapiens OX=9606 GN=TERF2 PE=1 SV=3TERF2_HUMAN	P03211	EBNA1_EBVB9 Epstein-Barr nuclear antigen 1 OS=Epstein-Barr virus (strain B95-8) OX=10377 GN=EBNA1 PE=1 SV=1EBNA1_EBVB9	SESAASSTGKEDKQPAPGPVEKPPR	SHVER	300	95	FALSE	FALSE	288	92	25	5	13	4	4	EDC	-18.011	5	37	5	0	0	0.792	5	22.386	FALSE	TRUE	FALSE	FALSE	Between	0	0.002	0.003	LiebermanP-Sustek-Xlink2Upper-Faims-Stepped-2	4880	LiebermanP-Sustek-Xlink2Upper-Faims-Stepped-2.mgf	2739	Scan: 4880 Run: LiebermanP-Sustek-Xlink2Upper-Faims-Stepped-2 P1_R.SHVER.T P2_K.SESAASSTGKEDKQPAPGPVEKPPR.E 4 13	4	790.401	3157.57	0.573	4	3157.57	0.575
262	Q15554	TERF2_HUMAN Telomeric repeat-binding factor 2 OS=Homo sapiens OX=9606 GN=TERF2 PE=1 SV=3TERF2_HUMAN	Q15554	TERF2_HUMAN Telomeric repeat-binding factor 2 OS=Homo sapiens OX=9606 GN=TERF2 PE=1 SV=3TERF2_HUMAN	NLAHPVIQNFSYETFQQKMLR	FLESHLDDAEPYLLTMAK	262	273	FALSE	FALSE	245	266	21	18	18	8	5	EDC	-18.011	17	26	17	0	0	0.5	17	22.361	FALSE	TRUE	FALSE	FALSE	Self	0	0	0	LiebermanP-Sustek-InSolution-Faims-Stepped-2	18932	LiebermanP-Sustek-InSolution-Faims-Stepped-2.mgf	14345	Scan: 18932 Run: LiebermanP-Sustek-InSolution-Faims-Stepped-2 P1_K.NLAHPVIQNFSYETFQQKMLR.F P2_R.FLESHLDDAEPYLLTMAK.K 18 8	5	928.471	4637.32	0.317	5	4637.31	0.309
264	Q15554	TERF2_HUMAN Telomeric repeat-binding factor 2 OS=Homo sapiens OX=9606 GN=TERF2 PE=1 SV=3TERF2_HUMAN	Q15554	TERF2_HUMAN Telomeric repeat-binding factor 2 OS=Homo sapiens OX=9606 GN=TERF2 PE=1 SV=3TERF2_HUMAN	TLSGAQDSEAAFAKLDQK	DLVLPTQALPASPALK	349	354	FALSE	FALSE	336	354	18	16	14	1	3	EDC	-18.011	17	19	17	0	0	0.567	17	22.353	FALSE	TRUE	FALSE	FALSE	Self	0	0	0	LiebermanP-Sustek-InSolution-Faims-Stepped-2	17514	LiebermanP-Sustek-InSolution-Faims-Stepped-2.mgf	13146	Scan: 17514 Run: LiebermanP-Sustek-InSolution-Faims-Stepped-2 P1_K.TLSGAQDSEAAFAKLDQK.D P2_K.DLVLPTQALPASPALK.N 14 1	3	1165.63	3493.87	0.866	3	3493.87	0.867
268	Q15554	TERF2_HUMAN Telomeric repeat-binding factor 2 OS=Homo sapiens OX=9606 GN=TERF2 PE=1 SV=3TERF2_HUMAN	P03211	EBNA1_EBVB9 Epstein-Barr nuclear antigen 1 OS=Epstein-Barr virus (strain B95-8) OX=10377 GN=EBNA1 PE=1 SV=1EBNA1_EBVB9	SESAASSTGKEDKQPAPGPVEKPPR	FENIAEGLR	300	83	FALSE	FALSE	288	78	25	9	13	6	4	EDC	-18.011	10	33	10	0	0	0.688	10	22.268	FALSE	TRUE	FALSE	FALSE	Between	0	0.002	0.004	LiebermanP-Sustek-Xlink2Lower-Faims-Stepped-2	8690	LiebermanP-Sustek-Xlink2Lower-Faims-Stepped-2.mgf	5896	Scan: 8690 Run: LiebermanP-Sustek-Xlink2Lower-Faims-Stepped-2 P1_K.SESAASSTGKEDKQPAPGPVEKPPR.E P2_K.FENIAEGLR.A 13 6	4	895.705	3578.79	0.792	4	3578.8	0.796
272	Q15554	TERF2_HUMAN Telomeric repeat-binding factor 2 OS=Homo sapiens OX=9606 GN=TERF2 PE=1 SV=3TERF2_HUMAN	Q9NYB0	TE2IP_HUMAN Telomeric repeat-binding factor 2-interacting protein 1 OS=Homo sapiens OX=9606 GN=TERF2IP PE=1 SV=1TE2IP_HUMAN	QPAPGPVEKPPREPAR	NSGELEATSAFLASGQR	309	344	FALSE	FALSE	301	339	16	17	9	6	4	EDC	-18.011	13	13	17	0	0	0.531	13	22.192	FALSE	TRUE	FALSE	FALSE	Between	0	0.002	0.004	LiebermanP-Sustek-Xlink2Lower-Faims-Stepped-2	10649	LiebermanP-Sustek-Xlink2Lower-Faims-Stepped-2.mgf	7496	Scan: 10649 Run: LiebermanP-Sustek-Xlink2Lower-Faims-Stepped-2 P1_K.QPAPGPVEKPPREPAR.Q P2_K.NSGELEATSAFLASGQR.A 9 6	4	861.945	3443.75	0.75	4	3443.76	0.755
275	Q15554	TERF2_HUMAN Telomeric repeat-binding factor 2 OS=Homo sapiens OX=9606 GN=TERF2 PE=1 SV=3TERF2_HUMAN	Q15554	TERF2_HUMAN Telomeric repeat-binding factor 2 OS=Homo sapiens OX=9606 GN=TERF2 PE=1 SV=3TERF2_HUMAN	AGVQKYGEGNWAAISK	DPAASQPR	506	19	FALSE	FALSE	502	19	16	8	5	1	3	EDC	-18.011	10	28	10	0	0	0.714	10	22.158	FALSE	TRUE	FALSE	FALSE	Self	0	0	0	LiebermanP-Sustek-Xlink2Upper-Faims-Stepped-2	9389	LiebermanP-Sustek-Xlink2Upper-Faims-Stepped-2.mgf	6469	Scan: 9389 Run: LiebermanP-Sustek-Xlink2Upper-Faims-Stepped-2 P1_R.DPAASQPR.K P2_K.AGVQKYGEGNWAAISK.N 1 5	3	834.423	2500.25	0.246	3	2500.25	0.246
276	Q15554	TERF2_HUMAN Telomeric repeat-binding factor 2 OS=Homo sapiens OX=9606 GN=TERF2 PE=1 SV=3TERF2_HUMAN	Q9NYB0	TE2IP_HUMAN Telomeric repeat-binding factor 2-interacting protein 1 OS=Homo sapiens OX=9606 GN=TERF2IP PE=1 SV=1TE2IP_HUMAN	HMSKDPTTQK	MLVEATR	226	256	FALSE	FALSE	223	253	10	7	4	4	3	EDC	-18.011	11	16	11	0	0	0.889	11	22.142	FALSE	TRUE	FALSE	FALSE	Between	0	0.002	0.004	LiebermanP-Sustek-InSolution-Faims-Stepped-2	5367	LiebermanP-Sustek-InSolution-Faims-Stepped-2.mgf	2527	Scan: 5367 Run: LiebermanP-Sustek-InSolution-Faims-Stepped-2 P1_K.MLVEATR.E P2_K.HMSKDPTTQK.L 4 4	3	658.336	1971.99	0.987	3	1971.99	0.987
278	Q15554	TERF2_HUMAN Telomeric repeat-binding factor 2 OS=Homo sapiens OX=9606 GN=TERF2 PE=1 SV=3TERF2_HUMAN	Q15554	TERF2_HUMAN Telomeric repeat-binding factor 2 OS=Homo sapiens OX=9606 GN=TERF2 PE=1 SV=3TERF2_HUMAN	TLSGAQDSEAAFAKLDQK	SDTMoxAGGGGSSDGSGR	349	41	FALSE	FALSE	336	40	18	16	14	2	4	EDC	-18.011	15	18	15	0	0	0.5	15	22.131	FALSE	TRUE	FALSE	FALSE	Self	0	0	0	LiebermanP-Sustek-Xlink2Lower-Faims-Stepped-2	10053	LiebermanP-Sustek-Xlink2Lower-Faims-Stepped-2.mgf	6979	Scan: 10053 Run: LiebermanP-Sustek-Xlink2Lower-Faims-Stepped-2 P1_K.TLSGAQDSEAAFAKLDQK.D P2_R.SDTMoxAGGGGSSDGSGR.A 14 2	4	819.623	3274.46	0.462	4	3274.46	0.464
287	Q15554	TERF2_HUMAN Telomeric repeat-binding factor 2 OS=Homo sapiens OX=9606 GN=TERF2 PE=1 SV=3TERF2_HUMAN	Q9NYB0	TE2IP_HUMAN Telomeric repeat-binding factor 2-interacting protein 1 OS=Homo sapiens OX=9606 GN=TERF2IP PE=1 SV=1TE2IP_HUMAN	NLAHPVIQNFSYETFQQKMLR	TPDLPEEEYVK	262	235	FALSE	FALSE	245	230	21	11	18	6	4	EDC	-18.011	11	29	11	0	0	0.55	11	22.007	FALSE	TRUE	FALSE	FALSE	Between	0	0.002	0.004	LiebermanP-Sustek-Xlink2Lower-Faims-Stepped-2	17419	LiebermanP-Sustek-Xlink2Lower-Faims-Stepped-2.mgf	13333	Scan: 17419 Run: LiebermanP-Sustek-Xlink2Lower-Faims-Stepped-2 P1_R.TPDLPEEEYVK.E P2_K.NLAHPVIQNFSYETFQQKMLR.F 6 18	4	966.987	3863.92	0.92	4	3863.92	0.919
288	Q15554	TERF2_HUMAN Telomeric repeat-binding factor 2 OS=Homo sapiens OX=9606 GN=TERF2 PE=1 SV=3TERF2_HUMAN	P03211	EBNA1_EBVB9 Epstein-Barr nuclear antigen 1 OS=Epstein-Barr virus (strain B95-8) OX=10377 GN=EBNA1 PE=1 SV=1EBNA1_EBVB9	NLAHPVIQNFSYETFQQKMoxLR	FENIAEGLR	262	83	FALSE	FALSE	245	78	21	9	18	6	4	EDC	-18.011	9	31	9	0	0	0.688	9	21.987	FALSE	TRUE	FALSE	FALSE	Between	0	0.002	0.004	LiebermanP-Sustek-Xlink2Lower-Faims-Stepped-1	16046	LiebermanP-Sustek-Xlink2Lower-Faims-Stepped-1.mgf	12029	Scan: 16046 Run: LiebermanP-Sustek-Xlink2Lower-Faims-Stepped-1 P1_K.NLAHPVIQNFSYETFQQKMoxLR.F P2_K.FENIAEGLR.A 18 6	4	903.212	3608.82	0.82	4	3608.82	0.82
290	Q15554	TERF2_HUMAN Telomeric repeat-binding factor 2 OS=Homo sapiens OX=9606 GN=TERF2 PE=1 SV=3TERF2_HUMAN	Q15554	TERF2_HUMAN Telomeric repeat-binding factor 2 OS=Homo sapiens OX=9606 GN=TERF2 PE=1 SV=3TERF2_HUMAN	YGEGNWAAISKNYPFVNR	WNSSNdaGVEEK	517	461	FALSE	FALSE	507	453	18	10	11	9	4	EDC	-18.011	13	24	13	0	0	0.706	13	21.964	FALSE	TRUE	FALSE	FALSE	Self	0	0	0	LiebermanP-Sustek-Xlink2Lower-Faims-Stepped-1	15159	LiebermanP-Sustek-Xlink2Lower-Faims-Stepped-1.mgf	11238	Scan: 15159 Run: LiebermanP-Sustek-Xlink2Lower-Faims-Stepped-1 P1_K.YGEGNWAAISKNYPFVNR.T P2_K.WNSSNdaGVEEK.E 11 9	4	805.13	3216.49	0.49	4	3216.49	0.49
291	Q15554	TERF2_HUMAN Telomeric repeat-binding factor 2 OS=Homo sapiens OX=9606 GN=TERF2 PE=1 SV=3TERF2_HUMAN	Q9NYB0	TE2IP_HUMAN Telomeric repeat-binding factor 2-interacting protein 1 OS=Homo sapiens OX=9606 GN=TERF2IP PE=1 SV=1TE2IP_HUMAN	KDENESSAPADGEGGSELQPK	EALVKK	377	383	FALSE	FALSE	375	379	21	6	3	5	3	EDC	-18.011	7	29	7	0	0	0.725	7	21.931	FALSE	TRUE	FALSE	FALSE	Between	0	0.002	0.004	LiebermanP-Sustek-Xlink2Lower-Faims-Stepped-1	6140	LiebermanP-Sustek-Xlink2Lower-Faims-Stepped-1.mgf	3620	Scan: 6140 Run: LiebermanP-Sustek-Xlink2Lower-Faims-Stepped-1 P1_R.KDENESSAPADGEGGSELQPK.N P2_R.EALVKK.F 3 5	3	938.464	2812.37	0.369	3	2812.37	0.373
294	Q15554	TERF2_HUMAN Telomeric repeat-binding factor 2 OS=Homo sapiens OX=9606 GN=TERF2 PE=1 SV=3TERF2_HUMAN	Q15554	TERF2_HUMAN Telomeric repeat-binding factor 2 OS=Homo sapiens OX=9606 GN=TERF2 PE=1 SV=3TERF2_HUMAN	TEFTLTEAVVESSR	DIMQALLVRPLGKEHTVSR	183	136	FALSE	FALSE	183	123	14	19	1	14	5	EDC	-18.011	16	18	16	0	0	0.5	16	21.879	FALSE	TRUE	FALSE	FALSE	Self	0	0	0	LiebermanP-Sustek-Xlink2Upper-Faims-Stepped-2	19759	LiebermanP-Sustek-Xlink2Upper-Faims-Stepped-2.mgf	15478	Scan: 19759 Run: LiebermanP-Sustek-Xlink2Upper-Faims-Stepped-2 P1_K.TEFTLTEAVVESSR.K P2_R.DIMQALLVRPLGKEHTVSR.L 1 14	5	743.399	3711.96	0.961	5	3711.96	0.962
297	Q15554	TERF2_HUMAN Telomeric repeat-binding factor 2 OS=Homo sapiens OX=9606 GN=TERF2 PE=1 SV=3TERF2_HUMAN	Q15554	TERF2_HUMAN Telomeric repeat-binding factor 2 OS=Homo sapiens OX=9606 GN=TERF2 PE=1 SV=3TERF2_HUMAN	DIMQALLVRPLGKEHTVSR	SESAASSTGKEDK	136	288	FALSE	FALSE	123	288	19	13	14	1	5	EDC	-18.011	13	18	13	0	0	0.5	13	21.851	FALSE	TRUE	FALSE	FALSE	Self	0	0	0	LiebermanP-Sustek-Xlink2Lower-Faims-Stepped-1	13394	LiebermanP-Sustek-Xlink2Lower-Faims-Stepped-1.mgf	9732	Scan: 13394 Run: LiebermanP-Sustek-Xlink2Lower-Faims-Stepped-1 P1_K.SESAASSTGKEDK.Q P2_R.DIMQALLVRPLGKEHTVSR.L 1 14	5	688.962	3439.77	0.772	5	3439.77	0.773
298	Q15554	TERF2_HUMAN Telomeric repeat-binding factor 2 OS=Homo sapiens OX=9606 GN=TERF2 PE=1 SV=3TERF2_HUMAN	Q15554	TERF2_HUMAN Telomeric repeat-binding factor 2 OS=Homo sapiens OX=9606 GN=TERF2 PE=1 SV=3TERF2_HUMAN	KDENESSAPADGEGGSELQPK	TAVMoxIKDR	387	530	FALSE	FALSE	375	525	21	8	13	6	4	EDC	-18.011	10	26	10	0	0	0.65	10	21.846	FALSE	TRUE	FALSE	FALSE	Self	0	0	0	LiebermanP-Sustek-Xlink2Lower-Faims-Stepped-2	7014	LiebermanP-Sustek-Xlink2Lower-Faims-Stepped-2.mgf	4447	Scan: 7014 Run: LiebermanP-Sustek-Xlink2Lower-Faims-Stepped-2 P1_R.TAVMoxIKDR.W P2_R.KDENESSAPADGEGGSELQPK.N 6 13	4	769.618	3074.44	0.444	4	3074.45	0.446
299	Q15554	TERF2_HUMAN Telomeric repeat-binding factor 2 OS=Homo sapiens OX=9606 GN=TERF2 PE=1 SV=3TERF2_HUMAN	Q15554	TERF2_HUMAN Telomeric repeat-binding factor 2 OS=Homo sapiens OX=9606 GN=TERF2 PE=1 SV=3TERF2_HUMAN	NLAHPVIQNFSYETFQQKMLR	TEFTLTEAVVESSR	262	189	FALSE	FALSE	245	183	21	14	18	7	5	EDC	-18.011	12	27	12	0	0	0.5	12	21.836	FALSE	TRUE	FALSE	FALSE	Self	0	0	0	LiebermanP-Sustek-Xlink2Upper-Faims-Stepped-2	19482	LiebermanP-Sustek-Xlink2Upper-Faims-Stepped-2.mgf	15238	Scan: 19482 Run: LiebermanP-Sustek-Xlink2Upper-Faims-Stepped-2 P1_K.TEFTLTEAVVESSR.K P2_K.NLAHPVIQNFSYETFQQKMLR.F 7 18	5	823.62	4113.06	0.064	5	4113.06	0.063
300	Q15554	TERF2_HUMAN Telomeric repeat-binding factor 2 OS=Homo sapiens OX=9606 GN=TERF2 PE=1 SV=3TERF2_HUMAN	Q9NYB0	TE2IP_HUMAN Telomeric repeat-binding factor 2-interacting protein 1 OS=Homo sapiens OX=9606 GN=TERF2IP PE=1 SV=1TE2IP_HUMAN	EKNLAHPVIQNFSYETFQQK	IAFTDADDVAILTYVK	244	138	FALSE	FALSE	243	134	20	16	2	5	5	EDC	-18.011	15	20	15	0	0	0.5	15	21.821	FALSE	TRUE	FALSE	FALSE	Between	0	0.002	0.004	LiebermanP-Sustek-Xlink2Lower-Faims-Stepped-2	19310	LiebermanP-Sustek-Xlink2Lower-Faims-Stepped-2.mgf	14994	Scan: 19310 Run: LiebermanP-Sustek-Xlink2Lower-Faims-Stepped-2 P1_R.IAFTDADDVAILTYVK.E P2_R.EKNLAHPVIQNFSYETFQQK.M 5 2	5	832.231	4156.12	0.117	5	4156.12	0.116
312	Q15554	TERF2_HUMAN Telomeric repeat-binding factor 2 OS=Homo sapiens OX=9606 GN=TERF2 PE=1 SV=3TERF2_HUMAN	Q15554	TERF2_HUMAN Telomeric repeat-binding factor 2 OS=Homo sapiens OX=9606 GN=TERF2 PE=1 SV=3TERF2_HUMAN	WVLKFYFHEALR	EHTVSR	100	136	FALSE	FALSE	97	136	12	6	4	1	4	EDC	-18.011	9	20	9	0	0	0.955	9	21.706	FALSE	TRUE	FALSE	FALSE	Self	0	0	0	LiebermanP-Sustek-Xlink2Upper-Faims-Stepped-2	15255	LiebermanP-Sustek-Xlink2Upper-Faims-Stepped-2.mgf	11498	Scan: 15255 Run: LiebermanP-Sustek-Xlink2Upper-Faims-Stepped-2 P1_R.WVLKFYFHEALR.A P2_K.EHTVSR.L 4 1	4	580.31	2317.21	0.212	4	2317.21	0.212
313	Q15554	TERF2_HUMAN Telomeric repeat-binding factor 2 OS=Homo sapiens OX=9606 GN=TERF2 PE=1 SV=3TERF2_HUMAN	P03211	EBNA1_EBVB9 Epstein-Barr nuclear antigen 1 OS=Epstein-Barr virus (strain B95-8) OX=10377 GN=EBNA1 PE=1 SV=1EBNA1_EBVB9	DPTTQKLR	FENIAEGLR	232	83	FALSE	FALSE	227	78	8	9	6	6	3	EDC	-18.011	10	13	10	0	0	0.875	10	21.686	FALSE	TRUE	FALSE	FALSE	Between	0	0.002	0.004	LiebermanP-Sustek-Xlink2Upper-Faims-Stepped-2	10669	LiebermanP-Sustek-Xlink2Upper-Faims-Stepped-2.mgf	7557	Scan: 10669 Run: LiebermanP-Sustek-Xlink2Upper-Faims-Stepped-2 P1_K.FENIAEGLR.A P2_K.DPTTQKLR.N 6 6	3	663.357	1987.05	0.049	3	1987.05	0.049
317	Q15554	TERF2_HUMAN Telomeric repeat-binding factor 2 OS=Homo sapiens OX=9606 GN=TERF2 PE=1 SV=3TERF2_HUMAN	Q15554	TERF2_HUMAN Telomeric repeat-binding factor 2 OS=Homo sapiens OX=9606 GN=TERF2 PE=1 SV=3TERF2_HUMAN	FLESHLDDAEPYLLTMAK	KRPGR	272	27	FALSE	FALSE	266	27	18	5	7	1	3	EDC	-18.011	5	29	5	0	0	0.625	5	21.639	FALSE	TRUE	FALSE	FALSE	Self	0	0	0	LiebermanP-Sustek-Xlink2Upper-Faims-Stepped-2	13912	LiebermanP-Sustek-Xlink2Upper-Faims-Stepped-2.mgf	10353	Scan: 13912 Run: LiebermanP-Sustek-Xlink2Upper-Faims-Stepped-2 P1_R.KRPGR.E P2_R.FLESHLDDAEPYLLTMAK.K 1 7	3	896.471	2686.39	0.39	3	2686.39	0.39
323	Q15554	TERF2_HUMAN Telomeric repeat-binding factor 2 OS=Homo sapiens OX=9606 GN=TERF2 PE=1 SV=3TERF2_HUMAN	Q9NYB0	TE2IP_HUMAN Telomeric repeat-binding factor 2-interacting protein 1 OS=Homo sapiens OX=9606 GN=TERF2IP PE=1 SV=1TE2IP_HUMAN	FLESHLDDAEPYLLTMAKK	IAFTDADDVAILTYVK	283	138	FALSE	FALSE	266	134	19	16	18	5	5	EDC	-18.011	15	18	15	0	0	0.5	15	21.588	FALSE	TRUE	FALSE	FALSE	Between	0	0.002	0.004	LiebermanP-Sustek-InSolution-Faims-Stepped-2	20651	LiebermanP-Sustek-InSolution-Faims-Stepped-2.mgf	15850	Scan: 20651 Run: LiebermanP-Sustek-InSolution-Faims-Stepped-2 P1_R.IAFTDADDVAILTYVK.E P2_R.FLESHLDDAEPYLLTMAKK.A 5 18	5	792.209	3956.01	0.01	5	3956.02	0.017
324	Q15554	TERF2_HUMAN Telomeric repeat-binding factor 2 OS=Homo sapiens OX=9606 GN=TERF2 PE=1 SV=3TERF2_HUMAN	Q15554	TERF2_HUMAN Telomeric repeat-binding factor 2 OS=Homo sapiens OX=9606 GN=TERF2 PE=1 SV=3TERF2_HUMAN	WTVEESEWVK	HMSKDPTTQK	496	226	FALSE	FALSE	492	223	10	10	5	4	3	EDC	-18.011	13	13	14	0	0	0.778	13	21.581	FALSE	TRUE	FALSE	FALSE	Self	0	0	0	LiebermanP-Sustek-Xlink2Upper-Faims-Stepped-2	9984	LiebermanP-Sustek-Xlink2Upper-Faims-Stepped-2.mgf	6975	Scan: 9984 Run: LiebermanP-Sustek-Xlink2Upper-Faims-Stepped-2 P1_K.WTVEESEWVK.A P2_K.HMSKDPTTQK.L 5 4	3	816.063	2445.17	0.168	3	2445.16	0.163
327	Q15554	TERF2_HUMAN Telomeric repeat-binding factor 2 OS=Homo sapiens OX=9606 GN=TERF2 PE=1 SV=3TERF2_HUMAN	Q9NYB0	TE2IP_HUMAN Telomeric repeat-binding factor 2-interacting protein 1 OS=Homo sapiens OX=9606 GN=TERF2IP PE=1 SV=1TE2IP_HUMAN	FLESHLDDAEPYLLTMAK	KMLVEATR	273	252	FALSE	FALSE	266	252	18	8	8	1	3	EDC	-18.011	10	27	10	0	0	0.714	10	21.526	FALSE	TRUE	FALSE	FALSE	Between	0	0.002	0.004	LiebermanP-Sustek-InSolution-Faims-Stepped-1	15483	LiebermanP-Sustek-InSolution-Faims-Stepped-1.mgf	11437	Scan: 15483 Run: LiebermanP-Sustek-InSolution-Faims-Stepped-1 P1_K.KMLVEATR.E P2_R.FLESHLDDAEPYLLTMAK.K 1 8	3	1007.85	3020.54	0.54	3	3020.53	0.535
329	Q15554	TERF2_HUMAN Telomeric repeat-binding factor 2 OS=Homo sapiens OX=9606 GN=TERF2 PE=1 SV=3TERF2_HUMAN	Q9NYB0	TE2IP_HUMAN Telomeric repeat-binding factor 2-interacting protein 1 OS=Homo sapiens OX=9606 GN=TERF2IP PE=1 SV=1TE2IP_HUMAN	DLVLPTQALPASPALKNK	NSGELEATSAFLASGQR	369	344	FALSE	FALSE	354	339	18	17	16	6	5	EDC	-18.011	16	17	16	0	0	0.5	16	21.511	FALSE	TRUE	FALSE	FALSE	Between	0	0.002	0.004	LiebermanP-Sustek-Xlink2Lower-Faims-Stepped-1	18402	LiebermanP-Sustek-Xlink2Lower-Faims-Stepped-1.mgf	14096	Scan: 18402 Run: LiebermanP-Sustek-Xlink2Lower-Faims-Stepped-1 P1_K.NSGELEATSAFLASGQR.A P2_K.DLVLPTQALPASPALKNK.R 6 16	5	719.789	3593.91	0.909	5	3593.91	0.905
333	Q15554	TERF2_HUMAN Telomeric repeat-binding factor 2 OS=Homo sapiens OX=9606 GN=TERF2 PE=1 SV=3TERF2_HUMAN	Q15554	TERF2_HUMAN Telomeric repeat-binding factor 2 OS=Homo sapiens OX=9606 GN=TERF2 PE=1 SV=3TERF2_HUMAN	DIMQALLVRPLGKEHTVSR	SESAASSTGKEDK	135	289	FALSE	FALSE	123	288	19	13	13	2	5	EDC	-18.011	14	19	14	0	0	0.556	14	21.476	FALSE	TRUE	FALSE	FALSE	Self	0	0	0	LiebermanP-Sustek-InSolution-Faims-Stepped-2	11944	LiebermanP-Sustek-InSolution-Faims-Stepped-2.mgf	8264	Scan: 11944 Run: LiebermanP-Sustek-InSolution-Faims-Stepped-2 P1_K.SESAASSTGKEDK.Q P2_R.DIMQALLVRPLGKEHTVSR.L 2 13	5	688.962	3439.77	0.773	5	3439.77	0.773
334	Q15554	TERF2_HUMAN Telomeric repeat-binding factor 2 OS=Homo sapiens OX=9606 GN=TERF2 PE=1 SV=3TERF2_HUMAN	Q9NYB0	TE2IP_HUMAN Telomeric repeat-binding factor 2-interacting protein 1 OS=Homo sapiens OX=9606 GN=TERF2IP PE=1 SV=1TE2IP_HUMAN	KDENESSAPADGEGGSELQPK	YLKHLR	387	186	FALSE	FALSE	375	184	21	6	13	3	4	EDC	-18.011	8	30	8	0	0	0.775	8	21.454	FALSE	TRUE	FALSE	FALSE	Between	0	0.002	0.004	LiebermanP-Sustek-Xlink2Lower-Faims-Stepped-1	6840	LiebermanP-Sustek-Xlink2Lower-Faims-Stepped-1.mgf	4218	Scan: 6840 Run: LiebermanP-Sustek-Xlink2Lower-Faims-Stepped-1 P1_R.YLKHLR.G P2_R.KDENESSAPADGEGGSELQPK.N 3 13	4	739.616	2954.43	0.434	4	2954.44	0.437
336	Q15554	TERF2_HUMAN Telomeric repeat-binding factor 2 OS=Homo sapiens OX=9606 GN=TERF2 PE=1 SV=3TERF2_HUMAN	P03211	EBNA1_EBVB9 Epstein-Barr nuclear antigen 1 OS=Epstein-Barr virus (strain B95-8) OX=10377 GN=EBNA1 PE=1 SV=1EBNA1_EBVB9	NPPTTIGMMTLKAAFK	FENIAEGLR	331	83	FALSE	FALSE	320	78	16	9	12	6	4	EDC	-18.011	11	24	11	0	0	0.688	11	21.436	FALSE	TRUE	FALSE	FALSE	Between	0	0.002	0.004	LiebermanP-Sustek-Xlink2Upper-Faims-Stepped-2	19872	LiebermanP-Sustek-Xlink2Upper-Faims-Stepped-2.mgf	15575	Scan: 19872 Run: LiebermanP-Sustek-Xlink2Upper-Faims-Stepped-2 P1_R.NPPTTIGMMTLKAAFK.T P2_K.FENIAEGLR.A 12 6	4	688.365	2749.43	0.429	4	2749.43	0.43
337	Q15554	TERF2_HUMAN Telomeric repeat-binding factor 2 OS=Homo sapiens OX=9606 GN=TERF2 PE=1 SV=3TERF2_HUMAN	P03211	EBNA1_EBVB9 Epstein-Barr nuclear antigen 1 OS=Epstein-Barr virus (strain B95-8) OX=10377 GN=EBNA1 PE=1 SV=1EBNA1_EBVB9	SESAASSTGKEDK	FENIAEGLR	297	83	FALSE	FALSE	288	78	13	9	10	6	3	EDC	-18.011	12	18	12	0	0	0.75	12	21.422	FALSE	TRUE	FALSE	FALSE	Between	0	0.002	0.004	LiebermanP-Sustek-Xlink2Lower-Faims-Stepped-1	8395	LiebermanP-Sustek-Xlink2Lower-Faims-Stepped-1.mgf	5549	Scan: 8395 Run: LiebermanP-Sustek-Xlink2Lower-Faims-Stepped-1 P1_K.SESAASSTGKEDK.Q P2_K.FENIAEGLR.A 10 6	3	776.043	2325.11	0.107	3	2325.11	0.108
340	Q15554	TERF2_HUMAN Telomeric repeat-binding factor 2 OS=Homo sapiens OX=9606 GN=TERF2 PE=1 SV=3TERF2_HUMAN	Q15554	TERF2_HUMAN Telomeric repeat-binding factor 2 OS=Homo sapiens OX=9606 GN=TERF2 PE=1 SV=3TERF2_HUMAN	DLVLPTQALPASPALK	TLSGAQDSEAAFAKLDQK	354	349	FALSE	FALSE	354	336	16	18	1	14	4	EDC	-18.011	15	15	18	0	0	0.529	15	21.386	FALSE	TRUE	FALSE	FALSE	Self	0	0	0	LiebermanP-Sustek-Xlink2Upper-Faims-Stepped-2	18631	LiebermanP-Sustek-Xlink2Upper-Faims-Stepped-2.mgf	14482	Scan: 18631 Run: LiebermanP-Sustek-Xlink2Upper-Faims-Stepped-2 P1_K.TLSGAQDSEAAFAKLDQK.D P2_K.DLVLPTQALPASPALK.N 14 1	4	874.474	3493.87	0.866	4	3493.87	0.867
342	Q15554	TERF2_HUMAN Telomeric repeat-binding factor 2 OS=Homo sapiens OX=9606 GN=TERF2 PE=1 SV=3TERF2_HUMAN	Q15554	TERF2_HUMAN Telomeric repeat-binding factor 2 OS=Homo sapiens OX=9606 GN=TERF2 PE=1 SV=3TERF2_HUMAN	ALKSESAASSTGKEDK	WTVEESEWVK	287	498	FALSE	FALSE	285	492	16	10	3	7	4	EDC	-18.011	11	19	11	0	0	0.633	11	21.372	FALSE	TRUE	FALSE	FALSE	Self	0	0	0	LiebermanP-Sustek-Xlink2Lower-Faims-Stepped-1	9913	LiebermanP-Sustek-Xlink2Lower-Faims-Stepped-1.mgf	6758	Scan: 9913 Run: LiebermanP-Sustek-Xlink2Lower-Faims-Stepped-1 P1_K.WTVEESEWVK.A P2_K.ALKSESAASSTGKEDK.Q 7 3	4	721.356	2881.39	0.395	4	2881.4	0.398
345	Q15554	TERF2_HUMAN Telomeric repeat-binding factor 2 OS=Homo sapiens OX=9606 GN=TERF2 PE=1 SV=3TERF2_HUMAN	Q15554	TERF2_HUMAN Telomeric repeat-binding factor 2 OS=Homo sapiens OX=9606 GN=TERF2 PE=1 SV=3TERF2_HUMAN	NLAHPVIQNFSYETFQQKMLR	DPAASQPR	262	19	FALSE	FALSE	245	19	21	8	18	1	4	EDC	-18.011	7	33	7	0	0	0.643	7	21.348	FALSE	TRUE	FALSE	FALSE	Self	0	0	0	LiebermanP-Sustek-Xlink2Lower-Faims-Stepped-1	15309	LiebermanP-Sustek-Xlink2Lower-Faims-Stepped-1.mgf	11372	Scan: 15309 Run: LiebermanP-Sustek-Xlink2Lower-Faims-Stepped-1 P1_K.NLAHPVIQNFSYETFQQKMLR.F P2_R.DPAASQPR.K 18 1	4	847.431	3385.7	0.696	4	3385.7	0.699
346	Q15554	TERF2_HUMAN Telomeric repeat-binding factor 2 OS=Homo sapiens OX=9606 GN=TERF2 PE=1 SV=3TERF2_HUMAN	Q9NYB0	TE2IP_HUMAN Telomeric repeat-binding factor 2-interacting protein 1 OS=Homo sapiens OX=9606 GN=TERF2IP PE=1 SV=1TE2IP_HUMAN	EKNLAHPVIQNFSYETFQQK	QDDIDLQKDDEDTR	244	375	FALSE	FALSE	243	365	20	14	2	11	4	EDC	-18.011	14	22	14	0	0	0.538	14	21.344	FALSE	TRUE	FALSE	FALSE	Between	0	0.002	0.004	LiebermanP-Sustek-Xlink2Upper-Faims-Stepped-1	12591	LiebermanP-Sustek-Xlink2Upper-Faims-Stepped-1.mgf	9066	Scan: 12591 Run: LiebermanP-Sustek-Xlink2Upper-Faims-Stepped-1 P1_R.QDDIDLQKDDEDTR.E P2_R.EKNLAHPVIQNFSYETFQQK.M 11 2	4	1027.74	4106.95	0.947	4	4106.95	0.946
350	Q15554	TERF2_HUMAN Telomeric repeat-binding factor 2 OS=Homo sapiens OX=9606 GN=TERF2 PE=1 SV=3TERF2_HUMAN	Q9NYB0	TE2IP_HUMAN Telomeric repeat-binding factor 2-interacting protein 1 OS=Homo sapiens OX=9606 GN=TERF2IP PE=1 SV=1TE2IP_HUMAN	DIMQALLVRPLGKEHTVSR	TPDLPEEEYVK	135	235	FALSE	FALSE	123	230	19	11	13	6	4	EDC	-18.011	13	18	13	0	0	0.5	13	21.301	FALSE	TRUE	FALSE	FALSE	Between	0	0.002	0.004	LiebermanP-Sustek-Xlink2Upper-Faims-Stepped-1	16238	LiebermanP-Sustek-Xlink2Upper-Faims-Stepped-1.mgf	12271	Scan: 16238 Run: LiebermanP-Sustek-Xlink2Upper-Faims-Stepped-1 P1_R.TPDLPEEEYVK.E P2_R.DIMQALLVRPLGKEHTVSR.L 6 13	4	866.711	3462.82	0.815	4	3462.82	0.818
352	Q15554	TERF2_HUMAN Telomeric repeat-binding factor 2 OS=Homo sapiens OX=9606 GN=TERF2 PE=1 SV=3TERF2_HUMAN	Q9NYB0	TE2IP_HUMAN Telomeric repeat-binding factor 2-interacting protein 1 OS=Homo sapiens OX=9606 GN=TERF2IP PE=1 SV=1TE2IP_HUMAN	DIMQALLVRPLGKEHTVSR	EEIQENEEAVKK	135	242	FALSE	FALSE	123	241	19	12	13	2	5	EDC	-18.011	12	20	12	0	0	0.545	12	21.295	FALSE	TRUE	FALSE	FALSE	Between	0	0.002	0.004	LiebermanP-Sustek-Xlink2Lower-Faims-Stepped-1	13869	LiebermanP-Sustek-Xlink2Lower-Faims-Stepped-1.mgf	10157	Scan: 13869 Run: LiebermanP-Sustek-Xlink2Lower-Faims-Stepped-1 P1_K.EEIQENEEAVKK.M P2_R.DIMQALLVRPLGKEHTVSR.L 2 13	5	718.786	3588.89	0.893	5	3588.89	0.893
354	Q15554	TERF2_HUMAN Telomeric repeat-binding factor 2 OS=Homo sapiens OX=9606 GN=TERF2 PE=1 SV=3TERF2_HUMAN	Q9NYB0	TE2IP_HUMAN Telomeric repeat-binding factor 2-interacting protein 1 OS=Homo sapiens OX=9606 GN=TERF2IP PE=1 SV=1TE2IP_HUMAN	NPPTTIGMMTLKAAFK	IAFTDADDVAILTYVK	331	138	FALSE	FALSE	320	134	16	16	12	5	4	EDC	-18.011	16	20	16	0	0	0.533	16	21.279	FALSE	TRUE	FALSE	FALSE	Between	0	0.002	0.004	LiebermanP-Sustek-Xlink2Upper-Faims-Stepped-2	23191	LiebermanP-Sustek-Xlink2Upper-Faims-Stepped-2.mgf	18488	Scan: 23191 Run: LiebermanP-Sustek-Xlink2Upper-Faims-Stepped-2 P1_R.NPPTTIGMMTLKAAFK.T P2_R.IAFTDADDVAILTYVK.E 12 5	4	864.962	3455.82	0.818	4	3455.81	0.808
358	Q15554	TERF2_HUMAN Telomeric repeat-binding factor 2 OS=Homo sapiens OX=9606 GN=TERF2 PE=1 SV=3TERF2_HUMAN	Q15554	TERF2_HUMAN Telomeric repeat-binding factor 2 OS=Homo sapiens OX=9606 GN=TERF2 PE=1 SV=3TERF2_HUMAN	FLESHLDDAEPYLLTMoxAK	WVLKFYFHEALR	273	100	FALSE	FALSE	266	97	18	12	8	4	6	EDC	-18.011	14	21	14	0	0	0.618	14	21.243	FALSE	TRUE	FALSE	FALSE	Self	0	0	0	LiebermanP-Sustek-Xlink2Lower-Faims-Stepped-1	20134	LiebermanP-Sustek-Xlink2Lower-Faims-Stepped-1.mgf	15619	Scan: 20134 Run: LiebermanP-Sustek-Xlink2Lower-Faims-Stepped-1 P1_R.WVLKFYFHEALR.A P2_R.FLESHLDDAEPYLLTMoxAK.K 4 8	6	617.318	3697.86	0.864	6	3697.86	0.864
361	Q15554	TERF2_HUMAN Telomeric repeat-binding factor 2 OS=Homo sapiens OX=9606 GN=TERF2 PE=1 SV=3TERF2_HUMAN	Q15554	TERF2_HUMAN Telomeric repeat-binding factor 2 OS=Homo sapiens OX=9606 GN=TERF2 PE=1 SV=3TERF2_HUMAN	NLAHPVIQNFSYETFQQKMLR	SDTMoxAGGGGSSDGSGR	262	41	FALSE	FALSE	245	40	21	16	18	2	5	EDC	-18.011	16	22	16	0	0	0.533	16	21.194	FALSE	TRUE	FALSE	FALSE	Self	0	0	0	LiebermanP-Sustek-Xlink2Upper-Faims-Stepped-1	14453	LiebermanP-Sustek-Xlink2Upper-Faims-Stepped-1.mgf	10705	Scan: 14453 Run: LiebermanP-Sustek-Xlink2Upper-Faims-Stepped-1 P1_R.SDTMoxAGGGGSSDGSGR.A P2_K.NLAHPVIQNFSYETFQQKMLR.F 2 18	5	792.773	3958.83	0.826	5	3958.83	0.833
363	Q15554	TERF2_HUMAN Telomeric repeat-binding factor 2 OS=Homo sapiens OX=9606 GN=TERF2 PE=1 SV=3TERF2_HUMAN	Q9NYB0	TE2IP_HUMAN Telomeric repeat-binding factor 2-interacting protein 1 OS=Homo sapiens OX=9606 GN=TERF2IP PE=1 SV=1TE2IP_HUMAN	SESAASSTGKEDK	EALVKK	289	383	FALSE	FALSE	288	379	13	6	2	5	3	EDC	-18.011	7	21	7	0	0	0.875	7	21.17	FALSE	TRUE	FALSE	FALSE	Between	0	0.002	0.004	LiebermanP-Sustek-Xlink2Lower-Faims-Stepped-1	3969	LiebermanP-Sustek-Xlink2Lower-Faims-Stepped-1.mgf	1803	Scan: 3969 Run: LiebermanP-Sustek-Xlink2Lower-Faims-Stepped-1 P1_K.SESAASSTGKEDK.Q P2_R.EALVKK.F 2 5	3	655.676	1964.01	0.005	3	1964.01	0.006
365	Q15554	TERF2_HUMAN Telomeric repeat-binding factor 2 OS=Homo sapiens OX=9606 GN=TERF2 PE=1 SV=3TERF2_HUMAN	Q15554	TERF2_HUMAN Telomeric repeat-binding factor 2 OS=Homo sapiens OX=9606 GN=TERF2 PE=1 SV=3TERF2_HUMAN	EKNLAHPVIQNFSYETFQQK	SESAASSTGKEDK	244	289	FALSE	FALSE	243	288	20	13	2	2	4	EDC	-18.011	12	26	12	0	0	0.542	12	21.144	FALSE	TRUE	FALSE	FALSE	Self	0	0	0	LiebermanP-Sustek-InSolution-Faims-Stepped-2	9949	LiebermanP-Sustek-InSolution-Faims-Stepped-2.mgf	6478	Scan: 9949 Run: LiebermanP-Sustek-InSolution-Faims-Stepped-2 P1_K.SESAASSTGKEDK.Q P2_R.EKNLAHPVIQNFSYETFQQK.M 2 2	4	925.454	3697.79	0.788	4	3697.79	0.786
366	Q15554	TERF2_HUMAN Telomeric repeat-binding factor 2 OS=Homo sapiens OX=9606 GN=TERF2 PE=1 SV=3TERF2_HUMAN	Q15554	TERF2_HUMAN Telomeric repeat-binding factor 2 OS=Homo sapiens OX=9606 GN=TERF2 PE=1 SV=3TERF2_HUMAN	NPPTTIGMMTLKAAFK	TLSGAQDSEAAFAK	331	344	FALSE	FALSE	320	336	16	14	12	9	4	EDC	-18.011	13	21	13	0	0	0.577	13	21.143	FALSE	TRUE	FALSE	FALSE	Self	0	0	0	LiebermanP-Sustek-Xlink2Lower-Faims-Stepped-2	18433	LiebermanP-Sustek-Xlink2Lower-Faims-Stepped-2.mgf	14217	Scan: 18433 Run: LiebermanP-Sustek-Xlink2Lower-Faims-Stepped-2 P1_K.TLSGAQDSEAAFAK.L P2_R.NPPTTIGMMTLKAAFK.T 9 12	4	775.147	3096.56	0.559	4	3096.56	0.562
368	Q15554	TERF2_HUMAN Telomeric repeat-binding factor 2 OS=Homo sapiens OX=9606 GN=TERF2 PE=1 SV=3TERF2_HUMAN	Q9NYB0	TE2IP_HUMAN Telomeric repeat-binding factor 2-interacting protein 1 OS=Homo sapiens OX=9606 GN=TERF2IP PE=1 SV=1TE2IP_HUMAN	DIMQALLVRPLGKEHTVSR	IAFTDADDVAILTYVK	136	137	FALSE	FALSE	123	134	19	16	14	4	5	EDC	-18.011	15	18	15	0	0	0.5	15	21.131	FALSE	TRUE	FALSE	FALSE	Between	0	0.002	0.004	LiebermanP-Sustek-Xlink2Lower-Faims-Stepped-2	21469	LiebermanP-Sustek-Xlink2Lower-Faims-Stepped-2.mgf	16861	Scan: 21469 Run: LiebermanP-Sustek-Xlink2Lower-Faims-Stepped-2 P1_R.IAFTDADDVAILTYVK.E P2_R.DIMQALLVRPLGKEHTVSR.L 4 14	5	780.627	3898.1	0.101	5	3898.1	0.103
373	Q15554	TERF2_HUMAN Telomeric repeat-binding factor 2 OS=Homo sapiens OX=9606 GN=TERF2 PE=1 SV=3TERF2_HUMAN	Q9NYB0	TE2IP_HUMAN Telomeric repeat-binding factor 2-interacting protein 1 OS=Homo sapiens OX=9606 GN=TERF2IP PE=1 SV=1TE2IP_HUMAN	NLAHPVIQNFSYETFQQKMLR	EEIQENEEAVK	262	242	FALSE	FALSE	245	241	21	11	18	2	4	EDC	-18.011	12	27	12	0	0	0.6	12	21.051	FALSE	TRUE	FALSE	FALSE	Between	0	0.002	0.004	LiebermanP-Sustek-Xlink2Upper-Faims-Stepped-2	16184	LiebermanP-Sustek-Xlink2Upper-Faims-Stepped-2.mgf	12321	Scan: 16184 Run: LiebermanP-Sustek-Xlink2Upper-Faims-Stepped-2 P1_K.NLAHPVIQNFSYETFQQKMLR.F P2_K.EEIQENEEAVK.K 18 2	4	966.482	3861.9	0.897	4	3861.9	0.9
378	Q15554	TERF2_HUMAN Telomeric repeat-binding factor 2 OS=Homo sapiens OX=9606 GN=TERF2 PE=1 SV=3TERF2_HUMAN	P03211	EBNA1_EBVB9 Epstein-Barr nuclear antigen 1 OS=Epstein-Barr virus (strain B95-8) OX=10377 GN=EBNA1 PE=1 SV=1EBNA1_EBVB9	KDENESSAPADGEGGSELQPKNK	SHVER	395	95	FALSE	FALSE	375	92	23	5	21	4	3	EDC	-18.011	6	35	6	0	0	0.75	6	20.969	FALSE	TRUE	FALSE	FALSE	Between	0	0.002	0.004	LiebermanP-Sustek-Xlink2Lower-Faims-Stepped-1	4650	LiebermanP-Sustek-Xlink2Lower-Faims-Stepped-1.mgf	2397	Scan: 4650 Run: LiebermanP-Sustek-Xlink2Lower-Faims-Stepped-1 P1_R.SHVER.T P2_R.KDENESSAPADGEGGSELQPKNK.R 4 21	3	999.137	2994.39	0.388	3	2994.39	0.391
380	Q15554	TERF2_HUMAN Telomeric repeat-binding factor 2 OS=Homo sapiens OX=9606 GN=TERF2 PE=1 SV=3TERF2_HUMAN	Q15554	TERF2_HUMAN Telomeric repeat-binding factor 2 OS=Homo sapiens OX=9606 GN=TERF2 PE=1 SV=3TERF2_HUMAN	ALKSESAASSTGKEDK	SDTMAGGGGSSDGSGR	287	41	FALSE	FALSE	285	40	16	16	3	2	3	EDC	-18.011	15	15	15	0	0	0.5	15	20.96	FALSE	TRUE	FALSE	FALSE	Self	0	0	0	LiebermanP-Sustek-Xlink2Lower-Faims-Stepped-1	4513	LiebermanP-Sustek-Xlink2Lower-Faims-Stepped-1.mgf	2278	Scan: 4513 Run: LiebermanP-Sustek-Xlink2Lower-Faims-Stepped-1 P1_R.SDTMAGGGGSSDGSGR.A P2_K.ALKSESAASSTGKEDK.Q 2 3	3	996.784	2987.33	0.33	3	2987.34	0.337
384	Q15554	TERF2_HUMAN Telomeric repeat-binding factor 2 OS=Homo sapiens OX=9606 GN=TERF2 PE=1 SV=3TERF2_HUMAN	Q15554	TERF2_HUMAN Telomeric repeat-binding factor 2 OS=Homo sapiens OX=9606 GN=TERF2 PE=1 SV=3TERF2_HUMAN	FLESHLDDAEPYLLTMAK	SESAASSTGKEDK	272	297	FALSE	FALSE	266	288	18	13	7	10	5	EDC	-18.011	13	20	13	0	0	0.583	13	20.921	FALSE	TRUE	FALSE	FALSE	Self	0	0	0	LiebermanP-Sustek-Xlink2Lower-Faims-Stepped-1	14592	LiebermanP-Sustek-Xlink2Lower-Faims-Stepped-1.mgf	10742	Scan: 14592 Run: LiebermanP-Sustek-Xlink2Lower-Faims-Stepped-1 P1_K.SESAASSTGKEDK.Q P2_R.FLESHLDDAEPYLLTMAK.K 10 7	5	674.926	3369.59	0.593	5	3369.59	0.592
388	Q15554	TERF2_HUMAN Telomeric repeat-binding factor 2 OS=Homo sapiens OX=9606 GN=TERF2 PE=1 SV=3TERF2_HUMAN	Q15554	TERF2_HUMAN Telomeric repeat-binding factor 2 OS=Homo sapiens OX=9606 GN=TERF2 PE=1 SV=3TERF2_HUMAN	ALKSESAASSTGKEDK	QPAPGPVEKPPREPAR	287	308	FALSE	FALSE	285	301	16	16	3	8	4	EDC	-18.011	15	16	15	0	0	0.533	15	20.899	FALSE	TRUE	FALSE	FALSE	Self	0	0	0	LiebermanP-Sustek-InSolution-Faims-Stepped-2	4671	LiebermanP-Sustek-InSolution-Faims-Stepped-2.mgf	1921	Scan: 4671 Run: LiebermanP-Sustek-InSolution-Faims-Stepped-2 P1_K.QPAPGPVEKPPREPAR.Q P2_K.ALKSESAASSTGKEDK.Q 8 3	4	829.687	3314.72	0.718	4	3314.72	0.722
389	Q15554	TERF2_HUMAN Telomeric repeat-binding factor 2 OS=Homo sapiens OX=9606 GN=TERF2 PE=1 SV=3TERF2_HUMAN	Q9NYB0	TE2IP_HUMAN Telomeric repeat-binding factor 2-interacting protein 1 OS=Homo sapiens OX=9606 GN=TERF2IP PE=1 SV=1TE2IP_HUMAN	FLESHLDDAEPYLLTMAK	KMLVEATR	273	252	FALSE	FALSE	266	252	18	8	8	1	4	EDC	-18.011	9	25	9	0	0	0.643	9	20.897	FALSE	TRUE	FALSE	FALSE	Between	0	0.002	0.004	LiebermanP-Sustek-Xlink2Lower-Faims-Stepped-2	16715	LiebermanP-Sustek-Xlink2Lower-Faims-Stepped-2.mgf	12708	Scan: 16715 Run: LiebermanP-Sustek-Xlink2Lower-Faims-Stepped-2 P1_K.KMLVEATR.E P2_R.FLESHLDDAEPYLLTMAK.K 1 8	4	756.141	3020.53	0.534	4	3020.53	0.535
390	Q15554	TERF2_HUMAN Telomeric repeat-binding factor 2 OS=Homo sapiens OX=9606 GN=TERF2 PE=1 SV=3TERF2_HUMAN	Q15554	TERF2_HUMAN Telomeric repeat-binding factor 2 OS=Homo sapiens OX=9606 GN=TERF2 PE=1 SV=3TERF2_HUMAN	KDENESSAPADGEGGSELQPK	NKRPR	377	371	FALSE	FALSE	375	370	21	5	3	2	3	EDC	-18.011	6	34	6	0	0	0.75	6	20.896	FALSE	TRUE	FALSE	FALSE	Self	0	0	0	LiebermanP-Sustek-Xlink2Lower-Faims-Stepped-1	4692	LiebermanP-Sustek-Xlink2Lower-Faims-Stepped-1.mgf	2434	Scan: 4692 Run: LiebermanP-Sustek-Xlink2Lower-Faims-Stepped-1 P1_K.NKRPR.K P2_R.KDENESSAPADGEGGSELQPK.N 2 3	3	932.788	2795.34	0.343	3	2795.34	0.343
391	Q15554	TERF2_HUMAN Telomeric repeat-binding factor 2 OS=Homo sapiens OX=9606 GN=TERF2 PE=1 SV=3TERF2_HUMAN	Q9NYB0	TE2IP_HUMAN Telomeric repeat-binding factor 2-interacting protein 1 OS=Homo sapiens OX=9606 GN=TERF2IP PE=1 SV=1TE2IP_HUMAN	NLAHPVIQNFSYETFQQKMLR	QDDIDLQKDDEDTR	262	376	FALSE	FALSE	245	365	21	14	18	12	5	EDC	-18.011	13	25	13	0	0	0.538	13	20.882	FALSE	TRUE	FALSE	FALSE	Between	0	0.002	0.004	LiebermanP-Sustek-InSolution-Faims-Stepped-1	14510	LiebermanP-Sustek-InSolution-Faims-Stepped-1.mgf	10566	Scan: 14510 Run: LiebermanP-Sustek-InSolution-Faims-Stepped-1 P1_R.QDDIDLQKDDEDTR.E P2_K.NLAHPVIQNFSYETFQQKMLR.F 12 18	5	851.013	4250.03	0.03	5	4250.03	0.034
393	Q15554	TERF2_HUMAN Telomeric repeat-binding factor 2 OS=Homo sapiens OX=9606 GN=TERF2 PE=1 SV=3TERF2_HUMAN	Q9NYB0	TE2IP_HUMAN Telomeric repeat-binding factor 2-interacting protein 1 OS=Homo sapiens OX=9606 GN=TERF2IP PE=1 SV=1TE2IP_HUMAN	NLAHPVIQNFSYETFQQKMLR	TPDLPEEEYVK	262	236	FALSE	FALSE	245	230	21	11	18	7	4	EDC	-18.011	11	25	11	0	0	0.55	11	20.873	FALSE	TRUE	FALSE	FALSE	Between	0	0.002	0.004	LiebermanP-Sustek-Xlink2Upper-Faims-Stepped-2	17697	LiebermanP-Sustek-Xlink2Upper-Faims-Stepped-2.mgf	13659	Scan: 17697 Run: LiebermanP-Sustek-Xlink2Upper-Faims-Stepped-2 P1_R.TPDLPEEEYVK.E P2_K.NLAHPVIQNFSYETFQQKMLR.F 7 18	4	966.988	3863.92	0.921	4	3863.92	0.919
394	Q15554	TERF2_HUMAN Telomeric repeat-binding factor 2 OS=Homo sapiens OX=9606 GN=TERF2 PE=1 SV=3TERF2_HUMAN	Q15554	TERF2_HUMAN Telomeric repeat-binding factor 2 OS=Homo sapiens OX=9606 GN=TERF2 PE=1 SV=3TERF2_HUMAN	YGEGNWAAISKNYPFVNR	WTVEESEWVKAGVQK	509	501	FALSE	FALSE	507	492	18	15	3	10	5	EDC	-18.011	16	17	16	0	0	0.5	16	20.873	FALSE	TRUE	FALSE	FALSE	Self	0	0	0	LiebermanP-Sustek-Xlink2Upper-Faims-Stepped-1	17690	LiebermanP-Sustek-Xlink2Upper-Faims-Stepped-1.mgf	13542	Scan: 17690 Run: LiebermanP-Sustek-Xlink2Upper-Faims-Stepped-1 P1_K.YGEGNWAAISKNYPFVNR.T P2_K.WTVEESEWVKAGVQK.Y 3 10	5	769.385	3841.89	0.886	5	3841.89	0.885
396	Q15554	TERF2_HUMAN Telomeric repeat-binding factor 2 OS=Homo sapiens OX=9606 GN=TERF2 PE=1 SV=3TERF2_HUMAN	Q15554	TERF2_HUMAN Telomeric repeat-binding factor 2 OS=Homo sapiens OX=9606 GN=TERF2 PE=1 SV=3TERF2_HUMAN	WVLKFYFHEALRAFR	GAGEARLEEAVNR	100	92	FALSE	FALSE	97	84	15	13	4	9	5	EDC	-18.011	13	16	13	0	0	0.571	13	20.814	FALSE	TRUE	FALSE	FALSE	Self	0	0	0	LiebermanP-Sustek-Xlink2Upper-Faims-Stepped-1	20605	LiebermanP-Sustek-Xlink2Upper-Faims-Stepped-1.mgf	16093	Scan: 20605 Run: LiebermanP-Sustek-Xlink2Upper-Faims-Stepped-1 P1_R.WVLKFYFHEALRAFR.G P2_R.GAGEARLEEAVNR.W 4 9	5	667.957	3334.75	0.748	5	3334.75	0.748
398	Q15554	TERF2_HUMAN Telomeric repeat-binding factor 2 OS=Homo sapiens OX=9606 GN=TERF2 PE=1 SV=3TERF2_HUMAN	Q9NYB0	TE2IP_HUMAN Telomeric repeat-binding factor 2-interacting protein 1 OS=Homo sapiens OX=9606 GN=TERF2IP PE=1 SV=1TE2IP_HUMAN	KDENESSAPADGEGGSELQPK	EALVKK	391	383	FALSE	FALSE	375	379	21	6	17	5	3	EDC	-18.011	7	25	7	0	0	0.625	7	20.785	FALSE	TRUE	FALSE	FALSE	Between	0	0.002	0.004	LiebermanP-Sustek-Xlink2Lower-Faims-Stepped-1	6532	LiebermanP-Sustek-Xlink2Lower-Faims-Stepped-1.mgf	3965	Scan: 6532 Run: LiebermanP-Sustek-Xlink2Lower-Faims-Stepped-1 P1_R.KDENESSAPADGEGGSELQPK.N P2_R.EALVKK.F 17 5	3	938.464	2812.37	0.371	3	2812.37	0.373
399	Q15554	TERF2_HUMAN Telomeric repeat-binding factor 2 OS=Homo sapiens OX=9606 GN=TERF2 PE=1 SV=3TERF2_HUMAN	Q15554	TERF2_HUMAN Telomeric repeat-binding factor 2 OS=Homo sapiens OX=9606 GN=TERF2 PE=1 SV=3TERF2_HUMAN	DIMQALLVRPLGKEHTVSR	SESAASSTGKEDK	135	289	FALSE	FALSE	123	288	19	13	13	2	6	EDC	-18.011	14	17	14	0	0	0.5	14	20.78	FALSE	TRUE	FALSE	FALSE	Self	0	0	0	LiebermanP-Sustek-InSolution-Faims-Stepped-1	11966	LiebermanP-Sustek-InSolution-Faims-Stepped-1.mgf	8375	Scan: 11966 Run: LiebermanP-Sustek-InSolution-Faims-Stepped-1 P1_K.SESAASSTGKEDK.Q P2_R.DIMQALLVRPLGKEHTVSR.L 2 13	6	574.303	3439.77	0.774	6	3439.77	0.773
402	Q15554	TERF2_HUMAN Telomeric repeat-binding factor 2 OS=Homo sapiens OX=9606 GN=TERF2 PE=1 SV=3TERF2_HUMAN	Q9NYB0	TE2IP_HUMAN Telomeric repeat-binding factor 2-interacting protein 1 OS=Homo sapiens OX=9606 GN=TERF2IP PE=1 SV=1TE2IP_HUMAN	AAFKTLSGAQDSEAAFAK	QLMEK	335	323	FALSE	FALSE	332	320	18	5	4	4	3	EDC	-18.011	6	28	6	0	0	0.824	6	20.688	FALSE	TRUE	FALSE	FALSE	Between	0	0.002	0.004	LiebermanP-Sustek-InSolution-Faims-Stepped-1	10277	LiebermanP-Sustek-InSolution-Faims-Stepped-1.mgf	6861	Scan: 10277 Run: LiebermanP-Sustek-InSolution-Faims-Stepped-1 P1_R.QLMEK.F P2_K.AAFKTLSGAQDSEAAFAK.L 4 4	3	814.749	2441.22	0.224	3	2441.23	0.226
403	Q15554	TERF2_HUMAN Telomeric repeat-binding factor 2 OS=Homo sapiens OX=9606 GN=TERF2 PE=1 SV=3TERF2_HUMAN	Q9NYB0	TE2IP_HUMAN Telomeric repeat-binding factor 2-interacting protein 1 OS=Homo sapiens OX=9606 GN=TERF2IP PE=1 SV=1TE2IP_HUMAN	DIMQALLVRPLGKEHTVSR	TPDLPEEEYVK	135	236	FALSE	FALSE	123	230	19	11	13	7	4	EDC	-18.011	11	18	11	0	0	0.5	11	20.661	FALSE	TRUE	FALSE	FALSE	Between	0	0.002	0.004	LiebermanP-Sustek-Xlink2Lower-Faims-Stepped-1	16943	LiebermanP-Sustek-Xlink2Lower-Faims-Stepped-1.mgf	12812	Scan: 16943 Run: LiebermanP-Sustek-Xlink2Lower-Faims-Stepped-1 P1_R.TPDLPEEEYVK.E P2_R.DIMQALLVRPLGKEHTVSR.L 7 13	4	866.711	3462.82	0.817	4	3462.82	0.818
405	Q15554	TERF2_HUMAN Telomeric repeat-binding factor 2 OS=Homo sapiens OX=9606 GN=TERF2 PE=1 SV=3TERF2_HUMAN	P03211	EBNA1_EBVB9 Epstein-Barr nuclear antigen 1 OS=Epstein-Barr virus (strain B95-8) OX=10377 GN=EBNA1 PE=1 SV=1EBNA1_EBVB9	KHMSKDPTTQK	FENIAEGLR	222	83	FALSE	FALSE	222	78	11	9	1	6	4	EDC	-18.011	13	13	13	0	0	0.65	13	20.621	FALSE	TRUE	FALSE	FALSE	Between	0	0.002	0.004	LiebermanP-Sustek-InSolution-Faims-Stepped-1	6486	LiebermanP-Sustek-InSolution-Faims-Stepped-1.mgf	3610	Scan: 6486 Run: LiebermanP-Sustek-InSolution-Faims-Stepped-1 P1_K.KHMSKDPTTQK.L P2_K.FENIAEGLR.A 1 6	4	583.303	2329.18	0.184	4	2329.18	0.185
408	Q15554	TERF2_HUMAN Telomeric repeat-binding factor 2 OS=Homo sapiens OX=9606 GN=TERF2 PE=1 SV=3TERF2_HUMAN	Q15554	TERF2_HUMAN Telomeric repeat-binding factor 2 OS=Homo sapiens OX=9606 GN=TERF2 PE=1 SV=3TERF2_HUMAN	EKNLAHPVIQNFSYETFQQK	TEFTLTEAVVESSR	244	189	FALSE	FALSE	243	183	20	14	2	7	5	EDC	-18.011	13	19	13	0	0	0.5	13	20.568	FALSE	TRUE	FALSE	FALSE	Self	0	0	0	LiebermanP-Sustek-InSolution-Faims-Stepped-1	15490	LiebermanP-Sustek-InSolution-Faims-Stepped-1.mgf	11443	Scan: 15490 Run: LiebermanP-Sustek-InSolution-Faims-Stepped-1 P1_K.TEFTLTEAVVESSR.K P2_R.EKNLAHPVIQNFSYETFQQK.M 7 2	5	795.002	3969.97	0.975	5	3969.97	0.975
416	Q15554	TERF2_HUMAN Telomeric repeat-binding factor 2 OS=Homo sapiens OX=9606 GN=TERF2 PE=1 SV=3TERF2_HUMAN	P03211	EBNA1_EBVB9 Epstein-Barr nuclear antigen 1 OS=Epstein-Barr virus (strain B95-8) OX=10377 GN=EBNA1 PE=1 SV=1EBNA1_EBVB9	HMSKDPTTQK	SHVER	226	95	FALSE	FALSE	223	92	10	5	4	4	3	EDC	-18.011	7	18	7	0	0	0.875	7	20.489	FALSE	TRUE	FALSE	FALSE	Between	0	0.002	0.005	LiebermanP-Sustek-Xlink2Lower-Faims-Stepped-2	3449	LiebermanP-Sustek-Xlink2Lower-Faims-Stepped-2.mgf	1422	Scan: 3449 Run: LiebermanP-Sustek-Xlink2Lower-Faims-Stepped-2 P1_R.SHVER.T P2_K.HMSKDPTTQK.L 4 4	3	594.297	1779.87	0.868	3	1779.87	0.869
418	Q15554	TERF2_HUMAN Telomeric repeat-binding factor 2 OS=Homo sapiens OX=9606 GN=TERF2 PE=1 SV=3TERF2_HUMAN	Q15554	TERF2_HUMAN Telomeric repeat-binding factor 2 OS=Homo sapiens OX=9606 GN=TERF2 PE=1 SV=3TERF2_HUMAN	EDKQPAPGPVEKPPREPAR	EHTVSR	300	136	FALSE	FALSE	298	136	19	6	3	1	4	EDC	-18.011	8	18	8	0	0	0.528	8	20.458	FALSE	TRUE	FALSE	FALSE	Self	0	0	0	LiebermanP-Sustek-Xlink2Lower-Faims-Stepped-2	5195	LiebermanP-Sustek-Xlink2Lower-Faims-Stepped-2.mgf	2918	Scan: 5195 Run: LiebermanP-Sustek-Xlink2Lower-Faims-Stepped-2 P1_K.EHTVSR.L P2_K.EDKQPAPGPVEKPPREPAR.Q 1 3	4	702.619	2806.45	0.446	4	2806.45	0.447
419	Q15554	TERF2_HUMAN Telomeric repeat-binding factor 2 OS=Homo sapiens OX=9606 GN=TERF2 PE=1 SV=3TERF2_HUMAN	Q9NYB0	TE2IP_HUMAN Telomeric repeat-binding factor 2-interacting protein 1 OS=Homo sapiens OX=9606 GN=TERF2IP PE=1 SV=1TE2IP_HUMAN	TLSGAQDSEAAFAKLDQK	YLLGDAPVSPSSQK	349	199	FALSE	FALSE	336	195	18	14	14	5	4	EDC	-18.011	12	24	12	0	0	0.538	12	20.457	FALSE	TRUE	FALSE	FALSE	Between	0	0.002	0.005	LiebermanP-Sustek-Xlink2Upper-Faims-Stepped-1	14354	LiebermanP-Sustek-Xlink2Upper-Faims-Stepped-1.mgf	10617	Scan: 14354 Run: LiebermanP-Sustek-Xlink2Upper-Faims-Stepped-1 P1_K.YLLGDAPVSPSSQK.L P2_K.TLSGAQDSEAAFAKLDQK.D 5 14	4	831.425	3321.67	0.671	4	3321.67	0.673
420	Q15554	TERF2_HUMAN Telomeric repeat-binding factor 2 OS=Homo sapiens OX=9606 GN=TERF2 PE=1 SV=3TERF2_HUMAN	Q15554	TERF2_HUMAN Telomeric repeat-binding factor 2 OS=Homo sapiens OX=9606 GN=TERF2 PE=1 SV=3TERF2_HUMAN	NLAHPVIQNFSYETFQQKMoxLR	FLESHLDDAEPYLLTMoxAK	262	268	FALSE	FALSE	245	266	21	18	18	3	5	EDC	-18.011	17	20	17	0	0	0.5	17	20.439	FALSE	TRUE	FALSE	FALSE	Self	0	0	0	LiebermanP-Sustek-Xlink2Upper-Faims-Stepped-2	21258	LiebermanP-Sustek-Xlink2Upper-Faims-Stepped-2.mgf	16790	Scan: 21258 Run: LiebermanP-Sustek-Xlink2Upper-Faims-Stepped-2 P1_K.NLAHPVIQNFSYETFQQKMoxLR.F P2_R.FLESHLDDAEPYLLTMoxAK.K 18 3	5	934.867	4669.3	0.299	5	4669.3	0.299
421	Q15554	TERF2_HUMAN Telomeric repeat-binding factor 2 OS=Homo sapiens OX=9606 GN=TERF2 PE=1 SV=3TERF2_HUMAN	Q9NYB0	TE2IP_HUMAN Telomeric repeat-binding factor 2-interacting protein 1 OS=Homo sapiens OX=9606 GN=TERF2IP PE=1 SV=1TE2IP_HUMAN	DIMoxQALLVRPLGKEHTVSR	IAFTDADDVAILTYVK	135	138	FALSE	FALSE	123	134	19	16	13	5	5	EDC	-18.011	15	18	15	0	0	0.5	15	20.438	FALSE	TRUE	FALSE	FALSE	Between	0	0.002	0.005	LiebermanP-Sustek-Xlink2Lower-Faims-Stepped-1	19203	LiebermanP-Sustek-Xlink2Lower-Faims-Stepped-1.mgf	14807	Scan: 19203 Run: LiebermanP-Sustek-Xlink2Lower-Faims-Stepped-1 P1_R.IAFTDADDVAILTYVK.E P2_R.DIMoxQALLVRPLGKEHTVSR.L 5 13	5	783.827	3914.1	0.097	5	3914.1	0.098
426	Q15554	TERF2_HUMAN Telomeric repeat-binding factor 2 OS=Homo sapiens OX=9606 GN=TERF2 PE=1 SV=3TERF2_HUMAN	Q15554	TERF2_HUMAN Telomeric repeat-binding factor 2 OS=Homo sapiens OX=9606 GN=TERF2 PE=1 SV=3TERF2_HUMAN	NLAHPVIQNFSYETFQQKMLR	WTVEESEWVK	262	495	FALSE	FALSE	245	492	21	10	18	4	4	EDC	-18.011	10	26	10	0	0	0.556	10	20.398	FALSE	TRUE	FALSE	FALSE	Self	0	0	0	LiebermanP-Sustek-Xlink2Upper-Faims-Stepped-2	19098	LiebermanP-Sustek-Xlink2Upper-Faims-Stepped-2.mgf	14898	Scan: 19098 Run: LiebermanP-Sustek-Xlink2Upper-Faims-Stepped-2 P1_K.WTVEESEWVK.A P2_K.NLAHPVIQNFSYETFQQKMLR.F 4 18	4	960.232	3836.9	0.899	4	3836.9	0.898
428	Q15554	TERF2_HUMAN Telomeric repeat-binding factor 2 OS=Homo sapiens OX=9606 GN=TERF2 PE=1 SV=3TERF2_HUMAN	Q15554	TERF2_HUMAN Telomeric repeat-binding factor 2 OS=Homo sapiens OX=9606 GN=TERF2 PE=1 SV=3TERF2_HUMAN	WTVEESEWVK	HMSKDPTTQK	498	226	FALSE	FALSE	492	223	10	10	7	4	3	EDC	-18.011	11	11	13	0	0	0.722	11	20.37	FALSE	TRUE	FALSE	FALSE	Self	0	0	0	LiebermanP-Sustek-Xlink2Lower-Faims-Stepped-1	9689	LiebermanP-Sustek-Xlink2Lower-Faims-Stepped-1.mgf	6559	Scan: 9689 Run: LiebermanP-Sustek-Xlink2Lower-Faims-Stepped-1 P1_K.WTVEESEWVK.A P2_K.HMSKDPTTQK.L 7 4	3	816.062	2445.16	0.163	3	2445.16	0.163
432	Q15554	TERF2_HUMAN Telomeric repeat-binding factor 2 OS=Homo sapiens OX=9606 GN=TERF2 PE=1 SV=3TERF2_HUMAN	Q9NYB0	TE2IP_HUMAN Telomeric repeat-binding factor 2-interacting protein 1 OS=Homo sapiens OX=9606 GN=TERF2IP PE=1 SV=1TE2IP_HUMAN	ALKSESAASSTGKEDK	DDEDTR	287	373	FALSE	FALSE	285	373	16	6	3	1	4	EDC	-18.011	8	24	8	0	0	0.8	8	20.342	FALSE	TRUE	FALSE	FALSE	Between	0	0.002	0.005	LiebermanP-Sustek-Xlink2Lower-Faims-Stepped-1	3590	LiebermanP-Sustek-Xlink2Lower-Faims-Stepped-1.mgf	1475	Scan: 3590 Run: LiebermanP-Sustek-Xlink2Lower-Faims-Stepped-1 P1_K.DDEDTR.E P2_K.ALKSESAASSTGKEDK.Q 1 3	4	585.775	2339.07	0.072	4	2339.07	0.072
433	Q15554	TERF2_HUMAN Telomeric repeat-binding factor 2 OS=Homo sapiens OX=9606 GN=TERF2 PE=1 SV=3TERF2_HUMAN	Q9NYB0	TE2IP_HUMAN Telomeric repeat-binding factor 2-interacting protein 1 OS=Homo sapiens OX=9606 GN=TERF2IP PE=1 SV=1TE2IP_HUMAN	NLAHPVIQNFSYETFQQKMLR	QDDIDLQKDDEDTR	262	375	FALSE	FALSE	245	365	21	14	18	11	5	EDC	-18.011	12	25	12	0	0	0.5	12	20.339	FALSE	TRUE	FALSE	FALSE	Between	0	0.002	0.005	LiebermanP-Sustek-Xlink2Lower-Faims-Stepped-2	15666	LiebermanP-Sustek-Xlink2Lower-Faims-Stepped-2.mgf	11791	Scan: 15666 Run: LiebermanP-Sustek-Xlink2Lower-Faims-Stepped-2 P1_R.QDDIDLQKDDEDTR.E P2_K.NLAHPVIQNFSYETFQQKMLR.F 11 18	5	851.014	4250.03	0.033	5	4250.03	0.034
434	Q15554	TERF2_HUMAN Telomeric repeat-binding factor 2 OS=Homo sapiens OX=9606 GN=TERF2 PE=1 SV=3TERF2_HUMAN	Q9NYB0	TE2IP_HUMAN Telomeric repeat-binding factor 2-interacting protein 1 OS=Homo sapiens OX=9606 GN=TERF2IP PE=1 SV=1TE2IP_HUMAN	ALKSESAASSTGKEDK	MLVEATR	287	256	FALSE	FALSE	285	253	16	7	3	4	3	EDC	-18.011	9	24	9	0	0	0.75	9	20.328	FALSE	TRUE	FALSE	FALSE	Between	0	0.002	0.005	LiebermanP-Sustek-Xlink2Lower-Faims-Stepped-1	6230	LiebermanP-Sustek-Xlink2Lower-Faims-Stepped-1.mgf	3699	Scan: 6230 Run: LiebermanP-Sustek-Xlink2Lower-Faims-Stepped-1 P1_K.MLVEATR.E P2_K.ALKSESAASSTGKEDK.Q 4 3	3	803.747	2408.22	0.22	3	2408.22	0.222
435	Q15554	TERF2_HUMAN Telomeric repeat-binding factor 2 OS=Homo sapiens OX=9606 GN=TERF2 PE=1 SV=3TERF2_HUMAN	Q9NYB0	TE2IP_HUMAN Telomeric repeat-binding factor 2-interacting protein 1 OS=Homo sapiens OX=9606 GN=TERF2IP PE=1 SV=1TE2IP_HUMAN	FLESHLDDAEPYLLTMAK	EALVKK	272	383	FALSE	FALSE	266	379	18	6	7	5	4	EDC	-18.011	8	26	8	0	0	0.765	8	20.305	FALSE	TRUE	FALSE	FALSE	Between	0	0.002	0.005	LiebermanP-Sustek-Xlink2Lower-Faims-Stepped-1	16161	LiebermanP-Sustek-Xlink2Lower-Faims-Stepped-1.mgf	12132	Scan: 16161 Run: LiebermanP-Sustek-Xlink2Lower-Faims-Stepped-1 P1_R.FLESHLDDAEPYLLTMAK.K P2_R.EALVKK.F 7 5	4	691.117	2760.44	0.44	4	2760.44	0.441
437	Q15554	TERF2_HUMAN Telomeric repeat-binding factor 2 OS=Homo sapiens OX=9606 GN=TERF2 PE=1 SV=3TERF2_HUMAN	Q9NYB0	TE2IP_HUMAN Telomeric repeat-binding factor 2-interacting protein 1 OS=Homo sapiens OX=9606 GN=TERF2IP PE=1 SV=1TE2IP_HUMAN	ALKSESAASSTGKEDK	LELEAYR	287	95	FALSE	FALSE	285	94	16	7	3	2	4	EDC	-18.011	9	24	9	0	0	0.75	9	20.296	FALSE	TRUE	FALSE	FALSE	Between	0	0.002	0.005	LiebermanP-Sustek-Xlink2Lower-Faims-Stepped-2	7689	LiebermanP-Sustek-Xlink2Lower-Faims-Stepped-2.mgf	5046	Scan: 7689 Run: LiebermanP-Sustek-Xlink2Lower-Faims-Stepped-2 P1_R.LELEAYR.L P2_K.ALKSESAASSTGKEDK.Q 2 3	4	621.57	2482.25	0.252	4	2482.26	0.255
443	Q15554	TERF2_HUMAN Telomeric repeat-binding factor 2 OS=Homo sapiens OX=9606 GN=TERF2 PE=1 SV=3TERF2_HUMAN	P03211	EBNA1_EBVB9 Epstein-Barr nuclear antigen 1 OS=Epstein-Barr virus (strain B95-8) OX=10377 GN=EBNA1 PE=1 SV=1EBNA1_EBVB9	TLSGAQDSEAAFAKLDQK	FENIAEGLR	349	83	FALSE	FALSE	336	78	18	9	14	6	4	EDC	-18.011	10	27	10	0	0	0.625	10	20.213	FALSE	TRUE	FALSE	FALSE	Between	0	0.002	0.005	LiebermanP-Sustek-Xlink2Lower-Faims-Stepped-1	14445	LiebermanP-Sustek-Xlink2Lower-Faims-Stepped-1.mgf	10615	Scan: 14445 Run: LiebermanP-Sustek-Xlink2Lower-Faims-Stepped-1 P1_K.TLSGAQDSEAAFAKLDQK.D P2_K.FENIAEGLR.A 14 6	4	728.121	2908.45	0.454	4	2908.46	0.457
445	Q15554	TERF2_HUMAN Telomeric repeat-binding factor 2 OS=Homo sapiens OX=9606 GN=TERF2 PE=1 SV=3TERF2_HUMAN	Q15554	TERF2_HUMAN Telomeric repeat-binding factor 2 OS=Homo sapiens OX=9606 GN=TERF2 PE=1 SV=3TERF2_HUMAN	FLESHLDDAEPYLLTMAK	SESAASSTGKEDK	272	295	FALSE	FALSE	266	288	18	13	7	8	5	EDC	-18.011	11	20	11	0	0	0.5	11	20.16	FALSE	TRUE	FALSE	FALSE	Self	0	0	0	LiebermanP-Sustek-Xlink2Lower-Faims-Stepped-2	14691	LiebermanP-Sustek-Xlink2Lower-Faims-Stepped-2.mgf	10934	Scan: 14691 Run: LiebermanP-Sustek-Xlink2Lower-Faims-Stepped-2 P1_K.SESAASSTGKEDK.Q P2_R.FLESHLDDAEPYLLTMAK.K 8 7	5	674.925	3369.59	0.591	5	3369.59	0.592
449	Q15554	TERF2_HUMAN Telomeric repeat-binding factor 2 OS=Homo sapiens OX=9606 GN=TERF2 PE=1 SV=3TERF2_HUMAN	P03211	EBNA1_EBVB9 Epstein-Barr nuclear antigen 1 OS=Epstein-Barr virus (strain B95-8) OX=10377 GN=EBNA1 PE=1 SV=1EBNA1_EBVB9	GKWNSSNGVEEK	FENIAEGLR	452	83	FALSE	FALSE	451	78	12	9	2	6	3	EDC	-18.011	12	13	12	0	0	0.591	12	20.111	FALSE	TRUE	FALSE	FALSE	Between	0	0.002	0.005	LiebermanP-Sustek-Xlink2Upper-Faims-Stepped-2	10656	LiebermanP-Sustek-Xlink2Upper-Faims-Stepped-2.mgf	7545	Scan: 10656 Run: LiebermanP-Sustek-Xlink2Upper-Faims-Stepped-2 P1_K.GKWNSSNGVEEK.E P2_K.FENIAEGLR.A 2 6	3	788.724	2363.15	0.149	3	2363.15	0.151
450	Q15554	TERF2_HUMAN Telomeric repeat-binding factor 2 OS=Homo sapiens OX=9606 GN=TERF2 PE=1 SV=3TERF2_HUMAN	Q15554	TERF2_HUMAN Telomeric repeat-binding factor 2 OS=Homo sapiens OX=9606 GN=TERF2 PE=1 SV=3TERF2_HUMAN	FLESHLDDAEPYLLTMoxAK	WVLKFYFHEALR	275	100	FALSE	FALSE	266	97	18	12	10	4	5	EDC	-18.011	12	22	12	0	0	0.545	12	20.104	FALSE	TRUE	FALSE	FALSE	Self	0	0	0	LiebermanP-Sustek-Xlink2Upper-Faims-Stepped-2	20653	LiebermanP-Sustek-Xlink2Upper-Faims-Stepped-2.mgf	16265	Scan: 20653 Run: LiebermanP-Sustek-Xlink2Upper-Faims-Stepped-2 P1_R.WVLKFYFHEALR.A P2_R.FLESHLDDAEPYLLTMoxAK.K 4 10	5	740.58	3697.86	0.862	5	3697.86	0.864
451	Q15554	TERF2_HUMAN Telomeric repeat-binding factor 2 OS=Homo sapiens OX=9606 GN=TERF2 PE=1 SV=3TERF2_HUMAN	Q9NYB0	TE2IP_HUMAN Telomeric repeat-binding factor 2-interacting protein 1 OS=Homo sapiens OX=9606 GN=TERF2IP PE=1 SV=1TE2IP_HUMAN	DIMQALLVRPLGKEHTVSR	EEIQENEEAVK	135	241	FALSE	FALSE	123	241	19	11	13	1	5	EDC	-18.011	11	21	11	0	0	0.55	11	20.104	FALSE	TRUE	FALSE	FALSE	Between	0	0.002	0.005	LiebermanP-Sustek-Xlink2Lower-Faims-Stepped-2	15194	LiebermanP-Sustek-Xlink2Lower-Faims-Stepped-2.mgf	11371	Scan: 15194 Run: LiebermanP-Sustek-Xlink2Lower-Faims-Stepped-2 P1_K.EEIQENEEAVK.K P2_R.DIMQALLVRPLGKEHTVSR.L 1 13	5	693.167	3460.8	0.798	5	3460.8	0.798
452	Q15554	TERF2_HUMAN Telomeric repeat-binding factor 2 OS=Homo sapiens OX=9606 GN=TERF2 PE=1 SV=3TERF2_HUMAN	Q9NYB0	TE2IP_HUMAN Telomeric repeat-binding factor 2-interacting protein 1 OS=Homo sapiens OX=9606 GN=TERF2IP PE=1 SV=1TE2IP_HUMAN	DIMoxQALLVRPLGKEHTVSR	NSGELEATSAFLASGQR	135	344	FALSE	FALSE	123	339	19	17	13	6	5	EDC	-18.011	15	16	15	0	0	0.5	15	20.098	FALSE	TRUE	FALSE	FALSE	Between	0	0.002	0.005	LiebermanP-Sustek-Xlink2Lower-Faims-Stepped-2	15547	LiebermanP-Sustek-Xlink2Lower-Faims-Stepped-2.mgf	11687	Scan: 15547 Run: LiebermanP-Sustek-Xlink2Lower-Faims-Stepped-2 P1_K.NSGELEATSAFLASGQR.A P2_R.DIMoxQALLVRPLGKEHTVSR.L 6 13	5	780.41	3897.01	0.012	5	3897.02	0.017
453	Q15554	TERF2_HUMAN Telomeric repeat-binding factor 2 OS=Homo sapiens OX=9606 GN=TERF2 PE=1 SV=3TERF2_HUMAN	Q9NYB0	TE2IP_HUMAN Telomeric repeat-binding factor 2-interacting protein 1 OS=Homo sapiens OX=9606 GN=TERF2IP PE=1 SV=1TE2IP_HUMAN	SESAASSTGKEDK	IAFTDADDVAILTYVK	297	138	FALSE	FALSE	288	134	13	16	10	5	4	EDC	-18.011	13	13	16	0	0	0.533	13	20.094	FALSE	TRUE	FALSE	FALSE	Between	0	0.002	0.005	LiebermanP-Sustek-Xlink2Upper-Faims-Stepped-2	16574	LiebermanP-Sustek-Xlink2Upper-Faims-Stepped-2.mgf	12669	Scan: 16574 Run: LiebermanP-Sustek-Xlink2Upper-Faims-Stepped-2 P1_K.SESAASSTGKEDK.Q P2_R.IAFTDADDVAILTYVK.E 10 5	4	758.878	3031.48	0.482	4	3031.49	0.487
455	Q15554	TERF2_HUMAN Telomeric repeat-binding factor 2 OS=Homo sapiens OX=9606 GN=TERF2 PE=1 SV=3TERF2_HUMAN	Q15554	TERF2_HUMAN Telomeric repeat-binding factor 2 OS=Homo sapiens OX=9606 GN=TERF2 PE=1 SV=3TERF2_HUMAN	ALKSESAASSTGK	WTVEESEWVK	287	495	FALSE	FALSE	285	492	13	10	3	4	3	EDC	-18.011	11	15	11	0	0	0.625	11	20.081	FALSE	TRUE	FALSE	FALSE	Self	0	0	0	LiebermanP-Sustek-Xlink2Lower-Faims-Stepped-1	10691	LiebermanP-Sustek-Xlink2Lower-Faims-Stepped-1.mgf	7426	Scan: 10691 Run: LiebermanP-Sustek-Xlink2Lower-Faims-Stepped-1 P1_K.WTVEESEWVK.A P2_K.ALKSESAASSTGK.E 4 3	3	837.418	2509.23	0.231	3	2509.23	0.234
458	Q15554	TERF2_HUMAN Telomeric repeat-binding factor 2 OS=Homo sapiens OX=9606 GN=TERF2 PE=1 SV=3TERF2_HUMAN	Q15554	TERF2_HUMAN Telomeric repeat-binding factor 2 OS=Homo sapiens OX=9606 GN=TERF2 PE=1 SV=3TERF2_HUMAN	WNSSNdaGVEEK	TAVMIKDR	461	530	FALSE	FALSE	453	525	10	8	9	6	3	EDC	-18.011	11	12	11	0	0	0.667	11	20.042	FALSE	TRUE	FALSE	FALSE	Self	0	0	0	LiebermanP-Sustek-Xlink2Lower-Faims-Stepped-2	8035	LiebermanP-Sustek-Xlink2Lower-Faims-Stepped-2.mgf	5313	Scan: 8035 Run: LiebermanP-Sustek-Xlink2Lower-Faims-Stepped-2 P1_K.WNSSNdaGVEEK.E P2_R.TAVMIKDR.W 9 6	3	689.005	2063.99	0.994	3	2063.99	0.994
460	Q15554	TERF2_HUMAN Telomeric repeat-binding factor 2 OS=Homo sapiens OX=9606 GN=TERF2 PE=1 SV=3TERF2_HUMAN	Q9NYB0	TE2IP_HUMAN Telomeric repeat-binding factor 2-interacting protein 1 OS=Homo sapiens OX=9606 GN=TERF2IP PE=1 SV=1TE2IP_HUMAN	NLAHPVIQNFSYETFQQKMLR	QLMEK	262	323	FALSE	FALSE	245	320	21	5	18	4	4	EDC	-18.011	6	31	6	0	0	0.75	6	20.01	FALSE	TRUE	FALSE	FALSE	Between	0	0.002	0.005	LiebermanP-Sustek-Xlink2Upper-Faims-Stepped-2	16887	LiebermanP-Sustek-Xlink2Upper-Faims-Stepped-2.mgf	12935	Scan: 16887 Run: LiebermanP-Sustek-Xlink2Upper-Faims-Stepped-2 P1_R.QLMEK.F P2_K.NLAHPVIQNFSYETFQQKMLR.F 4 18	4	799.162	3192.62	0.62	4	3192.62	0.621
463	Q15554	TERF2_HUMAN Telomeric repeat-binding factor 2 OS=Homo sapiens OX=9606 GN=TERF2 PE=1 SV=3TERF2_HUMAN	Q9NYB0	TE2IP_HUMAN Telomeric repeat-binding factor 2-interacting protein 1 OS=Homo sapiens OX=9606 GN=TERF2IP PE=1 SV=1TE2IP_HUMAN	FLESHLDDAEPYLLTMAK	KMLVEATR	272	252	FALSE	FALSE	266	252	18	8	7	1	4	EDC	-18.011	10	23	10	0	0	0.676	10	19.982	FALSE	TRUE	FALSE	FALSE	Between	0	0.002	0.005	LiebermanP-Sustek-InSolution-Faims-Stepped-2	15842	LiebermanP-Sustek-InSolution-Faims-Stepped-2.mgf	11692	Scan: 15842 Run: LiebermanP-Sustek-InSolution-Faims-Stepped-2 P1_K.KMLVEATR.E P2_R.FLESHLDDAEPYLLTMAK.K 1 7	4	756.142	3020.54	0.538	4	3020.53	0.535
464	Q15554	TERF2_HUMAN Telomeric repeat-binding factor 2 OS=Homo sapiens OX=9606 GN=TERF2 PE=1 SV=3TERF2_HUMAN	Q15554	TERF2_HUMAN Telomeric repeat-binding factor 2 OS=Homo sapiens OX=9606 GN=TERF2 PE=1 SV=3TERF2_HUMAN	FLESHLDDAEPYLLTMoxAK	WVLKFYFHEALR	272	100	FALSE	FALSE	266	97	18	12	7	4	4	EDC	-18.011	11	21	11	0	0	0.5	11	19.97	FALSE	TRUE	FALSE	FALSE	Self	0	0	0	LiebermanP-Sustek-Xlink2Lower-Faims-Stepped-2	21058	LiebermanP-Sustek-Xlink2Lower-Faims-Stepped-2.mgf	16501	Scan: 21058 Run: LiebermanP-Sustek-Xlink2Lower-Faims-Stepped-2 P1_R.WVLKFYFHEALR.A P2_R.FLESHLDDAEPYLLTMoxAK.K 4 7	4	925.471	3697.86	0.855	4	3697.86	0.864
466	Q15554	TERF2_HUMAN Telomeric repeat-binding factor 2 OS=Homo sapiens OX=9606 GN=TERF2 PE=1 SV=3TERF2_HUMAN	Q15554	TERF2_HUMAN Telomeric repeat-binding factor 2 OS=Homo sapiens OX=9606 GN=TERF2 PE=1 SV=3TERF2_HUMAN	TLSGAQDSEAAFAKLDQK	WTVEESEWVK	349	495	FALSE	FALSE	336	492	18	10	14	4	4	EDC	-18.011	9	25	9	0	0	0.556	9	19.917	FALSE	TRUE	FALSE	FALSE	Self	0	0	0	LiebermanP-Sustek-Xlink2Upper-Faims-Stepped-1	15169	LiebermanP-Sustek-Xlink2Upper-Faims-Stepped-1.mgf	11334	Scan: 15169 Run: LiebermanP-Sustek-Xlink2Upper-Faims-Stepped-1 P1_K.WTVEESEWVK.A P2_K.TLSGAQDSEAAFAKLDQK.D 4 14	4	789.14	3152.53	0.53	4	3152.53	0.53
471	Q15554	TERF2_HUMAN Telomeric repeat-binding factor 2 OS=Homo sapiens OX=9606 GN=TERF2 PE=1 SV=3TERF2_HUMAN	Q15554	TERF2_HUMAN Telomeric repeat-binding factor 2 OS=Homo sapiens OX=9606 GN=TERF2 PE=1 SV=3TERF2_HUMAN	DIMQALLVRPLGKEHTVSR	DPAASQPR	135	19	FALSE	FALSE	123	19	19	8	13	1	4	EDC	-18.011	8	20	8	0	0	0.556	8	19.802	FALSE	TRUE	FALSE	FALSE	Self	0	0	0	LiebermanP-Sustek-Xlink2Lower-Faims-Stepped-2	14654	LiebermanP-Sustek-Xlink2Lower-Faims-Stepped-2.mgf	10901	Scan: 14654 Run: LiebermanP-Sustek-Xlink2Lower-Faims-Stepped-2 P1_R.DPAASQPR.K P2_R.DIMQALLVRPLGKEHTVSR.L 1 13	4	747.157	2984.6	0.598	4	2984.6	0.598
472	Q15554	TERF2_HUMAN Telomeric repeat-binding factor 2 OS=Homo sapiens OX=9606 GN=TERF2 PE=1 SV=3TERF2_HUMAN	Q15554	TERF2_HUMAN Telomeric repeat-binding factor 2 OS=Homo sapiens OX=9606 GN=TERF2 PE=1 SV=3TERF2_HUMAN	TEFTLTEAVVESSR	DPTTQKLR	184	232	FALSE	FALSE	183	227	14	8	2	6	3	EDC	-18.011	8	19	8	0	0	0.643	8	19.784	FALSE	TRUE	FALSE	FALSE	Self	0	0	0	LiebermanP-Sustek-Xlink2Upper-Faims-Stepped-1	13075	LiebermanP-Sustek-Xlink2Upper-Faims-Stepped-1.mgf	9497	Scan: 13075 Run: LiebermanP-Sustek-Xlink2Upper-Faims-Stepped-1 P1_K.TEFTLTEAVVESSR.K P2_K.DPTTQKLR.N 2 6	3	836.768	2507.28	0.283	3	2507.29	0.287
474	Q15554	TERF2_HUMAN Telomeric repeat-binding factor 2 OS=Homo sapiens OX=9606 GN=TERF2 PE=1 SV=3TERF2_HUMAN	Q9NYB0	TE2IP_HUMAN Telomeric repeat-binding factor 2-interacting protein 1 OS=Homo sapiens OX=9606 GN=TERF2IP PE=1 SV=1TE2IP_HUMAN	KDENESSAPADGEGGSELQPKNK	QLMEK	395	323	FALSE	FALSE	375	320	23	5	21	4	3	EDC	-18.011	5	26	5	0	0	0.591	5	19.713	FALSE	TRUE	FALSE	FALSE	Between	0	0.002	0.005	LiebermanP-Sustek-Xlink2Lower-Faims-Stepped-1	6335	LiebermanP-Sustek-Xlink2Lower-Faims-Stepped-1.mgf	3791	Scan: 6335 Run: LiebermanP-Sustek-Xlink2Lower-Faims-Stepped-1 P1_R.QLMEK.F P2_R.KDENESSAPADGEGGSELQPKNK.R 4 21	3	1006.14	3015.4	0.403	3	3015.41	0.409
475	Q15554	TERF2_HUMAN Telomeric repeat-binding factor 2 OS=Homo sapiens OX=9606 GN=TERF2 PE=1 SV=3TERF2_HUMAN	Q15554	TERF2_HUMAN Telomeric repeat-binding factor 2 OS=Homo sapiens OX=9606 GN=TERF2 PE=1 SV=3TERF2_HUMAN	WNSSNGVEEK	TAVMIKDR	461	530	FALSE	FALSE	453	525	10	8	9	6	3	EDC	-18.011	11	11	11	0	0	0.611	11	19.684	FALSE	TRUE	FALSE	FALSE	Self	0	0	0	LiebermanP-Sustek-Xlink2Upper-Faims-Stepped-1	7491	LiebermanP-Sustek-Xlink2Upper-Faims-Stepped-1.mgf	4739	Scan: 7491 Run: LiebermanP-Sustek-Xlink2Upper-Faims-Stepped-1 P1_K.WNSSNGVEEK.E P2_R.TAVMIKDR.W 9 6	3	688.677	2063.01	0.009	3	2063.01	0.011
476	Q15554	TERF2_HUMAN Telomeric repeat-binding factor 2 OS=Homo sapiens OX=9606 GN=TERF2 PE=1 SV=3TERF2_HUMAN	Q9NYB0	TE2IP_HUMAN Telomeric repeat-binding factor 2-interacting protein 1 OS=Homo sapiens OX=9606 GN=TERF2IP PE=1 SV=1TE2IP_HUMAN	NLAHPVIQNFSYETFQQKMLR	DDEDTR	262	373	FALSE	FALSE	245	373	21	6	18	1	4	EDC	-18.011	5	31	5	0	0	0.6	5	19.683	FALSE	TRUE	FALSE	FALSE	Between	0	0.002	0.005	LiebermanP-Sustek-Xlink2Lower-Faims-Stepped-1	15397	LiebermanP-Sustek-Xlink2Lower-Faims-Stepped-1.mgf	11451	Scan: 15397 Run: LiebermanP-Sustek-Xlink2Lower-Faims-Stepped-1 P1_K.NLAHPVIQNFSYETFQQKMLR.F P2_K.DDEDTR.E 18 1	4	824.65	3294.57	0.571	4	3294.57	0.573
478	Q15554	TERF2_HUMAN Telomeric repeat-binding factor 2 OS=Homo sapiens OX=9606 GN=TERF2 PE=1 SV=3TERF2_HUMAN	Q15554	TERF2_HUMAN Telomeric repeat-binding factor 2 OS=Homo sapiens OX=9606 GN=TERF2 PE=1 SV=3TERF2_HUMAN	WVLKFYFHEALR	EHTVSR	100	136	FALSE	FALSE	97	136	12	6	4	1	3	EDC	-18.011	7	20	7	0	0	0.8	7	19.659	FALSE	TRUE	FALSE	FALSE	Self	0	0	0	LiebermanP-Sustek-Xlink2Upper-Faims-Stepped-1	14475	LiebermanP-Sustek-Xlink2Upper-Faims-Stepped-1.mgf	10725	Scan: 14475 Run: LiebermanP-Sustek-Xlink2Upper-Faims-Stepped-1 P1_R.WVLKFYFHEALR.A P2_K.EHTVSR.L 4 1	3	773.411	2317.21	0.211	3	2317.21	0.212
480	Q15554	TERF2_HUMAN Telomeric repeat-binding factor 2 OS=Homo sapiens OX=9606 GN=TERF2 PE=1 SV=3TERF2_HUMAN	Q9NYB0	TE2IP_HUMAN Telomeric repeat-binding factor 2-interacting protein 1 OS=Homo sapiens OX=9606 GN=TERF2IP PE=1 SV=1TE2IP_HUMAN	DIMQALLVRPLGKEHTVSR	TPDLPEEEYVK	135	236	FALSE	FALSE	123	230	19	11	13	7	5	EDC	-18.011	10	18	10	0	0	0.5	10	19.643	FALSE	TRUE	FALSE	FALSE	Between	0	0.002	0.005	LiebermanP-Sustek-Xlink2Upper-Faims-Stepped-2	17259	LiebermanP-Sustek-Xlink2Upper-Faims-Stepped-2.mgf	13268	Scan: 17259 Run: LiebermanP-Sustek-Xlink2Upper-Faims-Stepped-2 P1_R.TPDLPEEEYVK.E P2_R.DIMQALLVRPLGKEHTVSR.L 7 13	5	693.571	3462.82	0.817	5	3462.82	0.818
488	Q15554	TERF2_HUMAN Telomeric repeat-binding factor 2 OS=Homo sapiens OX=9606 GN=TERF2 PE=1 SV=3TERF2_HUMAN	Q9NYB0	TE2IP_HUMAN Telomeric repeat-binding factor 2-interacting protein 1 OS=Homo sapiens OX=9606 GN=TERF2IP PE=1 SV=1TE2IP_HUMAN	DIMQALLVRPLGKEHTVSR	YLLGDAPVSPSSQK	135	199	FALSE	FALSE	123	195	19	14	13	5	4	EDC	-18.011	13	18	13	0	0	0.5	13	19.59	FALSE	TRUE	FALSE	FALSE	Between	0	0.002	0.005	LiebermanP-Sustek-Xlink2Upper-Faims-Stepped-2	18211	LiebermanP-Sustek-Xlink2Upper-Faims-Stepped-2.mgf	14114	Scan: 18211 Run: LiebermanP-Sustek-Xlink2Upper-Faims-Stepped-2 P1_K.YLLGDAPVSPSSQK.L P2_R.DIMQALLVRPLGKEHTVSR.L 5 13	4	902.241	3604.93	0.935	4	3604.94	0.94
489	Q15554	TERF2_HUMAN Telomeric repeat-binding factor 2 OS=Homo sapiens OX=9606 GN=TERF2 PE=1 SV=3TERF2_HUMAN	Q15554	TERF2_HUMAN Telomeric repeat-binding factor 2 OS=Homo sapiens OX=9606 GN=TERF2 PE=1 SV=3TERF2_HUMAN	NPPTTIGMMTLKAAFK	WTVEESEWVK	331	495	FALSE	FALSE	320	492	16	10	12	4	4	EDC	-18.011	9	22	9	0	0	0.556	9	19.589	FALSE	TRUE	FALSE	FALSE	Self	0	0	0	LiebermanP-Sustek-Xlink2Upper-Faims-Stepped-2	20659	LiebermanP-Sustek-Xlink2Upper-Faims-Stepped-2.mgf	16270	Scan: 20659 Run: LiebermanP-Sustek-Xlink2Upper-Faims-Stepped-2 P1_K.WTVEESEWVK.A P2_R.NPPTTIGMMTLKAAFK.T 4 12	4	749.383	2993.5	0.502	4	2993.5	0.503
490	Q15554	TERF2_HUMAN Telomeric repeat-binding factor 2 OS=Homo sapiens OX=9606 GN=TERF2 PE=1 SV=3TERF2_HUMAN	Q9NYB0	TE2IP_HUMAN Telomeric repeat-binding factor 2-interacting protein 1 OS=Homo sapiens OX=9606 GN=TERF2IP PE=1 SV=1TE2IP_HUMAN	WVLKFYFHEALR	LELEAYR	100	97	FALSE	FALSE	97	94	12	7	4	4	4	EDC	-18.011	8	15	8	0	0	0.682	8	19.563	FALSE	TRUE	FALSE	FALSE	Between	0	0.002	0.005	LiebermanP-Sustek-Xlink2Upper-Faims-Stepped-1	18106	LiebermanP-Sustek-Xlink2Upper-Faims-Stepped-1.mgf	13909	Scan: 18106 Run: LiebermanP-Sustek-Xlink2Upper-Faims-Stepped-1 P1_R.WVLKFYFHEALR.A P2_R.LELEAYR.L 4 4	4	621.586	2482.32	0.317	4	2482.32	0.316
494	Q15554	TERF2_HUMAN Telomeric repeat-binding factor 2 OS=Homo sapiens OX=9606 GN=TERF2 PE=1 SV=3TERF2_HUMAN	P03211	EBNA1_EBVB9 Epstein-Barr nuclear antigen 1 OS=Epstein-Barr virus (strain B95-8) OX=10377 GN=EBNA1 PE=1 SV=1EBNA1_EBVB9	ASKILKK	SHVER	218	95	FALSE	FALSE	216	92	7	5	3	4	3	EDC	-18.011	7	11	7	0	0	0.875	7	19.521	FALSE	TRUE	FALSE	FALSE	Between	0	0.002	0.005	LiebermanP-Sustek-Xlink2Upper-Faims-Stepped-2	4009	LiebermanP-Sustek-Xlink2Upper-Faims-Stepped-2.mgf	1977	Scan: 4009 Run: LiebermanP-Sustek-Xlink2Upper-Faims-Stepped-2 P1_R.SHVER.T P2_K.ASKILKK.H 4 3	3	465.952	1394.84	0.835	3	1394.84	0.836
495	Q15554	TERF2_HUMAN Telomeric repeat-binding factor 2 OS=Homo sapiens OX=9606 GN=TERF2 PE=1 SV=3TERF2_HUMAN	Q9NYB0	TE2IP_HUMAN Telomeric repeat-binding factor 2-interacting protein 1 OS=Homo sapiens OX=9606 GN=TERF2IP PE=1 SV=1TE2IP_HUMAN	YGEGNWAAISKNYPFVNR	QDDIDLQKDDEDTR	517	376	FALSE	FALSE	507	365	18	14	11	12	4	EDC	-18.011	12	24	12	0	0	0.5	12	19.496	FALSE	TRUE	FALSE	FALSE	Between	0	0.002	0.006	LiebermanP-Sustek-Xlink2Lower-Faims-Stepped-1	14398	LiebermanP-Sustek-Xlink2Lower-Faims-Stepped-1.mgf	10573	Scan: 14398 Run: LiebermanP-Sustek-Xlink2Lower-Faims-Stepped-1 P1_K.YGEGNWAAISKNYPFVNR.T P2_R.QDDIDLQKDDEDTR.E 11 12	4	943.942	3771.74	0.738	4	3771.74	0.74
496	Q15554	TERF2_HUMAN Telomeric repeat-binding factor 2 OS=Homo sapiens OX=9606 GN=TERF2 PE=1 SV=3TERF2_HUMAN	Q15554	TERF2_HUMAN Telomeric repeat-binding factor 2 OS=Homo sapiens OX=9606 GN=TERF2 PE=1 SV=3TERF2_HUMAN	TLSGAQDSEAAFAKLDQK	DPAASQPR	349	19	FALSE	FALSE	336	19	18	8	14	1	4	EDC	-18.011	7	26	7	0	0	0.571	7	19.481	FALSE	TRUE	FALSE	FALSE	Self	0	0	0	LiebermanP-Sustek-Xlink2Lower-Faims-Stepped-1	10747	LiebermanP-Sustek-Xlink2Lower-Faims-Stepped-1.mgf	7475	Scan: 10747 Run: LiebermanP-Sustek-Xlink2Lower-Faims-Stepped-1 P1_K.TLSGAQDSEAAFAKLDQK.D P2_R.DPAASQPR.K 14 1	4	676.34	2701.33	0.331	4	2701.33	0.331
497	Q15554	TERF2_HUMAN Telomeric repeat-binding factor 2 OS=Homo sapiens OX=9606 GN=TERF2 PE=1 SV=3TERF2_HUMAN	Q15554	TERF2_HUMAN Telomeric repeat-binding factor 2 OS=Homo sapiens OX=9606 GN=TERF2 PE=1 SV=3TERF2_HUMAN	NLAHPVIQNFSYETFQQKMoxLR	DPAASQPR	262	19	FALSE	FALSE	245	19	21	8	18	1	4	EDC	-18.011	7	26	7	0	0	0.643	7	19.472	FALSE	TRUE	FALSE	FALSE	Self	0	0	0	LiebermanP-Sustek-Xlink2Upper-Faims-Stepped-1	12686	LiebermanP-Sustek-Xlink2Upper-Faims-Stepped-1.mgf	9151	Scan: 12686 Run: LiebermanP-Sustek-Xlink2Upper-Faims-Stepped-1 P1_K.NLAHPVIQNFSYETFQQKMoxLR.F P2_R.DPAASQPR.K 18 1	4	851.431	3401.7	0.695	4	3401.69	0.694
498	Q15554	TERF2_HUMAN Telomeric repeat-binding factor 2 OS=Homo sapiens OX=9606 GN=TERF2 PE=1 SV=3TERF2_HUMAN	P03211	EBNA1_EBVB9 Epstein-Barr nuclear antigen 1 OS=Epstein-Barr virus (strain B95-8) OX=10377 GN=EBNA1 PE=1 SV=1EBNA1_EBVB9	GKWNSSNdaGVEEK	FENIAEGLR	452	83	FALSE	FALSE	451	78	12	9	2	6	3	EDC	-18.011	12	13	12	0	0	0.591	12	19.461	FALSE	TRUE	FALSE	FALSE	Between	0	0.002	0.006	LiebermanP-Sustek-Xlink2Upper-Faims-Stepped-2	11157	LiebermanP-Sustek-Xlink2Upper-Faims-Stepped-2.mgf	7989	Scan: 11157 Run: LiebermanP-Sustek-Xlink2Upper-Faims-Stepped-2 P1_K.GKWNSSNdaGVEEK.E P2_K.FENIAEGLR.A 2 6	3	789.052	2364.13	0.133	3	2364.13	0.134
501	Q15554	TERF2_HUMAN Telomeric repeat-binding factor 2 OS=Homo sapiens OX=9606 GN=TERF2 PE=1 SV=3TERF2_HUMAN	Q9NYB0	TE2IP_HUMAN Telomeric repeat-binding factor 2-interacting protein 1 OS=Homo sapiens OX=9606 GN=TERF2IP PE=1 SV=1TE2IP_HUMAN	KHMSKDPTTQK	EALVK	226	379	FALSE	FALSE	222	379	11	5	5	1	4	EDC	-18.011	6	19	6	0	0	0.95	6	19.422	FALSE	TRUE	FALSE	FALSE	Between	0	0.002	0.006	LiebermanP-Sustek-InSolution-Faims-Stepped-1	4279	LiebermanP-Sustek-InSolution-Faims-Stepped-1.mgf	1677	Scan: 4279 Run: LiebermanP-Sustek-InSolution-Faims-Stepped-1 P1_K.KHMSKDPTTQK.L P2_R.EALVK.K 5 1	4	461.004	1839.99	0.988	4	1839.99	0.988
504	Q15554	TERF2_HUMAN Telomeric repeat-binding factor 2 OS=Homo sapiens OX=9606 GN=TERF2 PE=1 SV=3TERF2_HUMAN	Q9NYB0	TE2IP_HUMAN Telomeric repeat-binding factor 2-interacting protein 1 OS=Homo sapiens OX=9606 GN=TERF2IP PE=1 SV=1TE2IP_HUMAN	NLAHPVIQNFSYETFQQKMLR	MLVEATR	262	256	FALSE	FALSE	245	253	21	7	18	4	4	EDC	-18.011	6	30	6	0	0	0.583	6	19.362	FALSE	TRUE	FALSE	FALSE	Between	0	0.002	0.006	LiebermanP-Sustek-Xlink2Lower-Faims-Stepped-2	17236	LiebermanP-Sustek-Xlink2Lower-Faims-Stepped-2.mgf	13171	Scan: 17236 Run: LiebermanP-Sustek-Xlink2Lower-Faims-Stepped-2 P1_K.NLAHPVIQNFSYETFQQKMLR.F P2_K.MLVEATR.E 18 4	4	841.938	3363.72	0.722	4	3363.72	0.722
505	Q15554	TERF2_HUMAN Telomeric repeat-binding factor 2 OS=Homo sapiens OX=9606 GN=TERF2 PE=1 SV=3TERF2_HUMAN	Q15554	TERF2_HUMAN Telomeric repeat-binding factor 2 OS=Homo sapiens OX=9606 GN=TERF2 PE=1 SV=3TERF2_HUMAN	WVLKFYFHEALR	GAGEARLEEAVNR	100	92	FALSE	FALSE	97	84	12	13	4	9	4	EDC	-18.011	11	19	11	0	0	0.542	11	19.361	FALSE	TRUE	FALSE	FALSE	Self	0	0	0	LiebermanP-Sustek-Xlink2Upper-Faims-Stepped-1	19940	LiebermanP-Sustek-Xlink2Upper-Faims-Stepped-1.mgf	15512	Scan: 19940 Run: LiebermanP-Sustek-Xlink2Upper-Faims-Stepped-1 P1_R.WVLKFYFHEALR.A P2_R.GAGEARLEEAVNR.W 4 9	4	741.142	2960.54	0.54	4	2960.54	0.541
506	Q15554	TERF2_HUMAN Telomeric repeat-binding factor 2 OS=Homo sapiens OX=9606 GN=TERF2 PE=1 SV=3TERF2_HUMAN	Q15554	TERF2_HUMAN Telomeric repeat-binding factor 2 OS=Homo sapiens OX=9606 GN=TERF2 PE=1 SV=3TERF2_HUMAN	NPPTTIGMoxMTLKAAFK	TLSGAQDSEAAFAK	331	344	FALSE	FALSE	320	336	16	14	12	9	4	EDC	-18.011	12	20	12	0	0	0.615	12	19.341	FALSE	TRUE	FALSE	FALSE	Self	0	0	0	LiebermanP-Sustek-Xlink2Lower-Faims-Stepped-2	15904	LiebermanP-Sustek-Xlink2Lower-Faims-Stepped-2.mgf	12004	Scan: 15904 Run: LiebermanP-Sustek-Xlink2Lower-Faims-Stepped-2 P1_K.TLSGAQDSEAAFAK.L P2_R.NPPTTIGMoxMTLKAAFK.T 9 12	4	779.146	3112.55	0.554	4	3112.56	0.557
507	Q15554	TERF2_HUMAN Telomeric repeat-binding factor 2 OS=Homo sapiens OX=9606 GN=TERF2 PE=1 SV=3TERF2_HUMAN	Q9NYB0	TE2IP_HUMAN Telomeric repeat-binding factor 2-interacting protein 1 OS=Homo sapiens OX=9606 GN=TERF2IP PE=1 SV=1TE2IP_HUMAN	KDENESSAPADGEGGSELQPK	EALVKK	379	383	FALSE	FALSE	375	379	21	6	5	5	3	EDC	-18.011	6	28	6	0	0	0.7	6	19.339	FALSE	TRUE	FALSE	FALSE	Between	0	0.002	0.006	LiebermanP-Sustek-Xlink2Lower-Faims-Stepped-2	6248	LiebermanP-Sustek-Xlink2Lower-Faims-Stepped-2.mgf	3790	Scan: 6248 Run: LiebermanP-Sustek-Xlink2Lower-Faims-Stepped-2 P1_R.KDENESSAPADGEGGSELQPK.N P2_R.EALVKK.F 5 5	3	938.464	2812.37	0.37	3	2812.37	0.373
508	Q15554	TERF2_HUMAN Telomeric repeat-binding factor 2 OS=Homo sapiens OX=9606 GN=TERF2 PE=1 SV=3TERF2_HUMAN	Q15554	TERF2_HUMAN Telomeric repeat-binding factor 2 OS=Homo sapiens OX=9606 GN=TERF2 PE=1 SV=3TERF2_HUMAN	ASKILKK	NKEFEK	218	212	FALSE	FALSE	216	210	7	6	3	3	3	EDC	-18.011	7	11	7	0	0	0.9	7	19.315	FALSE	TRUE	FALSE	FALSE	Self	0	0	0	LiebermanP-Sustek-InSolution-Faims-Stepped-1	4170	LiebermanP-Sustek-InSolution-Faims-Stepped-1.mgf	1582	Scan: 4170 Run: LiebermanP-Sustek-InSolution-Faims-Stepped-1 P1_K.NKEFEK.A P2_K.ASKILKK.H 3 3	3	521.647	1561.92	0.918	3	1561.92	0.919
509	Q15554	TERF2_HUMAN Telomeric repeat-binding factor 2 OS=Homo sapiens OX=9606 GN=TERF2 PE=1 SV=3TERF2_HUMAN	Q9NYB0	TE2IP_HUMAN Telomeric repeat-binding factor 2-interacting protein 1 OS=Homo sapiens OX=9606 GN=TERF2IP PE=1 SV=1TE2IP_HUMAN	NLAHPVIQNFSYETFQQKMLR	EEIQENEEAVK	262	241	FALSE	FALSE	245	241	21	11	18	1	4	EDC	-18.011	10	27	10	0	0	0.5	10	19.311	FALSE	TRUE	FALSE	FALSE	Between	0	0.002	0.006	LiebermanP-Sustek-Xlink2Lower-Faims-Stepped-2	15910	LiebermanP-Sustek-Xlink2Lower-Faims-Stepped-2.mgf	12010	Scan: 15910 Run: LiebermanP-Sustek-Xlink2Lower-Faims-Stepped-2 P1_K.NLAHPVIQNFSYETFQQKMLR.F P2_K.EEIQENEEAVK.K 18 1	4	966.48	3861.89	0.892	4	3861.9	0.9
510	Q15554	TERF2_HUMAN Telomeric repeat-binding factor 2 OS=Homo sapiens OX=9606 GN=TERF2 PE=1 SV=3TERF2_HUMAN	Q15554	TERF2_HUMAN Telomeric repeat-binding factor 2 OS=Homo sapiens OX=9606 GN=TERF2 PE=1 SV=3TERF2_HUMAN	NLAHPVIQNFSYETFQQKMLR	NDLLNIIR	262	236	FALSE	FALSE	245	235	21	8	18	2	4	EDC	-18.011	5	30	5	0	0	0.5	5	19.311	FALSE	TRUE	FALSE	FALSE	Self	0	0	0	LiebermanP-Sustek-Xlink2Upper-Faims-Stepped-2	21474	LiebermanP-Sustek-Xlink2Upper-Faims-Stepped-2.mgf	16981	Scan: 21474 Run: LiebermanP-Sustek-Xlink2Upper-Faims-Stepped-2 P1_K.NLAHPVIQNFSYETFQQKMLR.F P2_R.NDLLNIIR.E 18 2	4	879.721	3514.85	0.854	4	3514.85	0.851
512	Q15554	TERF2_HUMAN Telomeric repeat-binding factor 2 OS=Homo sapiens OX=9606 GN=TERF2 PE=1 SV=3TERF2_HUMAN	Q15554	TERF2_HUMAN Telomeric repeat-binding factor 2 OS=Homo sapiens OX=9606 GN=TERF2 PE=1 SV=3TERF2_HUMAN	EDKQPAPGPVEKPPR	SESAASSTGK	300	289	FALSE	FALSE	298	288	15	10	3	2	5	EDC	-18.011	10	16	10	0	0	0.556	10	19.294	FALSE	TRUE	FALSE	FALSE	Self	0	0	0	LiebermanP-Sustek-Xlink2Upper-Faims-Stepped-2	5101	LiebermanP-Sustek-Xlink2Upper-Faims-Stepped-2.mgf	2933	Scan: 5101 Run: LiebermanP-Sustek-Xlink2Upper-Faims-Stepped-2 P1_K.SESAASSTGK.E P2_K.EDKQPAPGPVEKPPR.E 2 3	5	510.862	2549.27	0.271	5	2549.27	0.272
515	Q15554	TERF2_HUMAN Telomeric repeat-binding factor 2 OS=Homo sapiens OX=9606 GN=TERF2 PE=1 SV=3TERF2_HUMAN	P03211	EBNA1_EBVB9 Epstein-Barr nuclear antigen 1 OS=Epstein-Barr virus (strain B95-8) OX=10377 GN=EBNA1 PE=1 SV=1EBNA1_EBVB9	FLESHLDDAEPYLLTMAKK	FENIAEGLR	283	83	FALSE	FALSE	266	78	19	9	18	6	4	EDC	-18.011	10	22	10	0	0	0.611	10	19.258	FALSE	TRUE	FALSE	FALSE	Between	0	0.002	0.006	LiebermanP-Sustek-Xlink2Upper-Faims-Stepped-1	17566	LiebermanP-Sustek-Xlink2Upper-Faims-Stepped-1.mgf	13433	Scan: 17566 Run: LiebermanP-Sustek-Xlink2Upper-Faims-Stepped-1 P1_R.FLESHLDDAEPYLLTMAKK.A P2_K.FENIAEGLR.A 18 6	4	813.417	3249.64	0.64	4	3249.64	0.638
517	Q15554	TERF2_HUMAN Telomeric repeat-binding factor 2 OS=Homo sapiens OX=9606 GN=TERF2 PE=1 SV=3TERF2_HUMAN	Q9NYB0	TE2IP_HUMAN Telomeric repeat-binding factor 2-interacting protein 1 OS=Homo sapiens OX=9606 GN=TERF2IP PE=1 SV=1TE2IP_HUMAN	SESAASSTGKEDKQPAPGPVEKPPR	EALVK	300	379	FALSE	FALSE	288	379	25	5	13	1	4	EDC	-18.011	6	32	6	0	0	0.667	6	19.23	FALSE	TRUE	FALSE	FALSE	Between	0	0.002	0.006	LiebermanP-Sustek-Xlink2Lower-Faims-Stepped-2	6332	LiebermanP-Sustek-Xlink2Lower-Faims-Stepped-2.mgf	3864	Scan: 6332 Run: LiebermanP-Sustek-Xlink2Lower-Faims-Stepped-2 P1_K.SESAASSTGKEDKQPAPGPVEKPPR.E P2_R.EALVK.K 13 1	4	773.407	3089.6	0.599	4	3089.6	0.599
518	Q15554	TERF2_HUMAN Telomeric repeat-binding factor 2 OS=Homo sapiens OX=9606 GN=TERF2 PE=1 SV=3TERF2_HUMAN	Q15554	TERF2_HUMAN Telomeric repeat-binding factor 2 OS=Homo sapiens OX=9606 GN=TERF2 PE=1 SV=3TERF2_HUMAN	WTVEESEWVK	HMSKDPTTQK	495	226	FALSE	FALSE	492	223	10	10	4	4	3	EDC	-18.011	12	12	12	0	0	0.667	12	19.223	FALSE	TRUE	FALSE	FALSE	Self	0	0	0	LiebermanP-Sustek-Xlink2Upper-Faims-Stepped-2	9994	LiebermanP-Sustek-Xlink2Upper-Faims-Stepped-2.mgf	6984	Scan: 9994 Run: LiebermanP-Sustek-Xlink2Upper-Faims-Stepped-2 P1_K.WTVEESEWVK.A P2_K.HMSKDPTTQK.L 4 4	3	816.062	2445.16	0.165	3	2445.16	0.163
519	Q15554	TERF2_HUMAN Telomeric repeat-binding factor 2 OS=Homo sapiens OX=9606 GN=TERF2 PE=1 SV=3TERF2_HUMAN	Q15554	TERF2_HUMAN Telomeric repeat-binding factor 2 OS=Homo sapiens OX=9606 GN=TERF2 PE=1 SV=3TERF2_HUMAN	QLRNPPTTIGMMTLKAAFK	TLSGAQDSEAAFAK	331	344	FALSE	FALSE	317	336	19	14	15	9	4	EDC	-18.011	15	16	15	0	0	0.528	15	19.204	FALSE	TRUE	FALSE	FALSE	Self	0	0	0	LiebermanP-Sustek-InSolution-Faims-Stepped-2	16434	LiebermanP-Sustek-InSolution-Faims-Stepped-2.mgf	12218	Scan: 16434 Run: LiebermanP-Sustek-InSolution-Faims-Stepped-2 P1_K.TLSGAQDSEAAFAK.L P2_R.QLRNPPTTIGMMTLKAAFK.T 9 15	4	874.456	3493.8	0.797	4	3493.81	0.806
520	Q15554	TERF2_HUMAN Telomeric repeat-binding factor 2 OS=Homo sapiens OX=9606 GN=TERF2 PE=1 SV=3TERF2_HUMAN	Q15554	TERF2_HUMAN Telomeric repeat-binding factor 2 OS=Homo sapiens OX=9606 GN=TERF2 PE=1 SV=3TERF2_HUMAN	HMSKDPTTQK	DPAASQPR	225	19	FALSE	FALSE	223	19	10	8	3	1	4	EDC	-18.011	10	10	11	0	0	0.556	10	19.195	FALSE	TRUE	FALSE	FALSE	Self	0	0	0	LiebermanP-Sustek-Xlink2Upper-Faims-Stepped-2	4431	LiebermanP-Sustek-Xlink2Upper-Faims-Stepped-2.mgf	2346	Scan: 4431 Run: LiebermanP-Sustek-Xlink2Upper-Faims-Stepped-2 P1_K.HMSKDPTTQK.L P2_R.DPAASQPR.K 3 1	4	499.498	1993.96	0.962	4	1993.96	0.964
522	Q15554	TERF2_HUMAN Telomeric repeat-binding factor 2 OS=Homo sapiens OX=9606 GN=TERF2 PE=1 SV=3TERF2_HUMAN	Q15554	TERF2_HUMAN Telomeric repeat-binding factor 2 OS=Homo sapiens OX=9606 GN=TERF2 PE=1 SV=3TERF2_HUMAN	ALKSESAASSTGK	WTVEESEWVK	287	498	FALSE	FALSE	285	492	13	10	3	7	3	EDC	-18.011	9	16	9	0	0	0.556	9	19.155	FALSE	TRUE	FALSE	FALSE	Self	0	0	0	LiebermanP-Sustek-Xlink2Lower-Faims-Stepped-2	10789	LiebermanP-Sustek-Xlink2Lower-Faims-Stepped-2.mgf	7614	Scan: 10789 Run: LiebermanP-Sustek-Xlink2Lower-Faims-Stepped-2 P1_K.WTVEESEWVK.A P2_K.ALKSESAASSTGK.E 7 3	3	837.419	2509.24	0.236	3	2509.23	0.234
524	Q15554	TERF2_HUMAN Telomeric repeat-binding factor 2 OS=Homo sapiens OX=9606 GN=TERF2 PE=1 SV=3TERF2_HUMAN	P03211	EBNA1_EBVB9 Epstein-Barr nuclear antigen 1 OS=Epstein-Barr virus (strain B95-8) OX=10377 GN=EBNA1 PE=1 SV=1EBNA1_EBVB9	NLAHPVIQNFSYETFQQKMLR	FENIAEGLR	262	79	FALSE	FALSE	245	78	21	9	18	2	4	EDC	-18.011	7	30	7	0	0	0.562	7	19.145	FALSE	TRUE	FALSE	FALSE	Between	0	0.002	0.006	LiebermanP-Sustek-Xlink2Upper-Faims-Stepped-1	17659	LiebermanP-Sustek-Xlink2Upper-Faims-Stepped-1.mgf	13515	Scan: 17659 Run: LiebermanP-Sustek-Xlink2Upper-Faims-Stepped-1 P1_K.NLAHPVIQNFSYETFQQKMLR.F P2_K.FENIAEGLR.A 18 2	4	899.214	3592.82	0.825	4	3592.82	0.825
525	Q15554	TERF2_HUMAN Telomeric repeat-binding factor 2 OS=Homo sapiens OX=9606 GN=TERF2 PE=1 SV=3TERF2_HUMAN	Q15554	TERF2_HUMAN Telomeric repeat-binding factor 2 OS=Homo sapiens OX=9606 GN=TERF2 PE=1 SV=3TERF2_HUMAN	FLESHLDDAEPYLLTMAKK	NDLLNIIR	283	236	FALSE	FALSE	266	235	19	8	18	2	4	EDC	-18.011	8	25	8	0	0	0.571	8	19.142	FALSE	TRUE	FALSE	FALSE	Self	0	0	0	LiebermanP-Sustek-InSolution-Faims-Stepped-1	20594	LiebermanP-Sustek-InSolution-Faims-Stepped-1.mgf	15850	Scan: 20594 Run: LiebermanP-Sustek-InSolution-Faims-Stepped-1 P1_R.NDLLNIIR.E P2_R.FLESHLDDAEPYLLTMAKK.A 2 18	4	793.922	3171.66	0.66	4	3171.66	0.664
527	Q15554	TERF2_HUMAN Telomeric repeat-binding factor 2 OS=Homo sapiens OX=9606 GN=TERF2 PE=1 SV=3TERF2_HUMAN	Q15554	TERF2_HUMAN Telomeric repeat-binding factor 2 OS=Homo sapiens OX=9606 GN=TERF2 PE=1 SV=3TERF2_HUMAN	KDENESSAPADGEGGSELQPK	HMoxSKDPTTQK	387	225	FALSE	FALSE	375	223	21	10	13	3	4	EDC	-18.011	8	28	8	0	0	0.556	8	19.112	FALSE	TRUE	FALSE	FALSE	Self	0	0	0	LiebermanP-Sustek-Xlink2Upper-Faims-Stepped-2	5030	LiebermanP-Sustek-Xlink2Upper-Faims-Stepped-2.mgf	2871	Scan: 5030 Run: LiebermanP-Sustek-Xlink2Upper-Faims-Stepped-2 P1_R.KDENESSAPADGEGGSELQPK.N P2_K.HMoxSKDPTTQK.L 13 3	4	829.382	3313.5	0.498	4	3313.5	0.5
528	Q15554	TERF2_HUMAN Telomeric repeat-binding factor 2 OS=Homo sapiens OX=9606 GN=TERF2 PE=1 SV=3TERF2_HUMAN	Q9NYB0	TE2IP_HUMAN Telomeric repeat-binding factor 2-interacting protein 1 OS=Homo sapiens OX=9606 GN=TERF2IP PE=1 SV=1TE2IP_HUMAN	NLAHPVIQNFSYETFQQKMLR	LELEAYR	262	95	FALSE	FALSE	245	94	21	7	18	2	4	EDC	-18.011	6	32	6	0	0	0.583	6	19.089	FALSE	TRUE	FALSE	FALSE	Between	0	0.002	0.006	LiebermanP-Sustek-Xlink2Lower-Faims-Stepped-1	17709	LiebermanP-Sustek-Xlink2Lower-Faims-Stepped-1.mgf	13492	Scan: 17709 Run: LiebermanP-Sustek-Xlink2Lower-Faims-Stepped-1 P1_K.NLAHPVIQNFSYETFQQKMLR.F P2_R.LELEAYR.L 18 2	4	860.445	3437.75	0.752	4	3437.76	0.755
529	Q15554	TERF2_HUMAN Telomeric repeat-binding factor 2 OS=Homo sapiens OX=9606 GN=TERF2 PE=1 SV=3TERF2_HUMAN	P03211	EBNA1_EBVB9 Epstein-Barr nuclear antigen 1 OS=Epstein-Barr virus (strain B95-8) OX=10377 GN=EBNA1 PE=1 SV=1EBNA1_EBVB9	ALKSESAASSTGKEDK	SHVER	287	95	FALSE	FALSE	285	92	16	5	3	4	3	EDC	-18.011	7	22	7	0	0	0.733	7	19.088	FALSE	TRUE	FALSE	FALSE	Between	0	0.002	0.006	LiebermanP-Sustek-Xlink2Lower-Faims-Stepped-2	3650	LiebermanP-Sustek-Xlink2Lower-Faims-Stepped-2.mgf	1598	Scan: 3650 Run: LiebermanP-Sustek-Xlink2Lower-Faims-Stepped-2 P1_R.SHVER.T P2_K.ALKSESAASSTGKEDK.Q 4 3	3	739.708	2216.1	0.103	3	2216.1	0.103
530	Q15554	TERF2_HUMAN Telomeric repeat-binding factor 2 OS=Homo sapiens OX=9606 GN=TERF2 PE=1 SV=3TERF2_HUMAN	Q15554	TERF2_HUMAN Telomeric repeat-binding factor 2 OS=Homo sapiens OX=9606 GN=TERF2 PE=1 SV=3TERF2_HUMAN	TLSGAQDSEAAFAKLDQK	DPAASQPR	349	19	FALSE	FALSE	336	19	18	8	14	1	3	EDC	-18.011	7	21	7	0	0	0.571	7	19.086	FALSE	TRUE	FALSE	FALSE	Self	0	0	0	LiebermanP-Sustek-Xlink2Upper-Faims-Stepped-1	10332	LiebermanP-Sustek-Xlink2Upper-Faims-Stepped-1.mgf	7122	Scan: 10332 Run: LiebermanP-Sustek-Xlink2Upper-Faims-Stepped-1 P1_K.TLSGAQDSEAAFAKLDQK.D P2_R.DPAASQPR.K 14 1	3	901.449	2701.33	0.326	3	2701.33	0.331
532	Q15554	TERF2_HUMAN Telomeric repeat-binding factor 2 OS=Homo sapiens OX=9606 GN=TERF2 PE=1 SV=3TERF2_HUMAN	Q9NYB0	TE2IP_HUMAN Telomeric repeat-binding factor 2-interacting protein 1 OS=Homo sapiens OX=9606 GN=TERF2IP PE=1 SV=1TE2IP_HUMAN	DIMQALLVRPLGKEHTVSR	TPDLPEEEYVK	135	235	FALSE	FALSE	123	230	19	11	13	6	5	EDC	-18.011	10	18	10	0	0	0.5	10	19.059	FALSE	TRUE	FALSE	FALSE	Between	0	0.002	0.006	LiebermanP-Sustek-Xlink2Lower-Faims-Stepped-1	16938	LiebermanP-Sustek-Xlink2Lower-Faims-Stepped-1.mgf	12808	Scan: 16938 Run: LiebermanP-Sustek-Xlink2Lower-Faims-Stepped-1 P1_R.TPDLPEEEYVK.E P2_R.DIMQALLVRPLGKEHTVSR.L 6 13	5	693.57	3462.82	0.815	5	3462.82	0.818
540	Q15554	TERF2_HUMAN Telomeric repeat-binding factor 2 OS=Homo sapiens OX=9606 GN=TERF2 PE=1 SV=3TERF2_HUMAN	P03211	EBNA1_EBVB9 Epstein-Barr nuclear antigen 1 OS=Epstein-Barr virus (strain B95-8) OX=10377 GN=EBNA1 PE=1 SV=1EBNA1_EBVB9	WVLKFYFHEALR	FENIAEGLR	100	83	FALSE	FALSE	97	78	12	9	4	6	4	EDC	-18.011	9	12	9	0	0	0.545	9	18.923	FALSE	TRUE	FALSE	FALSE	Between	0	0.002	0.006	LiebermanP-Sustek-Xlink2Upper-Faims-Stepped-1	18457	LiebermanP-Sustek-Xlink2Upper-Faims-Stepped-1.mgf	14219	Scan: 18457 Run: LiebermanP-Sustek-Xlink2Upper-Faims-Stepped-1 P1_R.WVLKFYFHEALR.A P2_K.FENIAEGLR.A 4 6	4	660.354	2637.39	0.386	4	2637.39	0.386
544	Q15554	TERF2_HUMAN Telomeric repeat-binding factor 2 OS=Homo sapiens OX=9606 GN=TERF2 PE=1 SV=3TERF2_HUMAN	Q15554	TERF2_HUMAN Telomeric repeat-binding factor 2 OS=Homo sapiens OX=9606 GN=TERF2 PE=1 SV=3TERF2_HUMAN	SESAASSTGKEDK	WTVEESEWVK	297	495	FALSE	FALSE	288	492	13	10	10	4	3	EDC	-18.011	10	15	10	0	0	0.611	10	18.903	FALSE	TRUE	FALSE	FALSE	Self	0	0	0	LiebermanP-Sustek-Xlink2Lower-Faims-Stepped-2	10122	LiebermanP-Sustek-Xlink2Lower-Faims-Stepped-2.mgf	7032	Scan: 10122 Run: LiebermanP-Sustek-Xlink2Lower-Faims-Stepped-2 P1_K.WTVEESEWVK.A P2_K.SESAASSTGKEDK.Q 4 10	3	857.402	2569.18	0.184	3	2569.18	0.182
545	Q15554	TERF2_HUMAN Telomeric repeat-binding factor 2 OS=Homo sapiens OX=9606 GN=TERF2 PE=1 SV=3TERF2_HUMAN	Q15554	TERF2_HUMAN Telomeric repeat-binding factor 2 OS=Homo sapiens OX=9606 GN=TERF2 PE=1 SV=3TERF2_HUMAN	QPAPGPVEKPPREPAR	SESAASSTGK	309	289	FALSE	FALSE	301	288	16	10	9	2	3	EDC	-18.011	8	15	8	0	0	0.5	8	18.896	FALSE	TRUE	FALSE	FALSE	Self	0	0	0	LiebermanP-Sustek-Xlink2Lower-Faims-Stepped-2	5427	LiebermanP-Sustek-Xlink2Lower-Faims-Stepped-2.mgf	3122	Scan: 5427 Run: LiebermanP-Sustek-Xlink2Lower-Faims-Stepped-2 P1_K.SESAASSTGK.E P2_K.QPAPGPVEKPPREPAR.Q 2 9	3	877.786	2630.34	0.337	3	2630.34	0.341
548	Q15554	TERF2_HUMAN Telomeric repeat-binding factor 2 OS=Homo sapiens OX=9606 GN=TERF2 PE=1 SV=3TERF2_HUMAN	P03211	EBNA1_EBVB9 Epstein-Barr nuclear antigen 1 OS=Epstein-Barr virus (strain B95-8) OX=10377 GN=EBNA1 PE=1 SV=1EBNA1_EBVB9	DIMQALLVRPLGKEHTVSR	VTVCcmSFDDGVDLP	135	205	FALSE	FALSE	123	195	19	13	13	11	4	EDC	-18.011	12	18	12	0	0	0.5	12	18.891	FALSE	TRUE	FALSE	FALSE	Between	0	0.002	0.006	LiebermanP-Sustek-Xlink2Lower-Faims-Stepped-2	21214	LiebermanP-Sustek-Xlink2Lower-Faims-Stepped-2.mgf	16638	Scan: 21214 Run: LiebermanP-Sustek-Xlink2Lower-Faims-Stepped-2 P1_R.VTVCcmSFDDGVDLP.- P2_R.DIMQALLVRPLGKEHTVSR.L 11 13	4	892.712	3566.82	0.819	4	3566.82	0.823
550	Q15554	TERF2_HUMAN Telomeric repeat-binding factor 2 OS=Homo sapiens OX=9606 GN=TERF2 PE=1 SV=3TERF2_HUMAN	Q15554	TERF2_HUMAN Telomeric repeat-binding factor 2 OS=Homo sapiens OX=9606 GN=TERF2 PE=1 SV=3TERF2_HUMAN	DIMoxQALLVRPLGKEHTVSR	TEFTLTEAVVESSR	135	189	FALSE	FALSE	123	183	19	14	13	7	5	EDC	-18.011	11	17	11	0	0	0.5	11	18.876	FALSE	TRUE	FALSE	FALSE	Self	0	0	0	LiebermanP-Sustek-Xlink2Upper-Faims-Stepped-2	16570	LiebermanP-Sustek-Xlink2Upper-Faims-Stepped-2.mgf	12666	Scan: 16570 Run: LiebermanP-Sustek-Xlink2Upper-Faims-Stepped-2 P1_K.TEFTLTEAVVESSR.K P2_R.DIMoxQALLVRPLGKEHTVSR.L 7 13	5	746.599	3727.96	0.959	5	3727.96	0.957
551	Q15554	TERF2_HUMAN Telomeric repeat-binding factor 2 OS=Homo sapiens OX=9606 GN=TERF2 PE=1 SV=3TERF2_HUMAN	Q15554	TERF2_HUMAN Telomeric repeat-binding factor 2 OS=Homo sapiens OX=9606 GN=TERF2 PE=1 SV=3TERF2_HUMAN	AAFKTLSGAQDSEAAFAK	EGGEGAR	335	32	FALSE	FALSE	332	32	18	7	4	1	3	EDC	-18.011	7	29	7	0	0	0.583	7	18.874	FALSE	TRUE	FALSE	FALSE	Self	0	0	0	LiebermanP-Sustek-Xlink2Lower-Faims-Stepped-2	9624	LiebermanP-Sustek-Xlink2Lower-Faims-Stepped-2.mgf	6599	Scan: 9624 Run: LiebermanP-Sustek-Xlink2Lower-Faims-Stepped-2 P1_R.EGGEGAR.R P2_K.AAFKTLSGAQDSEAAFAK.L 1 4	3	823.738	2468.19	0.191	3	2468.19	0.193
552	Q15554	TERF2_HUMAN Telomeric repeat-binding factor 2 OS=Homo sapiens OX=9606 GN=TERF2 PE=1 SV=3TERF2_HUMAN	Q9NYB0	TE2IP_HUMAN Telomeric repeat-binding factor 2-interacting protein 1 OS=Homo sapiens OX=9606 GN=TERF2IP PE=1 SV=1TE2IP_HUMAN	TLSGAQDSEAAFAKLDQK	QDDIDLQKDDEDTR	349	375	FALSE	FALSE	336	365	18	14	14	11	5	EDC	-18.011	12	23	12	0	0	0.5	12	18.845	FALSE	TRUE	FALSE	FALSE	Between	0	0.002	0.006	LiebermanP-Sustek-Xlink2Lower-Faims-Stepped-1	11385	LiebermanP-Sustek-Xlink2Lower-Faims-Stepped-1.mgf	7952	Scan: 11385 Run: LiebermanP-Sustek-Xlink2Lower-Faims-Stepped-1 P1_K.TLSGAQDSEAAFAKLDQK.D P2_R.QDDIDLQKDDEDTR.E 14 11	5	714.14	3565.66	0.662	5	3565.67	0.666
554	Q15554	TERF2_HUMAN Telomeric repeat-binding factor 2 OS=Homo sapiens OX=9606 GN=TERF2 PE=1 SV=3TERF2_HUMAN	Q15554	TERF2_HUMAN Telomeric repeat-binding factor 2 OS=Homo sapiens OX=9606 GN=TERF2 PE=1 SV=3TERF2_HUMAN	WNSSNdaGVEEK	TAVMoxIKDR	461	530	FALSE	FALSE	453	525	10	8	9	6	3	EDC	-18.011	11	13	11	0	0	0.722	11	18.832	FALSE	TRUE	FALSE	FALSE	Self	0	0	0	LiebermanP-Sustek-Xlink2Lower-Faims-Stepped-1	7187	LiebermanP-Sustek-Xlink2Lower-Faims-Stepped-1.mgf	4525	Scan: 7187 Run: LiebermanP-Sustek-Xlink2Lower-Faims-Stepped-1 P1_K.WNSSNdaGVEEK.E P2_R.TAVMoxIKDR.W 9 6	3	694.337	2079.99	0.989	3	2079.99	0.989
555	Q15554	TERF2_HUMAN Telomeric repeat-binding factor 2 OS=Homo sapiens OX=9606 GN=TERF2 PE=1 SV=3TERF2_HUMAN	Q15554	TERF2_HUMAN Telomeric repeat-binding factor 2 OS=Homo sapiens OX=9606 GN=TERF2 PE=1 SV=3TERF2_HUMAN	DIMQALLVRPLGKEHTVSR	WTVEESEWVK	135	495	FALSE	FALSE	123	492	19	10	13	4	4	EDC	-18.011	9	19	9	0	0	0.5	9	18.821	FALSE	TRUE	FALSE	FALSE	Self	0	0	0	LiebermanP-Sustek-Xlink2Upper-Faims-Stepped-2	18971	LiebermanP-Sustek-Xlink2Upper-Faims-Stepped-2.mgf	14785	Scan: 18971 Run: LiebermanP-Sustek-Xlink2Upper-Faims-Stepped-2 P1_K.WTVEESEWVK.A P2_R.DIMQALLVRPLGKEHTVSR.L 4 13	4	859.957	3435.8	0.798	4	3435.8	0.797
556	Q15554	TERF2_HUMAN Telomeric repeat-binding factor 2 OS=Homo sapiens OX=9606 GN=TERF2 PE=1 SV=3TERF2_HUMAN	Q9NYB0	TE2IP_HUMAN Telomeric repeat-binding factor 2-interacting protein 1 OS=Homo sapiens OX=9606 GN=TERF2IP PE=1 SV=1TE2IP_HUMAN	ALKSESAASSTGKEDK	MLVEATR	287	256	FALSE	FALSE	285	253	16	7	3	4	4	EDC	-18.011	8	22	8	0	0	0.667	8	18.817	FALSE	TRUE	FALSE	FALSE	Between	0	0.002	0.006	LiebermanP-Sustek-Xlink2Lower-Faims-Stepped-1	6234	LiebermanP-Sustek-Xlink2Lower-Faims-Stepped-1.mgf	3703	Scan: 6234 Run: LiebermanP-Sustek-Xlink2Lower-Faims-Stepped-1 P1_K.MLVEATR.E P2_K.ALKSESAASSTGKEDK.Q 4 3	4	603.062	2408.22	0.22	4	2408.22	0.222
561	Q15554	TERF2_HUMAN Telomeric repeat-binding factor 2 OS=Homo sapiens OX=9606 GN=TERF2 PE=1 SV=3TERF2_HUMAN	Q15554	TERF2_HUMAN Telomeric repeat-binding factor 2 OS=Homo sapiens OX=9606 GN=TERF2 PE=1 SV=3TERF2_HUMAN	FLESHLDDAEPYLLTMAK	DPTTQKLR	275	232	FALSE	FALSE	266	227	18	8	10	6	4	EDC	-18.011	9	20	9	0	0	0.588	9	18.733	FALSE	TRUE	FALSE	FALSE	Self	0	0	0	LiebermanP-Sustek-Xlink2Upper-Faims-Stepped-1	15458	LiebermanP-Sustek-Xlink2Upper-Faims-Stepped-1.mgf	11589	Scan: 15458 Run: LiebermanP-Sustek-Xlink2Upper-Faims-Stepped-1 P1_R.FLESHLDDAEPYLLTMAK.K P2_K.DPTTQKLR.N 10 6	4	758.89	3031.53	0.53	4	3031.53	0.532
564	Q15554	TERF2_HUMAN Telomeric repeat-binding factor 2 OS=Homo sapiens OX=9606 GN=TERF2 PE=1 SV=3TERF2_HUMAN	Q9NYB0	TE2IP_HUMAN Telomeric repeat-binding factor 2-interacting protein 1 OS=Homo sapiens OX=9606 GN=TERF2IP PE=1 SV=1TE2IP_HUMAN	DIMQALLVRPLGKEHTVSR	QLMEK	135	323	FALSE	FALSE	123	320	19	5	13	4	4	EDC	-18.011	6	23	6	0	0	0.639	6	18.711	FALSE	TRUE	FALSE	FALSE	Between	0	0.002	0.006	LiebermanP-Sustek-Xlink2Lower-Faims-Stepped-1	15752	LiebermanP-Sustek-Xlink2Lower-Faims-Stepped-1.mgf	11766	Scan: 15752 Run: LiebermanP-Sustek-Xlink2Lower-Faims-Stepped-1 P1_R.QLMEK.F P2_R.DIMQALLVRPLGKEHTVSR.L 4 13	4	698.887	2791.52	0.52	4	2791.52	0.52
565	Q15554	TERF2_HUMAN Telomeric repeat-binding factor 2 OS=Homo sapiens OX=9606 GN=TERF2 PE=1 SV=3TERF2_HUMAN	Q15554	TERF2_HUMAN Telomeric repeat-binding factor 2 OS=Homo sapiens OX=9606 GN=TERF2 PE=1 SV=3TERF2_HUMAN	TEFTLTEAVVESSR	WVLKFYFHEALR	189	100	FALSE	FALSE	183	97	14	12	7	4	4	EDC	-18.011	10	20	10	0	0	0.5	10	18.708	FALSE	TRUE	FALSE	FALSE	Self	0	0	0	LiebermanP-Sustek-Xlink2Upper-Faims-Stepped-1	19269	LiebermanP-Sustek-Xlink2Upper-Faims-Stepped-1.mgf	14926	Scan: 19269 Run: LiebermanP-Sustek-Xlink2Upper-Faims-Stepped-1 P1_R.WVLKFYFHEALR.A P2_K.TEFTLTEAVVESSR.K 4 7	4	790.412	3157.62	0.62	4	3157.62	0.624
566	Q15554	TERF2_HUMAN Telomeric repeat-binding factor 2 OS=Homo sapiens OX=9606 GN=TERF2 PE=1 SV=3TERF2_HUMAN	Q15554	TERF2_HUMAN Telomeric repeat-binding factor 2 OS=Homo sapiens OX=9606 GN=TERF2 PE=1 SV=3TERF2_HUMAN	DIMQALLVRPLGKEHTVSR	DPAASQPR	135	19	FALSE	FALSE	123	19	19	8	13	1	5	EDC	-18.011	6	20	6	0	0	0.5	6	18.7	FALSE	TRUE	FALSE	FALSE	Self	0	0	0	LiebermanP-Sustek-Xlink2Upper-Faims-Stepped-2	14909	LiebermanP-Sustek-Xlink2Upper-Faims-Stepped-2.mgf	11189	Scan: 14909 Run: LiebermanP-Sustek-Xlink2Upper-Faims-Stepped-2 P1_R.DPAASQPR.K P2_R.DIMQALLVRPLGKEHTVSR.L 1 13	5	597.926	2984.59	0.592	5	2984.6	0.598
568	Q15554	TERF2_HUMAN Telomeric repeat-binding factor 2 OS=Homo sapiens OX=9606 GN=TERF2 PE=1 SV=3TERF2_HUMAN	Q15554	TERF2_HUMAN Telomeric repeat-binding factor 2 OS=Homo sapiens OX=9606 GN=TERF2 PE=1 SV=3TERF2_HUMAN	KDENESSAPADGEGGSELQPK	NKEFEK	387	211	FALSE	FALSE	375	210	21	6	13	2	3	EDC	-18.011	7	20	7	0	0	0.525	7	18.682	FALSE	TRUE	FALSE	FALSE	Self	0	0	0	LiebermanP-Sustek-Xlink2Lower-Faims-Stepped-2	6307	LiebermanP-Sustek-Xlink2Lower-Faims-Stepped-2.mgf	3842	Scan: 6307 Run: LiebermanP-Sustek-Xlink2Lower-Faims-Stepped-2 P1_K.NKEFEK.A P2_R.KDENESSAPADGEGGSELQPK.N 2 13	3	974.119	2919.34	0.335	3	2919.34	0.337
571	Q15554	TERF2_HUMAN Telomeric repeat-binding factor 2 OS=Homo sapiens OX=9606 GN=TERF2 PE=1 SV=3TERF2_HUMAN	Q9NYB0	TE2IP_HUMAN Telomeric repeat-binding factor 2-interacting protein 1 OS=Homo sapiens OX=9606 GN=TERF2IP PE=1 SV=1TE2IP_HUMAN	HMSKDPTTQK	LELEAYR	226	95	FALSE	FALSE	223	94	10	7	4	2	4	EDC	-18.011	10	12	10	0	0	0.667	10	18.641	FALSE	TRUE	FALSE	FALSE	Between	0	0.002	0.007	LiebermanP-Sustek-Xlink2Lower-Faims-Stepped-1	7455	LiebermanP-Sustek-Xlink2Lower-Faims-Stepped-1.mgf	4763	Scan: 7455 Run: LiebermanP-Sustek-Xlink2Lower-Faims-Stepped-1 P1_R.LELEAYR.L P2_K.HMSKDPTTQK.L 2 4	4	512.512	2046.02	0.019	4	2046.02	0.02
574	Q15554	TERF2_HUMAN Telomeric repeat-binding factor 2 OS=Homo sapiens OX=9606 GN=TERF2 PE=1 SV=3TERF2_HUMAN	Q9NYB0	TE2IP_HUMAN Telomeric repeat-binding factor 2-interacting protein 1 OS=Homo sapiens OX=9606 GN=TERF2IP PE=1 SV=1TE2IP_HUMAN	KHMSKDPTTQK	EALVK	222	379	FALSE	FALSE	222	379	11	5	1	1	4	EDC	-18.011	5	19	5	0	0	0.875	5	18.626	FALSE	TRUE	FALSE	FALSE	Between	0	0.002	0.007	LiebermanP-Sustek-InSolution-Faims-Stepped-1	3877	LiebermanP-Sustek-InSolution-Faims-Stepped-1.mgf	1325	Scan: 3877 Run: LiebermanP-Sustek-InSolution-Faims-Stepped-1 P1_K.KHMSKDPTTQK.L P2_R.EALVK.K 1 1	4	461.004	1839.99	0.988	4	1839.99	0.988
575	Q15554	TERF2_HUMAN Telomeric repeat-binding factor 2 OS=Homo sapiens OX=9606 GN=TERF2 PE=1 SV=3TERF2_HUMAN	P03211	EBNA1_EBVB9 Epstein-Barr nuclear antigen 1 OS=Epstein-Barr virus (strain B95-8) OX=10377 GN=EBNA1 PE=1 SV=1EBNA1_EBVB9	TAVMIKDR	SHVER	530	95	FALSE	FALSE	525	92	8	5	6	4	3	EDC	-18.011	5	12	5	0	0	0.857	5	18.623	FALSE	TRUE	FALSE	FALSE	Between	0	0.002	0.007	LiebermanP-Sustek-InSolution-Faims-Stepped-1	4868	LiebermanP-Sustek-InSolution-Faims-Stepped-1.mgf	2192	Scan: 4868 Run: LiebermanP-Sustek-InSolution-Faims-Stepped-1 P1_R.TAVMIKDR.W P2_R.SHVER.T 6 4	3	514.612	1540.81	0.814	3	1540.81	0.814
577	Q15554	TERF2_HUMAN Telomeric repeat-binding factor 2 OS=Homo sapiens OX=9606 GN=TERF2 PE=1 SV=3TERF2_HUMAN	Q9NYB0	TE2IP_HUMAN Telomeric repeat-binding factor 2-interacting protein 1 OS=Homo sapiens OX=9606 GN=TERF2IP PE=1 SV=1TE2IP_HUMAN	ALKSESAASSTGKEDK	EALVK	287	379	FALSE	FALSE	285	379	16	5	3	1	4	EDC	-18.011	7	21	7	0	0	0.733	7	18.603	FALSE	TRUE	FALSE	FALSE	Between	0	0.002	0.007	LiebermanP-Sustek-Xlink2Lower-Faims-Stepped-1	5514	LiebermanP-Sustek-Xlink2Lower-Faims-Stepped-1.mgf	3109	Scan: 5514 Run: LiebermanP-Sustek-Xlink2Lower-Faims-Stepped-1 P1_R.EALVK.K P2_K.ALKSESAASSTGKEDK.Q 1 3	4	538.039	2148.12	0.125	4	2148.13	0.127
580	Q15554	TERF2_HUMAN Telomeric repeat-binding factor 2 OS=Homo sapiens OX=9606 GN=TERF2 PE=1 SV=3TERF2_HUMAN	P03211	EBNA1_EBVB9 Epstein-Barr nuclear antigen 1 OS=Epstein-Barr virus (strain B95-8) OX=10377 GN=EBNA1 PE=1 SV=1EBNA1_EBVB9	DPTTQKLR	SHVER	232	95	FALSE	FALSE	227	92	8	5	6	4	3	EDC	-18.011	5	13	5	0	0	0.875	5	18.584	FALSE	TRUE	FALSE	FALSE	Between	0	0.002	0.007	LiebermanP-Sustek-Xlink2Upper-Faims-Stepped-2	4629	LiebermanP-Sustek-Xlink2Upper-Faims-Stepped-2.mgf	2519	Scan: 4629 Run: LiebermanP-Sustek-Xlink2Upper-Faims-Stepped-2 P1_R.SHVER.T P2_K.DPTTQKLR.N 4 6	3	522.949	1565.83	0.826	3	1565.83	0.827
581	Q15554	TERF2_HUMAN Telomeric repeat-binding factor 2 OS=Homo sapiens OX=9606 GN=TERF2 PE=1 SV=3TERF2_HUMAN	Q15554	TERF2_HUMAN Telomeric repeat-binding factor 2 OS=Homo sapiens OX=9606 GN=TERF2 PE=1 SV=3TERF2_HUMAN	EDKQPAPGPVEKPPR	SESAASSTGK	298	288	FALSE	FALSE	298	288	15	10	1	1	5	EDC	-18.011	10	15	10	0	0	0.536	10	18.581	FALSE	TRUE	FALSE	FALSE	Self	0	0	0	LiebermanP-Sustek-Xlink2Lower-Faims-Stepped-2	5030	LiebermanP-Sustek-Xlink2Lower-Faims-Stepped-2.mgf	2804	Scan: 5030 Run: LiebermanP-Sustek-Xlink2Lower-Faims-Stepped-2 P1_K.SESAASSTGK.E P2_K.EDKQPAPGPVEKPPR.E 1 1	5	510.861	2549.27	0.269	5	2549.27	0.272
584	Q15554	TERF2_HUMAN Telomeric repeat-binding factor 2 OS=Homo sapiens OX=9606 GN=TERF2 PE=1 SV=3TERF2_HUMAN	P03211	EBNA1_EBVB9 Epstein-Barr nuclear antigen 1 OS=Epstein-Barr virus (strain B95-8) OX=10377 GN=EBNA1 PE=1 SV=1EBNA1_EBVB9	EDKQPAPGPVEKPPREPAR	SHVER	300	95	FALSE	FALSE	298	92	19	5	3	4	4	EDC	-18.011	5	18	5	0	0	0.5	5	18.514	FALSE	TRUE	FALSE	FALSE	Between	0	0.002	0.007	LiebermanP-Sustek-Xlink2Upper-Faims-Stepped-2	5147	LiebermanP-Sustek-Xlink2Upper-Faims-Stepped-2.mgf	2974	Scan: 5147 Run: LiebermanP-Sustek-Xlink2Upper-Faims-Stepped-2 P1_R.SHVER.T P2_K.EDKQPAPGPVEKPPREPAR.Q 4 3	4	677.357	2705.4	0.398	4	2705.4	0.4
587	Q15554	TERF2_HUMAN Telomeric repeat-binding factor 2 OS=Homo sapiens OX=9606 GN=TERF2 PE=1 SV=3TERF2_HUMAN	Q15554	TERF2_HUMAN Telomeric repeat-binding factor 2 OS=Homo sapiens OX=9606 GN=TERF2 PE=1 SV=3TERF2_HUMAN	LDQKDLVLPTQALPASPALK	DPAASQPR	353	19	FALSE	FALSE	350	19	20	8	4	1	4	EDC	-18.011	7	25	7	0	0	0.5	7	18.488	FALSE	TRUE	FALSE	FALSE	Self	0	0	0	LiebermanP-Sustek-Xlink2Upper-Faims-Stepped-1	14744	LiebermanP-Sustek-Xlink2Upper-Faims-Stepped-1.mgf	10957	Scan: 14744 Run: LiebermanP-Sustek-Xlink2Upper-Faims-Stepped-1 P1_K.LDQKDLVLPTQALPASPALK.N P2_R.DPAASQPR.K 4 1	4	735.909	2939.61	0.608	4	2939.61	0.608
588	Q15554	TERF2_HUMAN Telomeric repeat-binding factor 2 OS=Homo sapiens OX=9606 GN=TERF2 PE=1 SV=3TERF2_HUMAN	Q15554	TERF2_HUMAN Telomeric repeat-binding factor 2 OS=Homo sapiens OX=9606 GN=TERF2 PE=1 SV=3TERF2_HUMAN	TLSGAQDSEAAFAK	NKRPR	344	371	FALSE	FALSE	336	370	14	5	9	2	3	EDC	-18.011	5	21	5	0	0	0.625	5	18.476	FALSE	TRUE	FALSE	FALSE	Self	0	0	0	LiebermanP-Sustek-Xlink2Upper-Faims-Stepped-2	5708	LiebermanP-Sustek-Xlink2Upper-Faims-Stepped-2.mgf	3413	Scan: 5708 Run: LiebermanP-Sustek-Xlink2Upper-Faims-Stepped-2 P1_K.TLSGAQDSEAAFAK.L P2_K.NKRPR.K 9 2	3	683.027	2046.06	0.06	3	2046.06	0.061
589	Q15554	TERF2_HUMAN Telomeric repeat-binding factor 2 OS=Homo sapiens OX=9606 GN=TERF2 PE=1 SV=3TERF2_HUMAN	Q15554	TERF2_HUMAN Telomeric repeat-binding factor 2 OS=Homo sapiens OX=9606 GN=TERF2 PE=1 SV=3TERF2_HUMAN	SESAASSTGKEDKQPAPGPVEKPPR	EHTVSR	300	136	FALSE	FALSE	288	136	25	6	13	1	4	EDC	-18.011	5	34	5	0	0	0.6	5	18.457	FALSE	TRUE	FALSE	FALSE	Self	0	0	0	LiebermanP-Sustek-Xlink2Lower-Faims-Stepped-1	4833	LiebermanP-Sustek-Xlink2Lower-Faims-Stepped-1.mgf	2558	Scan: 4833 Run: LiebermanP-Sustek-Xlink2Lower-Faims-Stepped-1 P1_K.SESAASSTGKEDKQPAPGPVEKPPR.E P2_K.EHTVSR.L 13 1	4	815.663	3258.62	0.623	4	3258.62	0.623
590	Q15554	TERF2_HUMAN Telomeric repeat-binding factor 2 OS=Homo sapiens OX=9606 GN=TERF2 PE=1 SV=3TERF2_HUMAN	P03211	EBNA1_EBVB9 Epstein-Barr nuclear antigen 1 OS=Epstein-Barr virus (strain B95-8) OX=10377 GN=EBNA1 PE=1 SV=1EBNA1_EBVB9	ALKSESAASSTGKEDK	SHVER	287	95	FALSE	FALSE	285	92	16	5	3	4	4	EDC	-18.011	6	25	6	0	0	0.75	6	18.44	FALSE	TRUE	FALSE	FALSE	Between	0	0.002	0.007	LiebermanP-Sustek-Xlink2Lower-Faims-Stepped-1	3543	LiebermanP-Sustek-Xlink2Lower-Faims-Stepped-1.mgf	1434	Scan: 3543 Run: LiebermanP-Sustek-Xlink2Lower-Faims-Stepped-1 P1_R.SHVER.T P2_K.ALKSESAASSTGKEDK.Q 4 3	4	555.033	2216.1	0.101	4	2216.1	0.103
591	Q15554	TERF2_HUMAN Telomeric repeat-binding factor 2 OS=Homo sapiens OX=9606 GN=TERF2 PE=1 SV=3TERF2_HUMAN	Q15554	TERF2_HUMAN Telomeric repeat-binding factor 2 OS=Homo sapiens OX=9606 GN=TERF2 PE=1 SV=3TERF2_HUMAN	DIMQALLVRPLGKEHTVSR	WNSSNdaGVEEK	135	461	FALSE	FALSE	123	453	19	10	13	9	4	EDC	-18.011	10	19	10	0	0	0.528	10	18.423	FALSE	TRUE	FALSE	FALSE	Self	0	0	0	LiebermanP-Sustek-Xlink2Lower-Faims-Stepped-2	16176	LiebermanP-Sustek-Xlink2Lower-Faims-Stepped-2.mgf	12247	Scan: 16176 Run: LiebermanP-Sustek-Xlink2Lower-Faims-Stepped-2 P1_K.WNSSNdaGVEEK.E P2_R.DIMQALLVRPLGKEHTVSR.L 9 13	4	824.428	3293.68	0.685	4	3293.68	0.682
593	Q15554	TERF2_HUMAN Telomeric repeat-binding factor 2 OS=Homo sapiens OX=9606 GN=TERF2 PE=1 SV=3TERF2_HUMAN	Q15554	TERF2_HUMAN Telomeric repeat-binding factor 2 OS=Homo sapiens OX=9606 GN=TERF2 PE=1 SV=3TERF2_HUMAN	WNSSNGVEEK	TAVMIKDR	460	530	FALSE	FALSE	453	525	10	8	8	6	3	EDC	-18.011	10	12	10	0	0	0.667	10	18.377	FALSE	TRUE	FALSE	FALSE	Self	0	0	0	LiebermanP-Sustek-Xlink2Lower-Faims-Stepped-1	7576	LiebermanP-Sustek-Xlink2Lower-Faims-Stepped-1.mgf	4871	Scan: 7576 Run: LiebermanP-Sustek-Xlink2Lower-Faims-Stepped-1 P1_K.WNSSNGVEEK.E P2_R.TAVMIKDR.W 8 6	3	688.676	2063.01	0.008	3	2063.01	0.011
595	Q15554	TERF2_HUMAN Telomeric repeat-binding factor 2 OS=Homo sapiens OX=9606 GN=TERF2 PE=1 SV=3TERF2_HUMAN	Q15554	TERF2_HUMAN Telomeric repeat-binding factor 2 OS=Homo sapiens OX=9606 GN=TERF2 PE=1 SV=3TERF2_HUMAN	HMSKDPTTQK	DPAASQPR	226	19	FALSE	FALSE	223	19	10	8	4	1	4	EDC	-18.011	10	10	10	0	0	0.556	10	18.364	FALSE	TRUE	FALSE	FALSE	Self	0	0	0	LiebermanP-Sustek-Xlink2Lower-Faims-Stepped-2	4388	LiebermanP-Sustek-Xlink2Lower-Faims-Stepped-2.mgf	2242	Scan: 4388 Run: LiebermanP-Sustek-Xlink2Lower-Faims-Stepped-2 P1_K.HMSKDPTTQK.L P2_R.DPAASQPR.K 4 1	4	499.499	1993.96	0.965	4	1993.96	0.964
597	Q15554	TERF2_HUMAN Telomeric repeat-binding factor 2 OS=Homo sapiens OX=9606 GN=TERF2 PE=1 SV=3TERF2_HUMAN	P03211	EBNA1_EBVB9 Epstein-Barr nuclear antigen 1 OS=Epstein-Barr virus (strain B95-8) OX=10377 GN=EBNA1 PE=1 SV=1EBNA1_EBVB9	ALKSESAASSTGKEDK	FENIAEGLR	287	83	FALSE	FALSE	285	78	16	9	3	6	5	EDC	-18.011	11	15	11	0	0	0.533	11	18.356	FALSE	TRUE	FALSE	FALSE	Between	0	0.002	0.007	LiebermanP-Sustek-Xlink2Lower-Faims-Stepped-1	8364	LiebermanP-Sustek-Xlink2Lower-Faims-Stepped-1.mgf	5522	Scan: 8364 Run: LiebermanP-Sustek-Xlink2Lower-Faims-Stepped-1 P1_K.FENIAEGLR.A P2_K.ALKSESAASSTGKEDK.Q 6 3	5	528.472	2637.32	0.323	5	2637.32	0.325
606	Q15554	TERF2_HUMAN Telomeric repeat-binding factor 2 OS=Homo sapiens OX=9606 GN=TERF2 PE=1 SV=3TERF2_HUMAN	Q9NYB0	TE2IP_HUMAN Telomeric repeat-binding factor 2-interacting protein 1 OS=Homo sapiens OX=9606 GN=TERF2IP PE=1 SV=1TE2IP_HUMAN	KHMSKDPTTQK	EALVKK	226	379	FALSE	FALSE	222	379	11	6	5	1	4	EDC	-18.011	7	13	7	0	0	0.65	7	18.224	FALSE	TRUE	FALSE	FALSE	Between	0	0.002	0.007	LiebermanP-Sustek-InSolution-Faims-Stepped-1	3725	LiebermanP-Sustek-InSolution-Faims-Stepped-1.mgf	1192	Scan: 3725 Run: LiebermanP-Sustek-InSolution-Faims-Stepped-1 P1_K.KHMSKDPTTQK.L P2_R.EALVKK.F 5 1	4	493.027	1968.08	0.078	4	1968.08	0.083
612	Q15554	TERF2_HUMAN Telomeric repeat-binding factor 2 OS=Homo sapiens OX=9606 GN=TERF2 PE=1 SV=3TERF2_HUMAN	P03211	EBNA1_EBVB9 Epstein-Barr nuclear antigen 1 OS=Epstein-Barr virus (strain B95-8) OX=10377 GN=EBNA1 PE=1 SV=1EBNA1_EBVB9	TAVMoxIKDR	SHVER	530	95	FALSE	FALSE	525	92	8	5	6	4	3	EDC	-18.011	5	11	5	0	0	0.786	5	18.187	FALSE	TRUE	FALSE	FALSE	Between	0	0.002	0.007	LiebermanP-Sustek-Xlink2Upper-Faims-Stepped-1	4683	LiebermanP-Sustek-Xlink2Upper-Faims-Stepped-1.mgf	2316	Scan: 4683 Run: LiebermanP-Sustek-Xlink2Upper-Faims-Stepped-1 P1_R.TAVMoxIKDR.W P2_R.SHVER.T 6 4	3	519.944	1556.81	0.809	3	1556.81	0.809
613	Q15554	TERF2_HUMAN Telomeric repeat-binding factor 2 OS=Homo sapiens OX=9606 GN=TERF2 PE=1 SV=3TERF2_HUMAN	Q9NYB0	TE2IP_HUMAN Telomeric repeat-binding factor 2-interacting protein 1 OS=Homo sapiens OX=9606 GN=TERF2IP PE=1 SV=1TE2IP_HUMAN	DIMQALLVRPLGKEHTVSR	QLMEK	135	323	FALSE	FALSE	123	320	19	5	13	4	5	EDC	-18.011	6	20	6	0	0	0.556	6	18.173	FALSE	TRUE	FALSE	FALSE	Between	0	0.002	0.007	LiebermanP-Sustek-Xlink2Lower-Faims-Stepped-1	15753	LiebermanP-Sustek-Xlink2Lower-Faims-Stepped-1.mgf	11767	Scan: 15753 Run: LiebermanP-Sustek-Xlink2Lower-Faims-Stepped-1 P1_R.QLMEK.F P2_R.DIMQALLVRPLGKEHTVSR.L 4 13	5	559.311	2791.52	0.52	5	2791.52	0.52
614	Q15554	TERF2_HUMAN Telomeric repeat-binding factor 2 OS=Homo sapiens OX=9606 GN=TERF2 PE=1 SV=3TERF2_HUMAN	Q15554	TERF2_HUMAN Telomeric repeat-binding factor 2 OS=Homo sapiens OX=9606 GN=TERF2 PE=1 SV=3TERF2_HUMAN	EKNLAHPVIQNFSYETFQQK	DPAASQPR	244	19	FALSE	FALSE	243	19	20	8	2	1	4	EDC	-18.011	8	25	8	0	0	0.571	8	18.156	FALSE	TRUE	FALSE	FALSE	Self	0	0	0	LiebermanP-Sustek-Xlink2Lower-Faims-Stepped-1	11980	LiebermanP-Sustek-Xlink2Lower-Faims-Stepped-1.mgf	8474	Scan: 11980 Run: LiebermanP-Sustek-Xlink2Lower-Faims-Stepped-1 P1_R.EKNLAHPVIQNFSYETFQQK.M P2_R.DPAASQPR.K 2 1	4	811.66	3242.61	0.612	4	3242.61	0.611
616	Q15554	TERF2_HUMAN Telomeric repeat-binding factor 2 OS=Homo sapiens OX=9606 GN=TERF2 PE=1 SV=3TERF2_HUMAN	Q9NYB0	TE2IP_HUMAN Telomeric repeat-binding factor 2-interacting protein 1 OS=Homo sapiens OX=9606 GN=TERF2IP PE=1 SV=1TE2IP_HUMAN	SESAASSTGKEDK	YLKHLR	289	186	FALSE	FALSE	288	184	13	6	2	3	4	EDC	-18.011	7	18	7	0	0	0.7	7	18.155	FALSE	TRUE	FALSE	FALSE	Between	0	0.002	0.007	LiebermanP-Sustek-InSolution-Faims-Stepped-1	4056	LiebermanP-Sustek-InSolution-Faims-Stepped-1.mgf	1482	Scan: 4056 Run: LiebermanP-Sustek-InSolution-Faims-Stepped-1 P1_R.YLKHLR.G P2_K.SESAASSTGKEDK.Q 3 2	4	527.524	2106.07	0.069	4	2106.07	0.071
617	Q15554	TERF2_HUMAN Telomeric repeat-binding factor 2 OS=Homo sapiens OX=9606 GN=TERF2 PE=1 SV=3TERF2_HUMAN	P03211	EBNA1_EBVB9 Epstein-Barr nuclear antigen 1 OS=Epstein-Barr virus (strain B95-8) OX=10377 GN=EBNA1 PE=1 SV=1EBNA1_EBVB9	KDENESSAPADGEGGSELQPKNK	FENIAEGLR	395	83	FALSE	FALSE	375	78	23	9	21	6	5	EDC	-18.011	8	26	8	0	0	0.5	8	18.152	FALSE	TRUE	FALSE	FALSE	Between	0	0.002	0.007	LiebermanP-Sustek-Xlink2Lower-Faims-Stepped-1	9399	LiebermanP-Sustek-Xlink2Lower-Faims-Stepped-1.mgf	6301	Scan: 9399 Run: LiebermanP-Sustek-Xlink2Lower-Faims-Stepped-1 P1_R.KDENESSAPADGEGGSELQPKNK.R P2_K.FENIAEGLR.A 21 6	5	684.13	3415.62	0.616	5	3415.61	0.613
620	Q15554	TERF2_HUMAN Telomeric repeat-binding factor 2 OS=Homo sapiens OX=9606 GN=TERF2 PE=1 SV=3TERF2_HUMAN	Q15554	TERF2_HUMAN Telomeric repeat-binding factor 2 OS=Homo sapiens OX=9606 GN=TERF2 PE=1 SV=3TERF2_HUMAN	ASKILK	NKEFEK	218	214	FALSE	FALSE	216	210	6	6	3	5	3	EDC	-18.011	7	9	7	0	0	0.9	7	18.126	FALSE	TRUE	FALSE	FALSE	Self	0	0	0	LiebermanP-Sustek-InSolution-Faims-Stepped-1	5023	LiebermanP-Sustek-InSolution-Faims-Stepped-1.mgf	2327	Scan: 5023 Run: LiebermanP-Sustek-InSolution-Faims-Stepped-1 P1_K.NKEFEK.A P2_K.ASKILK.K 5 3	3	478.948	1433.82	0.824	3	1433.82	0.824
622	Q15554	TERF2_HUMAN Telomeric repeat-binding factor 2 OS=Homo sapiens OX=9606 GN=TERF2 PE=1 SV=3TERF2_HUMAN	Q9NYB0	TE2IP_HUMAN Telomeric repeat-binding factor 2-interacting protein 1 OS=Homo sapiens OX=9606 GN=TERF2IP PE=1 SV=1TE2IP_HUMAN	AAFKTLSGAQDSEAAFAK	MLVEATR	335	256	FALSE	FALSE	332	253	18	7	4	4	3	EDC	-18.011	7	24	7	0	0	0.583	7	18.103	FALSE	TRUE	FALSE	FALSE	Between	0	0.002	0.007	LiebermanP-Sustek-InSolution-Faims-Stepped-1	11145	LiebermanP-Sustek-InSolution-Faims-Stepped-1.mgf	7639	Scan: 11145 Run: LiebermanP-Sustek-InSolution-Faims-Stepped-1 P1_K.MLVEATR.E P2_K.AAFKTLSGAQDSEAAFAK.L 4 4	3	871.782	2612.32	0.325	3	2612.33	0.327
623	Q15554	TERF2_HUMAN Telomeric repeat-binding factor 2 OS=Homo sapiens OX=9606 GN=TERF2 PE=1 SV=3TERF2_HUMAN	Q15554	TERF2_HUMAN Telomeric repeat-binding factor 2 OS=Homo sapiens OX=9606 GN=TERF2 PE=1 SV=3TERF2_HUMAN	WVLKFYFHEALR	GAGEARLEEAVNR	100	92	FALSE	FALSE	97	84	12	13	4	9	5	EDC	-18.011	12	12	13	0	0	0.545	12	18.095	FALSE	TRUE	FALSE	FALSE	Self	0	0	0	LiebermanP-Sustek-Xlink2Upper-Faims-Stepped-1	19942	LiebermanP-Sustek-Xlink2Upper-Faims-Stepped-1.mgf	15514	Scan: 19942 Run: LiebermanP-Sustek-Xlink2Upper-Faims-Stepped-1 P1_R.WVLKFYFHEALR.A P2_R.GAGEARLEEAVNR.W 4 9	5	593.115	2960.54	0.54	5	2960.54	0.541
626	Q15554	TERF2_HUMAN Telomeric repeat-binding factor 2 OS=Homo sapiens OX=9606 GN=TERF2 PE=1 SV=3TERF2_HUMAN	Q15554	TERF2_HUMAN Telomeric repeat-binding factor 2 OS=Homo sapiens OX=9606 GN=TERF2 PE=1 SV=3TERF2_HUMAN	NLAHPVIQNFSYETFQQKMLR	NDLLNIIR	262	236	FALSE	FALSE	245	235	21	8	18	2	5	EDC	-18.011	5	26	5	0	0	0.571	5	18.022	FALSE	TRUE	FALSE	FALSE	Self	0	0	0	LiebermanP-Sustek-Xlink2Lower-Faims-Stepped-2	21165	LiebermanP-Sustek-Xlink2Lower-Faims-Stepped-2.mgf	16595	Scan: 21165 Run: LiebermanP-Sustek-Xlink2Lower-Faims-Stepped-2 P1_K.NLAHPVIQNFSYETFQQKMLR.F P2_R.NDLLNIIR.E 18 2	5	703.978	3514.85	0.853	5	3514.85	0.851
627	Q15554	TERF2_HUMAN Telomeric repeat-binding factor 2 OS=Homo sapiens OX=9606 GN=TERF2 PE=1 SV=3TERF2_HUMAN	Q15554	TERF2_HUMAN Telomeric repeat-binding factor 2 OS=Homo sapiens OX=9606 GN=TERF2 PE=1 SV=3TERF2_HUMAN	IEEGENLDCcmSFDMEAELTPLESAINVLEMIK	EFEKASK	165	215	FALSE	FALSE	152	212	31	7	14	4	5	EDC	-18.011	5	37	5	0	0	0.5	5	18.008	FALSE	TRUE	FALSE	FALSE	Self	0	0	0	LiebermanP-Sustek-Xlink2Upper-Faims-Stepped-2	27863	LiebermanP-Sustek-Xlink2Upper-Faims-Stepped-2.mgf	22569	Scan: 27863 Run: LiebermanP-Sustek-Xlink2Upper-Faims-Stepped-2 P1_R.IEEGENLDCcmSFDMEAELTPLESAINVLEMIK.T P2_K.EFEKASK.I 14 4	5	872.618	4358.06	0.056	5	4358.05	0.053
628	Q15554	TERF2_HUMAN Telomeric repeat-binding factor 2 OS=Homo sapiens OX=9606 GN=TERF2 PE=1 SV=3TERF2_HUMAN	Q15554	TERF2_HUMAN Telomeric repeat-binding factor 2 OS=Homo sapiens OX=9606 GN=TERF2 PE=1 SV=3TERF2_HUMAN	FLESHLDDAEPYLLTMAK	TAVMIKDR	273	530	FALSE	FALSE	266	525	18	8	8	6	4	EDC	-18.011	9	19	9	0	0	0.559	9	17.996	FALSE	TRUE	FALSE	FALSE	Self	0	0	0	LiebermanP-Sustek-Xlink2Lower-Faims-Stepped-2	16750	LiebermanP-Sustek-Xlink2Lower-Faims-Stepped-2.mgf	12739	Scan: 16750 Run: LiebermanP-Sustek-Xlink2Lower-Faims-Stepped-2 P1_R.TAVMIKDR.W P2_R.FLESHLDDAEPYLLTMAK.K 6 8	4	752.637	3006.52	0.518	4	3006.52	0.519
629	Q15554	TERF2_HUMAN Telomeric repeat-binding factor 2 OS=Homo sapiens OX=9606 GN=TERF2 PE=1 SV=3TERF2_HUMAN	Q15554	TERF2_HUMAN Telomeric repeat-binding factor 2 OS=Homo sapiens OX=9606 GN=TERF2 PE=1 SV=3TERF2_HUMAN	NPPTTIGMMTLKAAFK	DIMQALLVRPLGK	331	123	FALSE	FALSE	320	123	16	13	12	1	5	EDC	-18.011	13	16	13	0	0	0.542	13	17.995	FALSE	TRUE	FALSE	FALSE	Self	0	0	0	LiebermanP-Sustek-Xlink2Lower-Faims-Stepped-2	23667	LiebermanP-Sustek-Xlink2Lower-Faims-Stepped-2.mgf	18785	Scan: 23667 Run: LiebermanP-Sustek-Xlink2Lower-Faims-Stepped-2 P1_R.NPPTTIGMMTLKAAFK.T P2_R.DIMQALLVRPLGK.E 12 1	5	631.956	3154.74	0.745	5	3154.74	0.743
630	Q15554	TERF2_HUMAN Telomeric repeat-binding factor 2 OS=Homo sapiens OX=9606 GN=TERF2 PE=1 SV=3TERF2_HUMAN	Q9NYB0	TE2IP_HUMAN Telomeric repeat-binding factor 2-interacting protein 1 OS=Homo sapiens OX=9606 GN=TERF2IP PE=1 SV=1TE2IP_HUMAN	ASKILKK	EALVK	218	379	FALSE	FALSE	216	379	7	5	3	1	3	EDC	-18.011	6	11	6	0	0	0.917	6	17.994	FALSE	TRUE	FALSE	FALSE	Between	0	0.002	0.008	LiebermanP-Sustek-InSolution-Faims-Stepped-1	5356	LiebermanP-Sustek-InSolution-Faims-Stepped-1.mgf	2618	Scan: 5356 Run: LiebermanP-Sustek-InSolution-Faims-Stepped-1 P1_R.EALVK.K P2_K.ASKILKK.H 1 3	3	443.293	1326.86	0.858	3	1326.86	0.86
632	Q15554	TERF2_HUMAN Telomeric repeat-binding factor 2 OS=Homo sapiens OX=9606 GN=TERF2 PE=1 SV=3TERF2_HUMAN	Q9NYB0	TE2IP_HUMAN Telomeric repeat-binding factor 2-interacting protein 1 OS=Homo sapiens OX=9606 GN=TERF2IP PE=1 SV=1TE2IP_HUMAN	ASKILKK	LELEAYR	218	95	FALSE	FALSE	216	94	7	7	3	2	3	EDC	-18.011	9	10	9	0	0	0.75	9	17.974	FALSE	TRUE	FALSE	FALSE	Between	0	0.002	0.008	LiebermanP-Sustek-InSolution-Faims-Stepped-2	7227	LiebermanP-Sustek-InSolution-Faims-Stepped-2.mgf	4165	Scan: 7227 Run: LiebermanP-Sustek-InSolution-Faims-Stepped-2 P1_R.LELEAYR.L P2_K.ASKILKK.H 2 3	3	554.67	1660.99	0.987	3	1660.99	0.988
634	Q15554	TERF2_HUMAN Telomeric repeat-binding factor 2 OS=Homo sapiens OX=9606 GN=TERF2 PE=1 SV=3TERF2_HUMAN	Q15554	TERF2_HUMAN Telomeric repeat-binding factor 2 OS=Homo sapiens OX=9606 GN=TERF2 PE=1 SV=3TERF2_HUMAN	SESAASSTGKEDK	LEEAVNR	297	92	FALSE	FALSE	288	90	13	7	10	3	3	EDC	-18.011	9	19	9	0	0	0.75	9	17.876	FALSE	TRUE	FALSE	FALSE	Self	0	0	0	LiebermanP-Sustek-Xlink2Lower-Faims-Stepped-2	4432	LiebermanP-Sustek-Xlink2Lower-Faims-Stepped-2.mgf	2280	Scan: 4432 Run: LiebermanP-Sustek-Xlink2Lower-Faims-Stepped-2 P1_K.SESAASSTGKEDK.Q P2_R.LEEAVNR.W 10 3	3	703.341	2107	0.002	3	2107	0.003
640	Q15554	TERF2_HUMAN Telomeric repeat-binding factor 2 OS=Homo sapiens OX=9606 GN=TERF2 PE=1 SV=3TERF2_HUMAN	Q9NYB0	TE2IP_HUMAN Telomeric repeat-binding factor 2-interacting protein 1 OS=Homo sapiens OX=9606 GN=TERF2IP PE=1 SV=1TE2IP_HUMAN	HMoxSKDPTTQK	LELEAYR	226	95	FALSE	FALSE	223	94	10	7	4	2	4	EDC	-18.011	9	11	9	0	0	0.611	9	17.767	FALSE	TRUE	FALSE	FALSE	Between	0	0.002	0.009	LiebermanP-Sustek-Xlink2Upper-Faims-Stepped-2	7227	LiebermanP-Sustek-Xlink2Upper-Faims-Stepped-2.mgf	4707	Scan: 7227 Run: LiebermanP-Sustek-Xlink2Upper-Faims-Stepped-2 P1_R.LELEAYR.L P2_K.HMoxSKDPTTQK.L 2 4	4	516.511	2062.02	0.016	4	2062.01	0.015
642	Q15554	TERF2_HUMAN Telomeric repeat-binding factor 2 OS=Homo sapiens OX=9606 GN=TERF2 PE=1 SV=3TERF2_HUMAN	Q9NYB0	TE2IP_HUMAN Telomeric repeat-binding factor 2-interacting protein 1 OS=Homo sapiens OX=9606 GN=TERF2IP PE=1 SV=1TE2IP_HUMAN	HMSKDPTTQK	LELEAYR	226	97	FALSE	FALSE	223	94	10	7	4	4	3	EDC	-18.011	9	17	9	0	0	0.75	9	17.765	FALSE	TRUE	FALSE	FALSE	Between	0	0.002	0.009	LiebermanP-Sustek-Xlink2Lower-Faims-Stepped-2	7563	LiebermanP-Sustek-Xlink2Lower-Faims-Stepped-2.mgf	4933	Scan: 7563 Run: LiebermanP-Sustek-Xlink2Lower-Faims-Stepped-2 P1_R.LELEAYR.L P2_K.HMSKDPTTQK.L 4 4	3	683.014	2046.02	0.021	3	2046.02	0.02
644	Q15554	TERF2_HUMAN Telomeric repeat-binding factor 2 OS=Homo sapiens OX=9606 GN=TERF2 PE=1 SV=3TERF2_HUMAN	P03211	EBNA1_EBVB9 Epstein-Barr nuclear antigen 1 OS=Epstein-Barr virus (strain B95-8) OX=10377 GN=EBNA1 PE=1 SV=1EBNA1_EBVB9	DLVLPTQALPASPALKNK	FENIAEGLR	369	83	FALSE	FALSE	354	78	18	9	16	6	4	EDC	-18.011	8	22	8	0	0	0.5	8	17.74	FALSE	TRUE	FALSE	FALSE	Between	0	0.002	0.009	LiebermanP-Sustek-InSolution-Faims-Stepped-2	16556	LiebermanP-Sustek-InSolution-Faims-Stepped-2.mgf	12325	Scan: 16556 Run: LiebermanP-Sustek-InSolution-Faims-Stepped-2 P1_K.FENIAEGLR.A P2_K.DLVLPTQALPASPALKNK.R 6 16	4	727.159	2904.61	0.607	4	2904.61	0.607
646	Q15554	TERF2_HUMAN Telomeric repeat-binding factor 2 OS=Homo sapiens OX=9606 GN=TERF2 PE=1 SV=3TERF2_HUMAN	P03211	EBNA1_EBVB9 Epstein-Barr nuclear antigen 1 OS=Epstein-Barr virus (strain B95-8) OX=10377 GN=EBNA1 PE=1 SV=1EBNA1_EBVB9	NLAHPVIQNFSYETFQQKMLR	FENIAEGLR	262	79	FALSE	FALSE	245	78	21	9	18	2	5	EDC	-18.011	5	30	5	0	0	0.5	5	17.732	FALSE	TRUE	FALSE	FALSE	Between	0	0.002	0.009	LiebermanP-Sustek-Xlink2Lower-Faims-Stepped-1	18545	LiebermanP-Sustek-Xlink2Lower-Faims-Stepped-1.mgf	14223	Scan: 18545 Run: LiebermanP-Sustek-Xlink2Lower-Faims-Stepped-1 P1_K.NLAHPVIQNFSYETFQQKMLR.F P2_K.FENIAEGLR.A 18 2	5	719.572	3592.82	0.823	5	3592.82	0.825
651	Q15554	TERF2_HUMAN Telomeric repeat-binding factor 2 OS=Homo sapiens OX=9606 GN=TERF2 PE=1 SV=3TERF2_HUMAN	Q9NYB0	TE2IP_HUMAN Telomeric repeat-binding factor 2-interacting protein 1 OS=Homo sapiens OX=9606 GN=TERF2IP PE=1 SV=1TE2IP_HUMAN	SESAASSTGKEDKQPAPGPVEKPPR	QLMEK	300	323	FALSE	FALSE	288	320	25	5	13	4	4	EDC	-18.011	6	29	6	0	0	0.604	6	17.688	FALSE	TRUE	FALSE	FALSE	Between	0	0.002	0.009	LiebermanP-Sustek-Xlink2Upper-Faims-Stepped-2	6265	LiebermanP-Sustek-Xlink2Upper-Faims-Stepped-2.mgf	3875	Scan: 6265 Run: LiebermanP-Sustek-Xlink2Upper-Faims-Stepped-2 P1_K.SESAASSTGKEDKQPAPGPVEKPPR.E P2_R.QLMEK.F 13 4	4	795.655	3178.59	0.591	4	3178.59	0.593
652	Q15554	TERF2_HUMAN Telomeric repeat-binding factor 2 OS=Homo sapiens OX=9606 GN=TERF2 PE=1 SV=3TERF2_HUMAN	Q15554	TERF2_HUMAN Telomeric repeat-binding factor 2 OS=Homo sapiens OX=9606 GN=TERF2 PE=1 SV=3TERF2_HUMAN	HMoxSKDPTTQK	DPAASQPR	226	19	FALSE	FALSE	223	19	10	8	4	1	4	EDC	-18.011	9	9	10	0	0	0.5	9	17.686	FALSE	TRUE	FALSE	FALSE	Self	0	0	0	LiebermanP-Sustek-Xlink2Lower-Faims-Stepped-1	3476	LiebermanP-Sustek-Xlink2Lower-Faims-Stepped-1.mgf	1376	Scan: 3476 Run: LiebermanP-Sustek-Xlink2Lower-Faims-Stepped-1 P1_K.HMoxSKDPTTQK.L P2_R.DPAASQPR.K 4 1	4	503.496	2009.96	0.957	4	2009.96	0.959
656	Q15554	TERF2_HUMAN Telomeric repeat-binding factor 2 OS=Homo sapiens OX=9606 GN=TERF2 PE=1 SV=3TERF2_HUMAN	Q9NYB0	TE2IP_HUMAN Telomeric repeat-binding factor 2-interacting protein 1 OS=Homo sapiens OX=9606 GN=TERF2IP PE=1 SV=1TE2IP_HUMAN	EDKQPAPGPVEKPPREPAR	QLMEK	300	323	FALSE	FALSE	298	320	19	5	3	4	4	EDC	-18.011	6	20	6	0	0	0.556	6	17.668	FALSE	TRUE	FALSE	FALSE	Between	0	0.002	0.009	LiebermanP-Sustek-Xlink2Lower-Faims-Stepped-1	6309	LiebermanP-Sustek-Xlink2Lower-Faims-Stepped-1.mgf	3769	Scan: 6309 Run: LiebermanP-Sustek-Xlink2Lower-Faims-Stepped-1 P1_R.QLMEK.F P2_K.EDKQPAPGPVEKPPREPAR.Q 4 3	4	682.612	2726.42	0.417	4	2726.42	0.417
658	Q15554	TERF2_HUMAN Telomeric repeat-binding factor 2 OS=Homo sapiens OX=9606 GN=TERF2 PE=1 SV=3TERF2_HUMAN	P03211	EBNA1_EBVB9 Epstein-Barr nuclear antigen 1 OS=Epstein-Barr virus (strain B95-8) OX=10377 GN=EBNA1 PE=1 SV=1EBNA1_EBVB9	SESAASSTGKEDK	SHVER	297	95	FALSE	FALSE	288	92	13	5	10	4	3	EDC	-18.011	5	19	5	0	0	0.75	5	17.643	FALSE	TRUE	FALSE	FALSE	Between	0	0.002	0.009	LiebermanP-Sustek-Xlink2Lower-Faims-Stepped-1	1979	LiebermanP-Sustek-Xlink2Lower-Faims-Stepped-1.mgf	121	Scan: 1979 Run: LiebermanP-Sustek-Xlink2Lower-Faims-Stepped-1 P1_R.SHVER.T P2_K.SESAASSTGKEDK.Q 4 10	3	635.636	1903.89	0.886	3	1903.89	0.887
659	Q15554	TERF2_HUMAN Telomeric repeat-binding factor 2 OS=Homo sapiens OX=9606 GN=TERF2 PE=1 SV=3TERF2_HUMAN	Q9NYB0	TE2IP_HUMAN Telomeric repeat-binding factor 2-interacting protein 1 OS=Homo sapiens OX=9606 GN=TERF2IP PE=1 SV=1TE2IP_HUMAN	HMSKDPTTQKLR	EALVK	232	379	FALSE	FALSE	223	379	12	5	10	1	4	EDC	-18.011	7	17	7	0	0	0.773	7	17.626	FALSE	TRUE	FALSE	FALSE	Between	0	0.002	0.009	LiebermanP-Sustek-InSolution-Faims-Stepped-2	5457	LiebermanP-Sustek-InSolution-Faims-Stepped-2.mgf	2606	Scan: 5457 Run: LiebermanP-Sustek-InSolution-Faims-Stepped-2 P1_K.HMSKDPTTQKLR.N P2_R.EALVK.K 10 1	4	496.277	1981.08	0.078	4	1981.08	0.078
661	Q15554	TERF2_HUMAN Telomeric repeat-binding factor 2 OS=Homo sapiens OX=9606 GN=TERF2 PE=1 SV=3TERF2_HUMAN	P03211	EBNA1_EBVB9 Epstein-Barr nuclear antigen 1 OS=Epstein-Barr virus (strain B95-8) OX=10377 GN=EBNA1 PE=1 SV=1EBNA1_EBVB9	NLAHPVIQNFSYETFQQKMLR	FENIAEGLR	262	83	FALSE	FALSE	245	78	21	9	18	6	5	EDC	-18.011	6	26	6	0	0	0.5	6	17.611	FALSE	TRUE	FALSE	FALSE	Between	0	0.002	0.009	LiebermanP-Sustek-Xlink2Upper-Faims-Stepped-1	17174	LiebermanP-Sustek-Xlink2Upper-Faims-Stepped-1.mgf	13093	Scan: 17174 Run: LiebermanP-Sustek-Xlink2Upper-Faims-Stepped-1 P1_K.NLAHPVIQNFSYETFQQKMLR.F P2_K.FENIAEGLR.A 18 6	5	719.572	3592.82	0.825	5	3592.82	0.825
662	Q15554	TERF2_HUMAN Telomeric repeat-binding factor 2 OS=Homo sapiens OX=9606 GN=TERF2 PE=1 SV=3TERF2_HUMAN	Q9NYB0	TE2IP_HUMAN Telomeric repeat-binding factor 2-interacting protein 1 OS=Homo sapiens OX=9606 GN=TERF2IP PE=1 SV=1TE2IP_HUMAN	KDENESSAPADGEGGSELQPK	EALVKK	379	383	FALSE	FALSE	375	379	21	6	5	5	4	EDC	-18.011	5	32	5	0	0	0.6	5	17.587	FALSE	TRUE	FALSE	FALSE	Between	0	0.002	0.009	LiebermanP-Sustek-Xlink2Lower-Faims-Stepped-2	6266	LiebermanP-Sustek-Xlink2Lower-Faims-Stepped-2.mgf	3806	Scan: 6266 Run: LiebermanP-Sustek-Xlink2Lower-Faims-Stepped-2 P1_R.KDENESSAPADGEGGSELQPK.N P2_R.EALVKK.F 5 5	4	704.1	2812.37	0.372	4	2812.37	0.373
663	Q15554	TERF2_HUMAN Telomeric repeat-binding factor 2 OS=Homo sapiens OX=9606 GN=TERF2 PE=1 SV=3TERF2_HUMAN	P03211	EBNA1_EBVB9 Epstein-Barr nuclear antigen 1 OS=Epstein-Barr virus (strain B95-8) OX=10377 GN=EBNA1 PE=1 SV=1EBNA1_EBVB9	KRPGR	SHVER	27	95	FALSE	FALSE	27	92	5	5	1	4	3	EDC	-18.011	6	6	6	0	0	0.875	6	17.585	FALSE	TRUE	FALSE	FALSE	Between	0	0.002	0.009	LiebermanP-Sustek-Xlink2Lower-Faims-Stepped-1	1970	LiebermanP-Sustek-Xlink2Lower-Faims-Stepped-1.mgf	113	Scan: 1970 Run: LiebermanP-Sustek-Xlink2Lower-Faims-Stepped-1 P1_R.SHVER.T P2_R.KRPGR.E 4 1	3	407.902	1220.68	0.685	3	1220.68	0.685
666	Q15554	TERF2_HUMAN Telomeric repeat-binding factor 2 OS=Homo sapiens OX=9606 GN=TERF2 PE=1 SV=3TERF2_HUMAN	P03211	EBNA1_EBVB9 Epstein-Barr nuclear antigen 1 OS=Epstein-Barr virus (strain B95-8) OX=10377 GN=EBNA1 PE=1 SV=1EBNA1_EBVB9	KDENESSAPADGEGGSELQPK	FENIAEGLR	375	83	FALSE	FALSE	375	78	21	9	1	6	3	EDC	-18.011	9	21	9	0	0	0.525	9	17.565	FALSE	TRUE	FALSE	FALSE	Between	0	0.002	0.009	LiebermanP-Sustek-Xlink2Upper-Faims-Stepped-2	10152	LiebermanP-Sustek-Xlink2Upper-Faims-Stepped-2.mgf	7126	Scan: 10152 Run: LiebermanP-Sustek-Xlink2Upper-Faims-Stepped-2 P1_R.KDENESSAPADGEGGSELQPK.N P2_K.FENIAEGLR.A 1 6	3	1058.83	3173.47	0.472	3	3173.47	0.475
668	Q15554	TERF2_HUMAN Telomeric repeat-binding factor 2 OS=Homo sapiens OX=9606 GN=TERF2 PE=1 SV=3TERF2_HUMAN	Q15554	TERF2_HUMAN Telomeric repeat-binding factor 2 OS=Homo sapiens OX=9606 GN=TERF2 PE=1 SV=3TERF2_HUMAN	TEFTLTEAVVESSR	DPTTQKLR	189	232	FALSE	FALSE	183	227	14	8	7	6	3	EDC	-18.011	8	15	8	0	0	0.577	8	17.544	FALSE	TRUE	FALSE	FALSE	Self	0	0	0	LiebermanP-Sustek-Xlink2Upper-Faims-Stepped-1	12447	LiebermanP-Sustek-Xlink2Upper-Faims-Stepped-1.mgf	8938	Scan: 12447 Run: LiebermanP-Sustek-Xlink2Upper-Faims-Stepped-1 P1_K.TEFTLTEAVVESSR.K P2_K.DPTTQKLR.N 7 6	3	836.769	2507.29	0.287	3	2507.29	0.287
669	Q15554	TERF2_HUMAN Telomeric repeat-binding factor 2 OS=Homo sapiens OX=9606 GN=TERF2 PE=1 SV=3TERF2_HUMAN	P03211	EBNA1_EBVB9 Epstein-Barr nuclear antigen 1 OS=Epstein-Barr virus (strain B95-8) OX=10377 GN=EBNA1 PE=1 SV=1EBNA1_EBVB9	FLESHLDDAEPYLLTMAKK	SHVER	283	95	FALSE	FALSE	266	92	19	5	18	4	4	EDC	-18.011	5	30	5	0	0	0.625	5	17.521	FALSE	TRUE	FALSE	FALSE	Between	0	0.002	0.01	LiebermanP-Sustek-Xlink2Upper-Faims-Stepped-2	14679	LiebermanP-Sustek-Xlink2Upper-Faims-Stepped-2.mgf	10985	Scan: 14679 Run: LiebermanP-Sustek-Xlink2Upper-Faims-Stepped-2 P1_R.SHVER.T P2_R.FLESHLDDAEPYLLTMAKK.A 4 18	4	708.112	2828.42	0.419	4	2828.42	0.417
671	Q15554	TERF2_HUMAN Telomeric repeat-binding factor 2 OS=Homo sapiens OX=9606 GN=TERF2 PE=1 SV=3TERF2_HUMAN	P03211	EBNA1_EBVB9 Epstein-Barr nuclear antigen 1 OS=Epstein-Barr virus (strain B95-8) OX=10377 GN=EBNA1 PE=1 SV=1EBNA1_EBVB9	SESAASSTGKEDK	FENIAEGLR	297	83	FALSE	FALSE	288	78	13	9	10	6	4	EDC	-18.011	9	16	9	0	0	0.562	9	17.508	FALSE	TRUE	FALSE	FALSE	Between	0	0.002	0.01	LiebermanP-Sustek-Xlink2Lower-Faims-Stepped-2	8497	LiebermanP-Sustek-Xlink2Lower-Faims-Stepped-2.mgf	5724	Scan: 8497 Run: LiebermanP-Sustek-Xlink2Lower-Faims-Stepped-2 P1_K.SESAASSTGKEDK.Q P2_K.FENIAEGLR.A 10 6	4	582.284	2325.11	0.108	4	2325.11	0.108
675	Q15554	TERF2_HUMAN Telomeric repeat-binding factor 2 OS=Homo sapiens OX=9606 GN=TERF2 PE=1 SV=3TERF2_HUMAN	Q15554	TERF2_HUMAN Telomeric repeat-binding factor 2 OS=Homo sapiens OX=9606 GN=TERF2 PE=1 SV=3TERF2_HUMAN	FLESHLDDAEPYLLTMAK	DPTTQKLR	273	232	FALSE	FALSE	266	227	18	8	8	6	4	EDC	-18.011	8	20	8	0	0	0.571	8	17.441	FALSE	TRUE	FALSE	FALSE	Self	0	0	0	LiebermanP-Sustek-Xlink2Upper-Faims-Stepped-2	16405	LiebermanP-Sustek-Xlink2Upper-Faims-Stepped-2.mgf	12518	Scan: 16405 Run: LiebermanP-Sustek-Xlink2Upper-Faims-Stepped-2 P1_R.FLESHLDDAEPYLLTMAK.K P2_K.DPTTQKLR.N 8 6	4	758.891	3031.53	0.535	4	3031.53	0.532
679	Q15554	TERF2_HUMAN Telomeric repeat-binding factor 2 OS=Homo sapiens OX=9606 GN=TERF2 PE=1 SV=3TERF2_HUMAN	Q15554	TERF2_HUMAN Telomeric repeat-binding factor 2 OS=Homo sapiens OX=9606 GN=TERF2 PE=1 SV=3TERF2_HUMAN	KDENESSAPADGEGGSELQPK	NKEFEK	387	211	FALSE	FALSE	375	210	21	6	13	2	4	EDC	-18.011	5	27	5	0	0	0.6	5	17.417	FALSE	TRUE	FALSE	FALSE	Self	0	0	0	LiebermanP-Sustek-Xlink2Lower-Faims-Stepped-1	6189	LiebermanP-Sustek-Xlink2Lower-Faims-Stepped-1.mgf	3663	Scan: 6189 Run: LiebermanP-Sustek-Xlink2Lower-Faims-Stepped-1 P1_K.NKEFEK.A P2_R.KDENESSAPADGEGGSELQPK.N 2 13	4	730.841	2919.34	0.336	4	2919.34	0.337
683	Q15554	TERF2_HUMAN Telomeric repeat-binding factor 2 OS=Homo sapiens OX=9606 GN=TERF2 PE=1 SV=3TERF2_HUMAN	Q15554	TERF2_HUMAN Telomeric repeat-binding factor 2 OS=Homo sapiens OX=9606 GN=TERF2 PE=1 SV=3TERF2_HUMAN	IEEGENLDCcmSFDMoxEAELTPLESAINVLEMIK	EFEKASK	165	215	FALSE	FALSE	152	212	31	7	14	4	5	EDC	-18.011	5	36	5	0	0	0.5	5	17.389	FALSE	TRUE	FALSE	FALSE	Self	0	0	0	LiebermanP-Sustek-Xlink2Upper-Faims-Stepped-2	27040	LiebermanP-Sustek-Xlink2Upper-Faims-Stepped-2.mgf	21847	Scan: 27040 Run: LiebermanP-Sustek-Xlink2Upper-Faims-Stepped-2 P1_R.IEEGENLDCcmSFDMoxEAELTPLESAINVLEMIK.T P2_K.EFEKASK.I 14 4	5	875.816	4374.05	0.045	5	4374.05	0.048
685	Q15554	TERF2_HUMAN Telomeric repeat-binding factor 2 OS=Homo sapiens OX=9606 GN=TERF2 PE=1 SV=3TERF2_HUMAN	Q9NYB0	TE2IP_HUMAN Telomeric repeat-binding factor 2-interacting protein 1 OS=Homo sapiens OX=9606 GN=TERF2IP PE=1 SV=1TE2IP_HUMAN	KHMSKDPTTQK	MLVEATR	222	256	FALSE	FALSE	222	253	11	7	1	4	3	EDC	-18.011	8	17	8	0	0	0.667	8	17.381	FALSE	TRUE	FALSE	FALSE	Between	0	0.002	0.01	LiebermanP-Sustek-InSolution-Faims-Stepped-1	4669	LiebermanP-Sustek-InSolution-Faims-Stepped-1.mgf	2018	Scan: 4669 Run: LiebermanP-Sustek-InSolution-Faims-Stepped-1 P1_K.MLVEATR.E P2_K.KHMSKDPTTQK.L 4 1	3	701.035	2100.08	0.084	3	2100.08	0.082
687	Q15554	TERF2_HUMAN Telomeric repeat-binding factor 2 OS=Homo sapiens OX=9606 GN=TERF2 PE=1 SV=3TERF2_HUMAN	Q15554	TERF2_HUMAN Telomeric repeat-binding factor 2 OS=Homo sapiens OX=9606 GN=TERF2 PE=1 SV=3TERF2_HUMAN	LDQKDLVLPTQALPASPALK	EGGEGAR	353	32	FALSE	FALSE	350	32	20	7	4	1	4	EDC	-18.011	6	26	6	0	0	0.5	6	17.361	FALSE	TRUE	FALSE	FALSE	Self	0	0	0	LiebermanP-Sustek-Xlink2Lower-Faims-Stepped-2	15311	LiebermanP-Sustek-Xlink2Lower-Faims-Stepped-2.mgf	11476	Scan: 15311 Run: LiebermanP-Sustek-Xlink2Lower-Faims-Stepped-2 P1_K.LDQKDLVLPTQALPASPALK.N P2_R.EGGEGAR.R 4 1	4	694.381	2773.5	0.497	4	2773.5	0.497
688	Q15554	TERF2_HUMAN Telomeric repeat-binding factor 2 OS=Homo sapiens OX=9606 GN=TERF2 PE=1 SV=3TERF2_HUMAN	Q9NYB0	TE2IP_HUMAN Telomeric repeat-binding factor 2-interacting protein 1 OS=Homo sapiens OX=9606 GN=TERF2IP PE=1 SV=1TE2IP_HUMAN	FLESHLDDAEPYLLTMAK	KMoxLVEATR	272	252	FALSE	FALSE	266	252	18	8	7	1	4	EDC	-18.011	9	18	9	0	0	0.559	9	17.353	FALSE	TRUE	FALSE	FALSE	Between	0	0.002	0.01	LiebermanP-Sustek-Xlink2Lower-Faims-Stepped-1	16166	LiebermanP-Sustek-Xlink2Lower-Faims-Stepped-1.mgf	12136	Scan: 16166 Run: LiebermanP-Sustek-Xlink2Lower-Faims-Stepped-1 P1_K.KMoxLVEATR.E P2_R.FLESHLDDAEPYLLTMAK.K 1 7	4	760.14	3036.53	0.53	4	3036.53	0.53
691	Q15554	TERF2_HUMAN Telomeric repeat-binding factor 2 OS=Homo sapiens OX=9606 GN=TERF2 PE=1 SV=3TERF2_HUMAN	Q15554	TERF2_HUMAN Telomeric repeat-binding factor 2 OS=Homo sapiens OX=9606 GN=TERF2 PE=1 SV=3TERF2_HUMAN	EKNLAHPVIQNFSYETFQQK	WTVEESEWVK	244	495	FALSE	FALSE	243	492	20	10	2	4	4	EDC	-18.011	8	22	8	0	0	0.5	8	17.314	FALSE	TRUE	FALSE	FALSE	Self	0	0	0	LiebermanP-Sustek-Xlink2Lower-Faims-Stepped-2	16074	LiebermanP-Sustek-Xlink2Lower-Faims-Stepped-2.mgf	12156	Scan: 16074 Run: LiebermanP-Sustek-Xlink2Lower-Faims-Stepped-2 P1_K.WTVEESEWVK.A P2_R.EKNLAHPVIQNFSYETFQQK.M 4 2	4	924.459	3693.81	0.809	4	3693.81	0.81
693	Q15554	TERF2_HUMAN Telomeric repeat-binding factor 2 OS=Homo sapiens OX=9606 GN=TERF2 PE=1 SV=3TERF2_HUMAN	Q9NYB0	TE2IP_HUMAN Telomeric repeat-binding factor 2-interacting protein 1 OS=Homo sapiens OX=9606 GN=TERF2IP PE=1 SV=1TE2IP_HUMAN	NLAHPVIQNFSYETFQQKMoxLR	LELEAYR	262	95	FALSE	FALSE	245	94	21	7	18	2	4	EDC	-18.011	5	31	5	0	0	0.5	5	17.308	FALSE	TRUE	FALSE	FALSE	Between	0	0.002	0.01	LiebermanP-Sustek-Xlink2Lower-Faims-Stepped-2	15796	LiebermanP-Sustek-Xlink2Lower-Faims-Stepped-2.mgf	11908	Scan: 15796 Run: LiebermanP-Sustek-Xlink2Lower-Faims-Stepped-2 P1_K.NLAHPVIQNFSYETFQQKMoxLR.F P2_R.LELEAYR.L 18 2	4	864.443	3453.74	0.745	4	3453.75	0.75
694	Q15554	TERF2_HUMAN Telomeric repeat-binding factor 2 OS=Homo sapiens OX=9606 GN=TERF2 PE=1 SV=3TERF2_HUMAN	P03211	EBNA1_EBVB9 Epstein-Barr nuclear antigen 1 OS=Epstein-Barr virus (strain B95-8) OX=10377 GN=EBNA1 PE=1 SV=1EBNA1_EBVB9	NPPTTIGMoxMTLKAAFK	FENIAEGLR	331	83	FALSE	FALSE	320	78	16	9	12	6	4	EDC	-18.011	9	21	9	0	0	0.562	9	17.301	FALSE	TRUE	FALSE	FALSE	Between	0	0.002	0.01	LiebermanP-Sustek-Xlink2Lower-Faims-Stepped-2	17254	LiebermanP-Sustek-Xlink2Lower-Faims-Stepped-2.mgf	13187	Scan: 17254 Run: LiebermanP-Sustek-Xlink2Lower-Faims-Stepped-2 P1_R.NPPTTIGMoxMTLKAAFK.T P2_K.FENIAEGLR.A 12 6	4	692.364	2765.43	0.425	4	2765.42	0.424
695	Q15554	TERF2_HUMAN Telomeric repeat-binding factor 2 OS=Homo sapiens OX=9606 GN=TERF2 PE=1 SV=3TERF2_HUMAN	Q9NYB0	TE2IP_HUMAN Telomeric repeat-binding factor 2-interacting protein 1 OS=Homo sapiens OX=9606 GN=TERF2IP PE=1 SV=1TE2IP_HUMAN	NKEFEKASK	MLVEATR	215	256	FALSE	FALSE	210	253	9	7	6	4	3	EDC	-18.011	8	13	8	0	0	0.667	8	17.297	FALSE	TRUE	FALSE	FALSE	Between	0	0.002	0.01	LiebermanP-Sustek-InSolution-Faims-Stepped-2	5777	LiebermanP-Sustek-InSolution-Faims-Stepped-2.mgf	2886	Scan: 5777 Run: LiebermanP-Sustek-InSolution-Faims-Stepped-2 P1_K.NKEFEKASK.I P2_K.MLVEATR.E 6 4	3	627.668	1879.98	0.984	3	1879.98	0.983
697	Q15554	TERF2_HUMAN Telomeric repeat-binding factor 2 OS=Homo sapiens OX=9606 GN=TERF2 PE=1 SV=3TERF2_HUMAN	Q9NYB0	TE2IP_HUMAN Telomeric repeat-binding factor 2-interacting protein 1 OS=Homo sapiens OX=9606 GN=TERF2IP PE=1 SV=1TE2IP_HUMAN	KHMSK	EALVK	222	379	FALSE	FALSE	222	379	5	5	1	1	3	EDC	-18.011	6	7	6	0	0	0.875	6	17.279	FALSE	TRUE	FALSE	FALSE	Between	0	0.002	0.01	LiebermanP-Sustek-Xlink2Upper-Faims-Stepped-2	4247	LiebermanP-Sustek-Xlink2Upper-Faims-Stepped-2.mgf	2185	Scan: 4247 Run: LiebermanP-Sustek-Xlink2Upper-Faims-Stepped-2 P1_K.KHMSK.D P2_R.EALVK.K 1 1	3	390.894	1169.66	0.659	3	1169.66	0.659
698	Q15554	TERF2_HUMAN Telomeric repeat-binding factor 2 OS=Homo sapiens OX=9606 GN=TERF2 PE=1 SV=3TERF2_HUMAN	Q15554	TERF2_HUMAN Telomeric repeat-binding factor 2 OS=Homo sapiens OX=9606 GN=TERF2 PE=1 SV=3TERF2_HUMAN	SESAASSTGKEDK	ALKSESAASSTGKEDK	298	287	FALSE	FALSE	288	285	13	16	11	3	4	EDC	-18.011	12	13	12	0	0	0.5	12	17.266	FALSE	TRUE	FALSE	FALSE	Self	0	0	0	LiebermanP-Sustek-Xlink2Lower-Faims-Stepped-1	3566	LiebermanP-Sustek-Xlink2Lower-Faims-Stepped-1.mgf	1454	Scan: 3566 Run: LiebermanP-Sustek-Xlink2Lower-Faims-Stepped-1 P1_K.SESAASSTGKEDK.Q P2_K.ALKSESAASSTGKEDK.Q 11 3	4	722.35	2885.37	0.371	4	2885.37	0.374
702	Q15554	TERF2_HUMAN Telomeric repeat-binding factor 2 OS=Homo sapiens OX=9606 GN=TERF2 PE=1 SV=3TERF2_HUMAN	Q9NYB0	TE2IP_HUMAN Telomeric repeat-binding factor 2-interacting protein 1 OS=Homo sapiens OX=9606 GN=TERF2IP PE=1 SV=1TE2IP_HUMAN	NPKVPK	LELEAYR	447	97	FALSE	FALSE	445	94	6	7	3	4	3	EDC	-18.011	8	8	9	0	0	0.75	8	17.197	FALSE	TRUE	FALSE	FALSE	Between	0	0.002	0.011	LiebermanP-Sustek-Xlink2Lower-Faims-Stepped-2	8217	LiebermanP-Sustek-Xlink2Lower-Faims-Stepped-2.mgf	5475	Scan: 8217 Run: LiebermanP-Sustek-Xlink2Lower-Faims-Stepped-2 P1_K.NPKVPK.G P2_R.LELEAYR.L 3 4	3	519.63	1555.87	0.87	3	1555.87	0.872
709	Q15554	TERF2_HUMAN Telomeric repeat-binding factor 2 OS=Homo sapiens OX=9606 GN=TERF2 PE=1 SV=3TERF2_HUMAN	P03211	EBNA1_EBVB9 Epstein-Barr nuclear antigen 1 OS=Epstein-Barr virus (strain B95-8) OX=10377 GN=EBNA1 PE=1 SV=1EBNA1_EBVB9	HMoxSKDPTTQK	SHVER	226	95	FALSE	FALSE	223	92	10	5	4	4	3	EDC	-18.011	6	14	6	0	0	0.75	6	17.118	FALSE	TRUE	FALSE	FALSE	Between	0	0.002	0.011	LiebermanP-Sustek-Xlink2Upper-Faims-Stepped-2	2240	LiebermanP-Sustek-Xlink2Upper-Faims-Stepped-2.mgf	458	Scan: 2240 Run: LiebermanP-Sustek-Xlink2Upper-Faims-Stepped-2 P1_R.SHVER.T P2_K.HMoxSKDPTTQK.L 4 4	3	599.628	1795.86	0.863	3	1795.86	0.864
710	Q15554	TERF2_HUMAN Telomeric repeat-binding factor 2 OS=Homo sapiens OX=9606 GN=TERF2 PE=1 SV=3TERF2_HUMAN	Q9NYB0	TE2IP_HUMAN Telomeric repeat-binding factor 2-interacting protein 1 OS=Homo sapiens OX=9606 GN=TERF2IP PE=1 SV=1TE2IP_HUMAN	NLAHPVIQNFSYETFQQKMoxLR	EALVK	262	379	FALSE	FALSE	245	379	21	5	18	1	4	EDC	-18.011	5	29	5	0	0	0.625	5	17.104	FALSE	TRUE	FALSE	FALSE	Between	0	0.002	0.011	LiebermanP-Sustek-Xlink2Lower-Faims-Stepped-2	14470	LiebermanP-Sustek-Xlink2Lower-Faims-Stepped-2.mgf	10739	Scan: 14470 Run: LiebermanP-Sustek-Xlink2Lower-Faims-Stepped-2 P1_K.NLAHPVIQNFSYETFQQKMoxLR.F P2_R.EALVK.K 18 1	4	780.912	3119.62	0.62	4	3119.62	0.623
711	Q15554	TERF2_HUMAN Telomeric repeat-binding factor 2 OS=Homo sapiens OX=9606 GN=TERF2 PE=1 SV=3TERF2_HUMAN	Q15554	TERF2_HUMAN Telomeric repeat-binding factor 2 OS=Homo sapiens OX=9606 GN=TERF2 PE=1 SV=3TERF2_HUMAN	KDENESSAPADGEGGSELQPK	NKEFEK	391	211	FALSE	FALSE	375	210	21	6	17	2	3	EDC	-18.011	5	26	5	0	0	0.65	5	17.089	FALSE	TRUE	FALSE	FALSE	Self	0	0	0	LiebermanP-Sustek-Xlink2Lower-Faims-Stepped-1	5909	LiebermanP-Sustek-Xlink2Lower-Faims-Stepped-1.mgf	3416	Scan: 5909 Run: LiebermanP-Sustek-Xlink2Lower-Faims-Stepped-1 P1_K.NKEFEK.A P2_R.KDENESSAPADGEGGSELQPK.N 2 17	3	974.121	2919.34	0.341	3	2919.34	0.337
712	Q15554	TERF2_HUMAN Telomeric repeat-binding factor 2 OS=Homo sapiens OX=9606 GN=TERF2 PE=1 SV=3TERF2_HUMAN	Q9NYB0	TE2IP_HUMAN Telomeric repeat-binding factor 2-interacting protein 1 OS=Homo sapiens OX=9606 GN=TERF2IP PE=1 SV=1TE2IP_HUMAN	LDQKDLVLPTQALPASPALK	LELEAYR	353	95	FALSE	FALSE	350	94	20	7	4	2	4	EDC	-18.011	5	26	5	0	0	0.5	5	17.025	FALSE	TRUE	FALSE	FALSE	Between	0	0.002	0.012	LiebermanP-Sustek-Xlink2Lower-Faims-Stepped-1	17874	LiebermanP-Sustek-Xlink2Lower-Faims-Stepped-1.mgf	13636	Scan: 17874 Run: LiebermanP-Sustek-Xlink2Lower-Faims-Stepped-1 P1_R.LELEAYR.L P2_K.LDQKDLVLPTQALPASPALK.N 2 4	4	748.923	2991.66	0.664	4	2991.66	0.664
713	Q15554	TERF2_HUMAN Telomeric repeat-binding factor 2 OS=Homo sapiens OX=9606 GN=TERF2 PE=1 SV=3TERF2_HUMAN	Q15554	TERF2_HUMAN Telomeric repeat-binding factor 2 OS=Homo sapiens OX=9606 GN=TERF2 PE=1 SV=3TERF2_HUMAN	EDKQPAPGPVEKPPR	EHTVSR	300	136	FALSE	FALSE	298	136	15	6	3	1	4	EDC	-18.011	5	22	5	0	0	0.6	5	17.012	FALSE	TRUE	FALSE	FALSE	Self	0	0	0	LiebermanP-Sustek-Xlink2Lower-Faims-Stepped-2	5036	LiebermanP-Sustek-Xlink2Lower-Faims-Stepped-2.mgf	2809	Scan: 5036 Run: LiebermanP-Sustek-Xlink2Lower-Faims-Stepped-2 P1_K.EHTVSR.L P2_K.EDKQPAPGPVEKPPR.E 1 3	4	589.31	2353.21	0.211	4	2353.21	0.214
719	Q15554	TERF2_HUMAN Telomeric repeat-binding factor 2 OS=Homo sapiens OX=9606 GN=TERF2 PE=1 SV=3TERF2_HUMAN	Q9NYB0	TE2IP_HUMAN Telomeric repeat-binding factor 2-interacting protein 1 OS=Homo sapiens OX=9606 GN=TERF2IP PE=1 SV=1TE2IP_HUMAN	DIMoxQALLVRPLGKEHTVSR	LELEAYR	135	95	FALSE	FALSE	123	94	19	7	13	2	5	EDC	-18.011	6	21	6	0	0	0.583	6	16.918	FALSE	TRUE	FALSE	FALSE	Between	0	0.002	0.014	LiebermanP-Sustek-Xlink2Lower-Faims-Stepped-1	14117	LiebermanP-Sustek-Xlink2Lower-Faims-Stepped-1.mgf	10322	Scan: 14117 Run: LiebermanP-Sustek-Xlink2Lower-Faims-Stepped-1 P1_R.LELEAYR.L P2_R.DIMoxQALLVRPLGKEHTVSR.L 2 13	5	611.537	3052.65	0.647	5	3052.65	0.649
721	Q15554	TERF2_HUMAN Telomeric repeat-binding factor 2 OS=Homo sapiens OX=9606 GN=TERF2 PE=1 SV=3TERF2_HUMAN	P03211	EBNA1_EBVB9 Epstein-Barr nuclear antigen 1 OS=Epstein-Barr virus (strain B95-8) OX=10377 GN=EBNA1 PE=1 SV=1EBNA1_EBVB9	QPAPGPVEKPPREPAR	FENIAEGLR	309	83	FALSE	FALSE	301	78	16	9	9	6	4	EDC	-18.011	8	14	8	0	0	0.5	8	16.886	FALSE	TRUE	FALSE	FALSE	Between	0	0.002	0.014	LiebermanP-Sustek-Xlink2Upper-Faims-Stepped-1	8944	LiebermanP-Sustek-Xlink2Upper-Faims-Stepped-1.mgf	5924	Scan: 8944 Run: LiebermanP-Sustek-Xlink2Upper-Faims-Stepped-1 P1_K.QPAPGPVEKPPREPAR.Q P2_K.FENIAEGLR.A 9 6	4	689.621	2754.46	0.456	4	2754.46	0.457
722	Q15554	TERF2_HUMAN Telomeric repeat-binding factor 2 OS=Homo sapiens OX=9606 GN=TERF2 PE=1 SV=3TERF2_HUMAN	Q15554	TERF2_HUMAN Telomeric repeat-binding factor 2 OS=Homo sapiens OX=9606 GN=TERF2 PE=1 SV=3TERF2_HUMAN	NLAHPVIQNFSYETFQQKMLR	EGGEGAR	262	35	FALSE	FALSE	245	32	21	7	18	4	5	EDC	-18.011	6	29	6	0	0	0.583	6	16.884	FALSE	TRUE	FALSE	FALSE	Self	0	0	0	LiebermanP-Sustek-Xlink2Lower-Faims-Stepped-2	15363	LiebermanP-Sustek-Xlink2Lower-Faims-Stepped-2.mgf	11522	Scan: 15363 Run: LiebermanP-Sustek-Xlink2Lower-Faims-Stepped-2 P1_K.NLAHPVIQNFSYETFQQKMLR.F P2_R.EGGEGAR.R 18 4	5	644.925	3219.59	0.587	5	3219.59	0.588
723	Q15554	TERF2_HUMAN Telomeric repeat-binding factor 2 OS=Homo sapiens OX=9606 GN=TERF2 PE=1 SV=3TERF2_HUMAN	Q9NYB0	TE2IP_HUMAN Telomeric repeat-binding factor 2-interacting protein 1 OS=Homo sapiens OX=9606 GN=TERF2IP PE=1 SV=1TE2IP_HUMAN	DIMQALLVRPLGKEHTVSR	LELEAYR	135	95	FALSE	FALSE	123	94	19	7	13	2	5	EDC	-18.011	5	21	5	0	0	0.5	5	16.872	FALSE	TRUE	FALSE	FALSE	Between	0	0.002	0.014	LiebermanP-Sustek-Xlink2Lower-Faims-Stepped-2	17506	LiebermanP-Sustek-Xlink2Lower-Faims-Stepped-2.mgf	13410	Scan: 17506 Run: LiebermanP-Sustek-Xlink2Lower-Faims-Stepped-2 P1_R.LELEAYR.L P2_R.DIMQALLVRPLGKEHTVSR.L 2 13	5	608.338	3036.65	0.652	5	3036.65	0.654
726	Q15554	TERF2_HUMAN Telomeric repeat-binding factor 2 OS=Homo sapiens OX=9606 GN=TERF2 PE=1 SV=3TERF2_HUMAN	Q15554	TERF2_HUMAN Telomeric repeat-binding factor 2 OS=Homo sapiens OX=9606 GN=TERF2 PE=1 SV=3TERF2_HUMAN	DIMQALLVRPLGKEHTVSR	LEEAVNR	135	91	FALSE	FALSE	123	90	19	7	13	2	5	EDC	-18.011	5	21	5	0	0	0.5	5	16.847	FALSE	TRUE	FALSE	FALSE	Self	0	0	0	LiebermanP-Sustek-Xlink2Upper-Faims-Stepped-2	15601	LiebermanP-Sustek-Xlink2Upper-Faims-Stepped-2.mgf	11800	Scan: 15601 Run: LiebermanP-Sustek-Xlink2Upper-Faims-Stepped-2 P1_R.LEEAVNR.W P2_R.DIMQALLVRPLGKEHTVSR.L 2 13	5	595.731	2973.62	0.618	5	2973.62	0.618
727	Q15554	TERF2_HUMAN Telomeric repeat-binding factor 2 OS=Homo sapiens OX=9606 GN=TERF2 PE=1 SV=3TERF2_HUMAN	Q9NYB0	TE2IP_HUMAN Telomeric repeat-binding factor 2-interacting protein 1 OS=Homo sapiens OX=9606 GN=TERF2IP PE=1 SV=1TE2IP_HUMAN	QPAPGPVEKPPREPAR	QLMEK	309	323	FALSE	FALSE	301	320	16	5	9	4	3	EDC	-18.011	5	15	5	0	0	0.533	5	16.839	FALSE	TRUE	FALSE	FALSE	Between	0	0.002	0.014	LiebermanP-Sustek-Xlink2Lower-Faims-Stepped-1	6742	LiebermanP-Sustek-Xlink2Lower-Faims-Stepped-1.mgf	4131	Scan: 6742 Run: LiebermanP-Sustek-Xlink2Lower-Faims-Stepped-1 P1_K.QPAPGPVEKPPREPAR.Q P2_R.QLMEK.F 9 4	3	785.758	2354.25	0.253	3	2354.25	0.253
728	Q15554	TERF2_HUMAN Telomeric repeat-binding factor 2 OS=Homo sapiens OX=9606 GN=TERF2 PE=1 SV=3TERF2_HUMAN	Q9NYB0	TE2IP_HUMAN Telomeric repeat-binding factor 2-interacting protein 1 OS=Homo sapiens OX=9606 GN=TERF2IP PE=1 SV=1TE2IP_HUMAN	WVLKFYFHEALR	MLVEATR	100	256	FALSE	FALSE	97	253	12	7	4	4	4	EDC	-18.011	7	12	7	0	0	0.545	7	16.825	FALSE	TRUE	FALSE	FALSE	Between	0	0.002	0.014	LiebermanP-Sustek-Xlink2Upper-Faims-Stepped-1	17594	LiebermanP-Sustek-Xlink2Upper-Faims-Stepped-1.mgf	13458	Scan: 17594 Run: LiebermanP-Sustek-Xlink2Upper-Faims-Stepped-1 P1_R.WVLKFYFHEALR.A P2_K.MLVEATR.E 4 4	4	603.078	2408.28	0.285	4	2408.28	0.283
729	Q15554	TERF2_HUMAN Telomeric repeat-binding factor 2 OS=Homo sapiens OX=9606 GN=TERF2 PE=1 SV=3TERF2_HUMAN	Q15554	TERF2_HUMAN Telomeric repeat-binding factor 2 OS=Homo sapiens OX=9606 GN=TERF2 PE=1 SV=3TERF2_HUMAN	YGDFRQIRDIMQALLVRPLGK	AFRGSR	117	113	FALSE	FALSE	115	109	21	6	3	5	6	EDC	-18.011	5	30	5	0	0	0.5	5	16.815	FALSE	TRUE	FALSE	FALSE	Self	0	0	0	LiebermanP-Sustek-Xlink2Upper-Faims-Stepped-1	20359	LiebermanP-Sustek-Xlink2Upper-Faims-Stepped-1.mgf	15877	Scan: 20359 Run: LiebermanP-Sustek-Xlink2Upper-Faims-Stepped-1 P1_R.YGDFRQIRDIMQALLVRPLGK.E P2_R.AFRGSR.Y 3 5	6	528.13	3162.74	0.737	6	3162.74	0.735
730	Q15554	TERF2_HUMAN Telomeric repeat-binding factor 2 OS=Homo sapiens OX=9606 GN=TERF2 PE=1 SV=3TERF2_HUMAN	Q15554	TERF2_HUMAN Telomeric repeat-binding factor 2 OS=Homo sapiens OX=9606 GN=TERF2 PE=1 SV=3TERF2_HUMAN	DLVLPTQALPASPALK	TAVMIKDR	354	530	FALSE	FALSE	354	525	16	8	1	6	3	EDC	-18.011	9	15	9	0	0	0.5	9	16.812	FALSE	TRUE	FALSE	FALSE	Self	0	0	0	LiebermanP-Sustek-InSolution-Faims-Stepped-2	15736	LiebermanP-Sustek-InSolution-Faims-Stepped-2.mgf	11598	Scan: 15736 Run: LiebermanP-Sustek-InSolution-Faims-Stepped-2 P1_R.TAVMIKDR.W P2_K.DLVLPTQALPASPALK.N 6 1	3	850.156	2547.45	0.445	3	2547.45	0.446
732	Q15554	TERF2_HUMAN Telomeric repeat-binding factor 2 OS=Homo sapiens OX=9606 GN=TERF2 PE=1 SV=3TERF2_HUMAN	Q9NYB0	TE2IP_HUMAN Telomeric repeat-binding factor 2-interacting protein 1 OS=Homo sapiens OX=9606 GN=TERF2IP PE=1 SV=1TE2IP_HUMAN	SESAASSTGKEDK	LELEAYR	297	97	FALSE	FALSE	288	94	13	7	10	4	3	EDC	-18.011	7	18	7	0	0	0.583	7	16.808	FALSE	TRUE	FALSE	FALSE	Between	0	0.002	0.015	LiebermanP-Sustek-Xlink2Lower-Faims-Stepped-1	7412	LiebermanP-Sustek-Xlink2Lower-Faims-Stepped-1.mgf	4725	Scan: 7412 Run: LiebermanP-Sustek-Xlink2Lower-Faims-Stepped-1 P1_K.SESAASSTGKEDK.Q P2_R.LELEAYR.L 10 4	3	724.353	2170.04	0.037	3	2170.04	0.039
742	Q15554	TERF2_HUMAN Telomeric repeat-binding factor 2 OS=Homo sapiens OX=9606 GN=TERF2 PE=1 SV=3TERF2_HUMAN	Q15554	TERF2_HUMAN Telomeric repeat-binding factor 2 OS=Homo sapiens OX=9606 GN=TERF2 PE=1 SV=3TERF2_HUMAN	WVLKFYFHEALR	QPAPGPVEKPPR	100	308	FALSE	FALSE	97	301	12	12	4	8	5	EDC	-18.011	9	11	9	0	0	0.5	9	16.533	FALSE	TRUE	FALSE	FALSE	Self	0	0	0	LiebermanP-Sustek-Xlink2Upper-Faims-Stepped-1	14975	LiebermanP-Sustek-Xlink2Upper-Faims-Stepped-1.mgf	11162	Scan: 14975 Run: LiebermanP-Sustek-Xlink2Upper-Faims-Stepped-1 P1_R.WVLKFYFHEALR.A P2_K.QPAPGPVEKPPR.E 4 8	5	573.317	2861.55	0.548	5	2861.55	0.549
743	Q15554	TERF2_HUMAN Telomeric repeat-binding factor 2 OS=Homo sapiens OX=9606 GN=TERF2 PE=1 SV=3TERF2_HUMAN	Q9NYB0	TE2IP_HUMAN Telomeric repeat-binding factor 2-interacting protein 1 OS=Homo sapiens OX=9606 GN=TERF2IP PE=1 SV=1TE2IP_HUMAN	DIMQALLVRPLGKEHTVSR	EALVK	135	379	FALSE	FALSE	123	379	19	5	13	1	4	EDC	-18.011	5	23	5	0	0	0.625	5	16.516	FALSE	TRUE	FALSE	FALSE	Between	0	0.003	0.02	LiebermanP-Sustek-Xlink2Upper-Faims-Stepped-1	15347	LiebermanP-Sustek-Xlink2Upper-Faims-Stepped-1.mgf	11491	Scan: 15347 Run: LiebermanP-Sustek-Xlink2Upper-Faims-Stepped-1 P1_R.EALVK.K P2_R.DIMQALLVRPLGKEHTVSR.L 1 13	4	676.639	2702.53	0.526	4	2702.53	0.527
744	Q15554	TERF2_HUMAN Telomeric repeat-binding factor 2 OS=Homo sapiens OX=9606 GN=TERF2 PE=1 SV=3TERF2_HUMAN	Q9NYB0	TE2IP_HUMAN Telomeric repeat-binding factor 2-interacting protein 1 OS=Homo sapiens OX=9606 GN=TERF2IP PE=1 SV=1TE2IP_HUMAN	DIMQALLVRPLGKEHTVSR	EALVK	135	379	FALSE	FALSE	123	379	19	5	13	1	3	EDC	-18.011	6	19	6	0	0	0.528	6	16.5	FALSE	TRUE	FALSE	FALSE	Between	0	0.003	0.02	LiebermanP-Sustek-Xlink2Lower-Faims-Stepped-2	15928	LiebermanP-Sustek-Xlink2Lower-Faims-Stepped-2.mgf	12026	Scan: 15928 Run: LiebermanP-Sustek-Xlink2Lower-Faims-Stepped-2 P1_R.EALVK.K P2_R.DIMQALLVRPLGKEHTVSR.L 1 13	3	901.848	2702.52	0.523	3	2702.53	0.527
746	Q15554	TERF2_HUMAN Telomeric repeat-binding factor 2 OS=Homo sapiens OX=9606 GN=TERF2 PE=1 SV=3TERF2_HUMAN	Q15554	TERF2_HUMAN Telomeric repeat-binding factor 2 OS=Homo sapiens OX=9606 GN=TERF2 PE=1 SV=3TERF2_HUMAN	EGGEGAR	ASKILK	35	218	FALSE	FALSE	32	216	7	6	4	3	3	EDC	-18.011	8	8	8	0	0	0.667	8	16.472	FALSE	TRUE	FALSE	FALSE	Self	0	0	0	LiebermanP-Sustek-Xlink2Upper-Faims-Stepped-2	4923	LiebermanP-Sustek-Xlink2Upper-Faims-Stepped-2.mgf	2777	Scan: 4923 Run: LiebermanP-Sustek-Xlink2Upper-Faims-Stepped-2 P1_R.EGGEGAR.R P2_K.ASKILK.K 4 3	3	439.248	1314.72	0.723	3	1314.73	0.726
747	Q15554	TERF2_HUMAN Telomeric repeat-binding factor 2 OS=Homo sapiens OX=9606 GN=TERF2 PE=1 SV=3TERF2_HUMAN	Q15554	TERF2_HUMAN Telomeric repeat-binding factor 2 OS=Homo sapiens OX=9606 GN=TERF2 PE=1 SV=3TERF2_HUMAN	EKNLAHPVIQNFSYETFQQK	EAAVIICcmIK	244	201	FALSE	FALSE	243	201	20	9	2	1	4	EDC	-18.011	9	20	9	0	0	0.526	9	16.444	FALSE	TRUE	FALSE	FALSE	Self	0	0	0	LiebermanP-Sustek-Xlink2Upper-Faims-Stepped-2	16524	LiebermanP-Sustek-Xlink2Upper-Faims-Stepped-2.mgf	12624	Scan: 16524 Run: LiebermanP-Sustek-Xlink2Upper-Faims-Stepped-2 P1_R.EKNLAHPVIQNFSYETFQQK.M P2_K.EAAVIICcmIK.N 2 1	4	855.45	3417.77	0.77	4	3417.78	0.775
749	Q15554	TERF2_HUMAN Telomeric repeat-binding factor 2 OS=Homo sapiens OX=9606 GN=TERF2 PE=1 SV=3TERF2_HUMAN	Q9NYB0	TE2IP_HUMAN Telomeric repeat-binding factor 2-interacting protein 1 OS=Homo sapiens OX=9606 GN=TERF2IP PE=1 SV=1TE2IP_HUMAN	SESAASSTGKEDK	EALVK	297	379	FALSE	FALSE	288	379	13	5	10	1	3	EDC	-18.011	5	18	5	0	0	0.75	5	16.431	FALSE	TRUE	FALSE	FALSE	Between	0	0.003	0.02	LiebermanP-Sustek-Xlink2Upper-Faims-Stepped-1	4679	LiebermanP-Sustek-Xlink2Upper-Faims-Stepped-1.mgf	2312	Scan: 4679 Run: LiebermanP-Sustek-Xlink2Upper-Faims-Stepped-1 P1_K.SESAASSTGKEDK.Q P2_R.EALVK.K 10 1	3	612.978	1835.91	0.911	3	1835.91	0.911
750	Q15554	TERF2_HUMAN Telomeric repeat-binding factor 2 OS=Homo sapiens OX=9606 GN=TERF2 PE=1 SV=3TERF2_HUMAN	Q15554	TERF2_HUMAN Telomeric repeat-binding factor 2 OS=Homo sapiens OX=9606 GN=TERF2 PE=1 SV=3TERF2_HUMAN	TEFTLTEAVVESSR	KHMSKDPTTQK	193	226	FALSE	FALSE	183	222	14	11	11	5	4	EDC	-18.011	10	16	10	0	0	0.55	10	16.418	FALSE	TRUE	FALSE	FALSE	Self	0	0	0	LiebermanP-Sustek-InSolution-Faims-Stepped-2	8934	LiebermanP-Sustek-InSolution-Faims-Stepped-2.mgf	5605	Scan: 8934 Run: LiebermanP-Sustek-InSolution-Faims-Stepped-2 P1_K.TEFTLTEAVVESSR.K P2_K.KHMSKDPTTQK.L 11 5	4	713.363	2849.42	0.421	4	2849.42	0.423
752	Q15554	TERF2_HUMAN Telomeric repeat-binding factor 2 OS=Homo sapiens OX=9606 GN=TERF2 PE=1 SV=3TERF2_HUMAN	P03211	EBNA1_EBVB9 Epstein-Barr nuclear antigen 1 OS=Epstein-Barr virus (strain B95-8) OX=10377 GN=EBNA1 PE=1 SV=1EBNA1_EBVB9	AAFKTLSGAQDSEAAFAK	GQGDGGR	335	55	FALSE	FALSE	332	52	18	7	4	4	3	EDC	-18.011	6	26	6	0	0	0.5	6	16.385	FALSE	TRUE	FALSE	FALSE	Between	0	0.003	0.021	LiebermanP-Sustek-Xlink2Upper-Faims-Stepped-2	9692	LiebermanP-Sustek-Xlink2Upper-Faims-Stepped-2.mgf	6716	Scan: 9692 Run: LiebermanP-Sustek-Xlink2Upper-Faims-Stepped-2 P1_R.GQGDGGR.R P2_K.AAFKTLSGAQDSEAAFAK.L 4 4	3	814.066	2439.18	0.175	3	2439.18	0.178
753	Q15554	TERF2_HUMAN Telomeric repeat-binding factor 2 OS=Homo sapiens OX=9606 GN=TERF2 PE=1 SV=3TERF2_HUMAN	Q15554	TERF2_HUMAN Telomeric repeat-binding factor 2 OS=Homo sapiens OX=9606 GN=TERF2 PE=1 SV=3TERF2_HUMAN	AAFKTLSGAQDSEAAFAK	DPAASQPR	335	19	FALSE	FALSE	332	19	18	8	4	1	4	EDC	-18.011	7	24	7	0	0	0.5	7	16.382	FALSE	TRUE	FALSE	FALSE	Self	0	0	0	LiebermanP-Sustek-Xlink2Lower-Faims-Stepped-1	9763	LiebermanP-Sustek-Xlink2Lower-Faims-Stepped-1.mgf	6624	Scan: 9763 Run: LiebermanP-Sustek-Xlink2Lower-Faims-Stepped-1 P1_R.DPAASQPR.K P2_K.AAFKTLSGAQDSEAAFAK.L 1 4	4	659.583	2634.3	0.303	4	2634.3	0.304
755	Q15554	TERF2_HUMAN Telomeric repeat-binding factor 2 OS=Homo sapiens OX=9606 GN=TERF2 PE=1 SV=3TERF2_HUMAN	Q15554	TERF2_HUMAN Telomeric repeat-binding factor 2 OS=Homo sapiens OX=9606 GN=TERF2 PE=1 SV=3TERF2_HUMAN	WTVEESEWVK	HMSKDPTTQK	497	227	FALSE	FALSE	492	223	10	10	6	5	3	EDC	-18.011	9	12	9	0	0	0.5	9	16.272	FALSE	TRUE	FALSE	FALSE	Self	0	0	0	LiebermanP-Sustek-Xlink2Upper-Faims-Stepped-2	9975	LiebermanP-Sustek-Xlink2Upper-Faims-Stepped-2.mgf	6967	Scan: 9975 Run: LiebermanP-Sustek-Xlink2Upper-Faims-Stepped-2 P1_K.WTVEESEWVK.A P2_K.HMSKDPTTQK.L 6 5	3	816.062	2445.16	0.164	3	2445.16	0.163
756	Q15554	TERF2_HUMAN Telomeric repeat-binding factor 2 OS=Homo sapiens OX=9606 GN=TERF2 PE=1 SV=3TERF2_HUMAN	Q15554	TERF2_HUMAN Telomeric repeat-binding factor 2 OS=Homo sapiens OX=9606 GN=TERF2 PE=1 SV=3TERF2_HUMAN	TLSGAQDSEAAFAKLDQK	EGGEGAR	349	32	FALSE	FALSE	336	32	18	7	14	1	3	EDC	-18.011	5	25	5	0	0	0.5	5	16.258	FALSE	TRUE	FALSE	FALSE	Self	0	0	0	LiebermanP-Sustek-Xlink2Lower-Faims-Stepped-2	10331	LiebermanP-Sustek-Xlink2Lower-Faims-Stepped-2.mgf	7212	Scan: 10331 Run: LiebermanP-Sustek-Xlink2Lower-Faims-Stepped-2 P1_K.TLSGAQDSEAAFAKLDQK.D P2_R.EGGEGAR.R 14 1	3	846.08	2535.22	0.217	3	2535.22	0.22
757	Q15554	TERF2_HUMAN Telomeric repeat-binding factor 2 OS=Homo sapiens OX=9606 GN=TERF2 PE=1 SV=3TERF2_HUMAN	Q9NYB0	TE2IP_HUMAN Telomeric repeat-binding factor 2-interacting protein 1 OS=Homo sapiens OX=9606 GN=TERF2IP PE=1 SV=1TE2IP_HUMAN	DIMQALLVRPLGKEHTVSR	LELEAYR	135	95	FALSE	FALSE	123	94	19	7	13	2	4	EDC	-18.011	5	22	5	0	0	0.5	5	16.248	FALSE	TRUE	FALSE	FALSE	Between	0	0.003	0.024	LiebermanP-Sustek-Xlink2Lower-Faims-Stepped-2	17507	LiebermanP-Sustek-Xlink2Lower-Faims-Stepped-2.mgf	13411	Scan: 17507 Run: LiebermanP-Sustek-Xlink2Lower-Faims-Stepped-2 P1_R.LELEAYR.L P2_R.DIMQALLVRPLGKEHTVSR.L 2 13	4	760.17	3036.65	0.652	4	3036.65	0.654
758	Q15554	TERF2_HUMAN Telomeric repeat-binding factor 2 OS=Homo sapiens OX=9606 GN=TERF2 PE=1 SV=3TERF2_HUMAN	Q15554	TERF2_HUMAN Telomeric repeat-binding factor 2 OS=Homo sapiens OX=9606 GN=TERF2 PE=1 SV=3TERF2_HUMAN	TLSGAQDSEAAFAK	KHMSKDPTTQK	344	222	FALSE	FALSE	336	222	14	11	9	1	4	EDC	-18.011	10	14	10	0	0	0.5	10	16.246	FALSE	TRUE	FALSE	FALSE	Self	0	0	0	LiebermanP-Sustek-InSolution-Faims-Stepped-2	5016	LiebermanP-Sustek-InSolution-Faims-Stepped-2.mgf	2222	Scan: 5016 Run: LiebermanP-Sustek-InSolution-Faims-Stepped-2 P1_K.TLSGAQDSEAAFAK.L P2_K.KHMSKDPTTQK.L 9 1	4	670.087	2676.32	0.318	4	2676.32	0.318
759	Q15554	TERF2_HUMAN Telomeric repeat-binding factor 2 OS=Homo sapiens OX=9606 GN=TERF2 PE=1 SV=3TERF2_HUMAN	Q15554	TERF2_HUMAN Telomeric repeat-binding factor 2 OS=Homo sapiens OX=9606 GN=TERF2 PE=1 SV=3TERF2_HUMAN	TEFTLTEAVVESSR	NKEFEK	189	211	FALSE	FALSE	183	210	14	6	7	2	3	EDC	-18.011	6	21	6	0	0	0.6	6	16.245	FALSE	TRUE	FALSE	FALSE	Self	0	0	0	LiebermanP-Sustek-Xlink2Upper-Faims-Stepped-1	11619	LiebermanP-Sustek-Xlink2Upper-Faims-Stepped-1.mgf	8200	Scan: 11619 Run: LiebermanP-Sustek-Xlink2Upper-Faims-Stepped-1 P1_K.TEFTLTEAVVESSR.K P2_K.NKEFEK.A 7 2	3	782.061	2343.16	0.161	3	2343.16	0.159
760	Q15554	TERF2_HUMAN Telomeric repeat-binding factor 2 OS=Homo sapiens OX=9606 GN=TERF2 PE=1 SV=3TERF2_HUMAN	Q15554	TERF2_HUMAN Telomeric repeat-binding factor 2 OS=Homo sapiens OX=9606 GN=TERF2 PE=1 SV=3TERF2_HUMAN	EFEKASK	EHTVSR	215	136	FALSE	FALSE	212	136	7	6	4	1	3	EDC	-18.011	7	11	7	0	0	0.7	7	16.227	FALSE	TRUE	FALSE	FALSE	Self	0	0	0	LiebermanP-Sustek-Xlink2Upper-Faims-Stepped-2	4168	LiebermanP-Sustek-Xlink2Upper-Faims-Stepped-2.mgf	2116	Scan: 4168 Run: LiebermanP-Sustek-Xlink2Upper-Faims-Stepped-2 P1_K.EHTVSR.L P2_K.EFEKASK.I 1 4	3	516.598	1546.77	0.773	3	1546.77	0.774
763	Q15554	TERF2_HUMAN Telomeric repeat-binding factor 2 OS=Homo sapiens OX=9606 GN=TERF2 PE=1 SV=3TERF2_HUMAN	Q15554	TERF2_HUMAN Telomeric repeat-binding factor 2 OS=Homo sapiens OX=9606 GN=TERF2 PE=1 SV=3TERF2_HUMAN	QPAPGPVEKPPREPAR	DPAASQPR	309	19	FALSE	FALSE	301	19	16	8	9	1	3	EDC	-18.011	6	14	6	0	0	0.5	6	16.187	FALSE	TRUE	FALSE	FALSE	Self	0	0	0	LiebermanP-Sustek-Xlink2Upper-Faims-Stepped-2	6036	LiebermanP-Sustek-Xlink2Upper-Faims-Stepped-2.mgf	3679	Scan: 6036 Run: LiebermanP-Sustek-Xlink2Upper-Faims-Stepped-2 P1_K.QPAPGPVEKPPREPAR.Q P2_R.DPAASQPR.K 9 1	3	850.118	2547.33	0.332	3	2547.33	0.331
764	Q15554	TERF2_HUMAN Telomeric repeat-binding factor 2 OS=Homo sapiens OX=9606 GN=TERF2 PE=1 SV=3TERF2_HUMAN	Q15554	TERF2_HUMAN Telomeric repeat-binding factor 2 OS=Homo sapiens OX=9606 GN=TERF2 PE=1 SV=3TERF2_HUMAN	DIMoxQALLVRPLGKEHTVSR	DPAASQPR	135	19	FALSE	FALSE	123	19	19	8	13	1	5	EDC	-18.011	6	18	6	0	0	0.5	6	16.175	FALSE	TRUE	FALSE	FALSE	Self	0	0	0	LiebermanP-Sustek-Xlink2Lower-Faims-Stepped-2	11112	LiebermanP-Sustek-Xlink2Lower-Faims-Stepped-2.mgf	7902	Scan: 11112 Run: LiebermanP-Sustek-Xlink2Lower-Faims-Stepped-2 P1_R.DPAASQPR.K P2_R.DIMoxQALLVRPLGKEHTVSR.L 1 13	5	601.125	3000.59	0.591	5	3000.59	0.593
765	Q15554	TERF2_HUMAN Telomeric repeat-binding factor 2 OS=Homo sapiens OX=9606 GN=TERF2 PE=1 SV=3TERF2_HUMAN	Q15554	TERF2_HUMAN Telomeric repeat-binding factor 2 OS=Homo sapiens OX=9606 GN=TERF2 PE=1 SV=3TERF2_HUMAN	NPPTTIGMMTLKAAFK	DPAASQPR	331	19	FALSE	FALSE	320	19	16	8	12	1	4	EDC	-18.011	7	20	7	0	0	0.5	7	16.173	FALSE	TRUE	FALSE	FALSE	Self	0	0	0	LiebermanP-Sustek-InSolution-Faims-Stepped-2	15130	LiebermanP-Sustek-InSolution-Faims-Stepped-2.mgf	11058	Scan: 15130 Run: LiebermanP-Sustek-InSolution-Faims-Stepped-2 P1_R.NPPTTIGMMTLKAAFK.T P2_R.DPAASQPR.K 12 1	4	636.584	2542.3	0.305	4	2542.3	0.304
766	Q15554	TERF2_HUMAN Telomeric repeat-binding factor 2 OS=Homo sapiens OX=9606 GN=TERF2 PE=1 SV=3TERF2_HUMAN	Q15554	TERF2_HUMAN Telomeric repeat-binding factor 2 OS=Homo sapiens OX=9606 GN=TERF2 PE=1 SV=3TERF2_HUMAN	WVLKFYFHEALR	EGGEGAR	100	35	FALSE	FALSE	97	32	12	7	4	4	4	EDC	-18.011	6	16	6	0	0	0.667	6	16.166	FALSE	TRUE	FALSE	FALSE	Self	0	0	0	LiebermanP-Sustek-Xlink2Upper-Faims-Stepped-1	16261	LiebermanP-Sustek-Xlink2Upper-Faims-Stepped-1.mgf	12291	Scan: 16261 Run: LiebermanP-Sustek-Xlink2Upper-Faims-Stepped-1 P1_R.WVLKFYFHEALR.A P2_R.EGGEGAR.R 4 4	4	567.044	2264.15	0.147	4	2264.15	0.149
770	Q15554	TERF2_HUMAN Telomeric repeat-binding factor 2 OS=Homo sapiens OX=9606 GN=TERF2 PE=1 SV=3TERF2_HUMAN	P03211	EBNA1_EBVB9 Epstein-Barr nuclear antigen 1 OS=Epstein-Barr virus (strain B95-8) OX=10377 GN=EBNA1 PE=1 SV=1EBNA1_EBVB9	DIMQALLVRPLGKEHTVSR	FENIAEGLR	135	83	FALSE	FALSE	123	78	19	9	13	6	4	EDC	-18.011	7	19	7	0	0	0.5	7	16.134	FALSE	TRUE	FALSE	FALSE	Between	0	0.003	0.026	LiebermanP-Sustek-Xlink2Lower-Faims-Stepped-2	17859	LiebermanP-Sustek-Xlink2Lower-Faims-Stepped-2.mgf	13721	Scan: 17859 Run: LiebermanP-Sustek-Xlink2Lower-Faims-Stepped-2 P1_K.FENIAEGLR.A P2_R.DIMQALLVRPLGKEHTVSR.L 6 13	4	798.937	3191.72	0.719	4	3191.72	0.724
771	Q15554	TERF2_HUMAN Telomeric repeat-binding factor 2 OS=Homo sapiens OX=9606 GN=TERF2 PE=1 SV=3TERF2_HUMAN	Q15554	TERF2_HUMAN Telomeric repeat-binding factor 2 OS=Homo sapiens OX=9606 GN=TERF2 PE=1 SV=3TERF2_HUMAN	KDENESSAPADGEGGSELQPK	NKRPR	379	371	FALSE	FALSE	375	370	21	5	5	2	3	EDC	-18.011	5	26	5	0	0	0.625	5	16.123	FALSE	TRUE	FALSE	FALSE	Self	0	0	0	LiebermanP-Sustek-Xlink2Lower-Faims-Stepped-2	4794	LiebermanP-Sustek-Xlink2Lower-Faims-Stepped-2.mgf	2597	Scan: 4794 Run: LiebermanP-Sustek-Xlink2Lower-Faims-Stepped-2 P1_K.NKRPR.K P2_R.KDENESSAPADGEGGSELQPK.N 2 5	3	932.788	2795.34	0.341	3	2795.34	0.343
773	Q15554	TERF2_HUMAN Telomeric repeat-binding factor 2 OS=Homo sapiens OX=9606 GN=TERF2 PE=1 SV=3TERF2_HUMAN	Q15554	TERF2_HUMAN Telomeric repeat-binding factor 2 OS=Homo sapiens OX=9606 GN=TERF2 PE=1 SV=3TERF2_HUMAN	TEFTLTEAVVESSR	KHMSKDPTTQK	193	226	FALSE	FALSE	183	222	14	11	11	5	5	EDC	-18.011	10	18	10	0	0	0.5	10	16.088	FALSE	TRUE	FALSE	FALSE	Self	0	0	0	LiebermanP-Sustek-InSolution-Faims-Stepped-1	9064	LiebermanP-Sustek-InSolution-Faims-Stepped-1.mgf	5813	Scan: 9064 Run: LiebermanP-Sustek-InSolution-Faims-Stepped-1 P1_K.TEFTLTEAVVESSR.K P2_K.KHMSKDPTTQK.L 11 5	5	570.892	2849.42	0.424	5	2849.42	0.423
775	Q15554	TERF2_HUMAN Telomeric repeat-binding factor 2 OS=Homo sapiens OX=9606 GN=TERF2 PE=1 SV=3TERF2_HUMAN	Q9NYB0	TE2IP_HUMAN Telomeric repeat-binding factor 2-interacting protein 1 OS=Homo sapiens OX=9606 GN=TERF2IP PE=1 SV=1TE2IP_HUMAN	NPKVPK	DDEDTR	447	376	FALSE	FALSE	445	373	6	6	3	4	3	EDC	-18.011	7	8	7	0	0	0.7	7	16.067	FALSE	TRUE	FALSE	FALSE	Between	0	0.003	0.029	LiebermanP-Sustek-Xlink2Upper-Faims-Stepped-2	4097	LiebermanP-Sustek-Xlink2Upper-Faims-Stepped-2.mgf	2054	Scan: 4097 Run: LiebermanP-Sustek-Xlink2Upper-Faims-Stepped-2 P1_K.NPKVPK.G P2_K.DDEDTR.E 3 4	3	471.904	1412.69	0.689	3	1412.69	0.69
776	Q15554	TERF2_HUMAN Telomeric repeat-binding factor 2 OS=Homo sapiens OX=9606 GN=TERF2 PE=1 SV=3TERF2_HUMAN	Q9NYB0	TE2IP_HUMAN Telomeric repeat-binding factor 2-interacting protein 1 OS=Homo sapiens OX=9606 GN=TERF2IP PE=1 SV=1TE2IP_HUMAN	NPKVPK	QLMEK	447	323	FALSE	FALSE	445	320	6	5	3	4	3	EDC	-18.011	5	8	5	0	0	0.8	5	16.066	FALSE	TRUE	FALSE	FALSE	Between	0	0.003	0.029	LiebermanP-Sustek-InSolution-Faims-Stepped-1	5135	LiebermanP-Sustek-InSolution-Faims-Stepped-1.mgf	2424	Scan: 5135 Run: LiebermanP-Sustek-InSolution-Faims-Stepped-1 P1_R.QLMEK.F P2_K.NPKVPK.G 4 3	3	437.919	1310.74	0.737	3	1310.74	0.738
778	Q15554	TERF2_HUMAN Telomeric repeat-binding factor 2 OS=Homo sapiens OX=9606 GN=TERF2 PE=1 SV=3TERF2_HUMAN	Q15554	TERF2_HUMAN Telomeric repeat-binding factor 2 OS=Homo sapiens OX=9606 GN=TERF2 PE=1 SV=3TERF2_HUMAN	QPAPGPVEKPPREPAR	EHTVSR	309	136	FALSE	FALSE	301	136	16	6	9	1	5	EDC	-18.011	5	16	5	0	0	0.567	5	16.052	FALSE	TRUE	FALSE	FALSE	Self	0	0	0	LiebermanP-Sustek-InSolution-Faims-Stepped-1	4730	LiebermanP-Sustek-InSolution-Faims-Stepped-1.mgf	2072	Scan: 4730 Run: LiebermanP-Sustek-InSolution-Faims-Stepped-1 P1_K.QPAPGPVEKPPREPAR.Q P2_K.EHTVSR.L 9 1	5	487.863	2434.28	0.28	5	2434.28	0.283
779	Q15554	TERF2_HUMAN Telomeric repeat-binding factor 2 OS=Homo sapiens OX=9606 GN=TERF2 PE=1 SV=3TERF2_HUMAN	Q15554	TERF2_HUMAN Telomeric repeat-binding factor 2 OS=Homo sapiens OX=9606 GN=TERF2 PE=1 SV=3TERF2_HUMAN	DPAASQPR	VPKGK	19	450	FALSE	FALSE	19	448	8	5	1	3	3	EDC	-18.011	5	10	5	0	0	0.625	5	16.037	FALSE	TRUE	FALSE	FALSE	Self	0	0	0	LiebermanP-Sustek-Xlink2Lower-Faims-Stepped-2	3675	LiebermanP-Sustek-Xlink2Lower-Faims-Stepped-2.mgf	1620	Scan: 3675 Run: LiebermanP-Sustek-Xlink2Lower-Faims-Stepped-2 P1_K.VPKGK.W P2_R.DPAASQPR.K 3 1	3	450.921	1349.74	0.741	3	1349.74	0.742
780	Q15554	TERF2_HUMAN Telomeric repeat-binding factor 2 OS=Homo sapiens OX=9606 GN=TERF2 PE=1 SV=3TERF2_HUMAN	Q9NYB0	TE2IP_HUMAN Telomeric repeat-binding factor 2-interacting protein 1 OS=Homo sapiens OX=9606 GN=TERF2IP PE=1 SV=1TE2IP_HUMAN	EDKQPAPGPVEKPPREPAR	EALVK	300	379	FALSE	FALSE	298	379	19	5	3	1	4	EDC	-18.011	5	20	5	0	0	0.556	5	16.037	FALSE	TRUE	FALSE	FALSE	Between	0	0.003	0.029	LiebermanP-Sustek-Xlink2Lower-Faims-Stepped-1	6472	LiebermanP-Sustek-Xlink2Lower-Faims-Stepped-1.mgf	3912	Scan: 6472 Run: LiebermanP-Sustek-Xlink2Lower-Faims-Stepped-1 P1_K.EDKQPAPGPVEKPPREPAR.Q P2_R.EALVK.K 3 1	4	660.363	2637.42	0.422	4	2637.42	0.424
781	Q15554	TERF2_HUMAN Telomeric repeat-binding factor 2 OS=Homo sapiens OX=9606 GN=TERF2 PE=1 SV=3TERF2_HUMAN	Q9NYB0	TE2IP_HUMAN Telomeric repeat-binding factor 2-interacting protein 1 OS=Homo sapiens OX=9606 GN=TERF2IP PE=1 SV=1TE2IP_HUMAN	KHMSKDPTTQK	LELEAYR	222	95	FALSE	FALSE	222	94	11	7	1	2	4	EDC	-18.011	8	11	8	0	0	0.55	8	16.036	FALSE	TRUE	FALSE	FALSE	Between	0	0.003	0.029	LiebermanP-Sustek-InSolution-Faims-Stepped-1	5872	LiebermanP-Sustek-InSolution-Faims-Stepped-1.mgf	3068	Scan: 5872 Run: LiebermanP-Sustek-InSolution-Faims-Stepped-1 P1_R.LELEAYR.L P2_K.KHMSKDPTTQK.L 2 1	4	544.536	2174.11	0.115	4	2174.11	0.115
782	Q15554	TERF2_HUMAN Telomeric repeat-binding factor 2 OS=Homo sapiens OX=9606 GN=TERF2 PE=1 SV=3TERF2_HUMAN	Q15554	TERF2_HUMAN Telomeric repeat-binding factor 2 OS=Homo sapiens OX=9606 GN=TERF2 PE=1 SV=3TERF2_HUMAN	NLAHPVIQNFSYETFQQKMLR	DPAASQPR	262	19	FALSE	FALSE	245	19	21	8	18	1	5	EDC	-18.011	6	21	6	0	0	0.5	6	16.029	FALSE	TRUE	FALSE	FALSE	Self	0	0	0	LiebermanP-Sustek-Xlink2Upper-Faims-Stepped-1	14817	LiebermanP-Sustek-Xlink2Upper-Faims-Stepped-1.mgf	11022	Scan: 14817 Run: LiebermanP-Sustek-Xlink2Upper-Faims-Stepped-1 P1_K.NLAHPVIQNFSYETFQQKMLR.F P2_R.DPAASQPR.K 18 1	5	678.147	3385.7	0.698	5	3385.7	0.699
783	Q15554	TERF2_HUMAN Telomeric repeat-binding factor 2 OS=Homo sapiens OX=9606 GN=TERF2 PE=1 SV=3TERF2_HUMAN	Q9NYB0	TE2IP_HUMAN Telomeric repeat-binding factor 2-interacting protein 1 OS=Homo sapiens OX=9606 GN=TERF2IP PE=1 SV=1TE2IP_HUMAN	SESAASSTGKEDK	LELEAYR	297	95	FALSE	FALSE	288	94	13	7	10	2	4	EDC	-18.011	7	18	7	0	0	0.583	7	16.025	FALSE	TRUE	FALSE	FALSE	Between	0	0.003	0.029	LiebermanP-Sustek-Xlink2Lower-Faims-Stepped-1	7597	LiebermanP-Sustek-Xlink2Lower-Faims-Stepped-1.mgf	4890	Scan: 7597 Run: LiebermanP-Sustek-Xlink2Lower-Faims-Stepped-1 P1_K.SESAASSTGKEDK.Q P2_R.LELEAYR.L 10 2	4	543.516	2170.04	0.037	4	2170.04	0.039
784	Q15554	TERF2_HUMAN Telomeric repeat-binding factor 2 OS=Homo sapiens OX=9606 GN=TERF2 PE=1 SV=3TERF2_HUMAN	Q9NYB0	TE2IP_HUMAN Telomeric repeat-binding factor 2-interacting protein 1 OS=Homo sapiens OX=9606 GN=TERF2IP PE=1 SV=1TE2IP_HUMAN	HMSKDPTTQK	LELEAYR	225	97	FALSE	FALSE	223	94	10	7	3	4	3	EDC	-18.011	8	15	8	0	0	0.667	8	16.024	FALSE	TRUE	FALSE	FALSE	Between	0	0.003	0.029	LiebermanP-Sustek-Xlink2Lower-Faims-Stepped-1	7482	LiebermanP-Sustek-Xlink2Lower-Faims-Stepped-1.mgf	4787	Scan: 7482 Run: LiebermanP-Sustek-Xlink2Lower-Faims-Stepped-1 P1_R.LELEAYR.L P2_K.HMSKDPTTQK.L 4 3	3	683.013	2046.02	0.019	3	2046.02	0.02
785	Q15554	TERF2_HUMAN Telomeric repeat-binding factor 2 OS=Homo sapiens OX=9606 GN=TERF2 PE=1 SV=3TERF2_HUMAN	Q9NYB0	TE2IP_HUMAN Telomeric repeat-binding factor 2-interacting protein 1 OS=Homo sapiens OX=9606 GN=TERF2IP PE=1 SV=1TE2IP_HUMAN	DIMoxQALLVRPLGKEHTVSR	EEIQENEEAVK	138	242	FALSE	FALSE	123	241	19	11	16	2	4	EDC	-18.011	9	18	9	0	0	0.5	9	16.017	FALSE	TRUE	FALSE	FALSE	Between	0	0.003	0.029	LiebermanP-Sustek-Xlink2Upper-Faims-Stepped-2	12104	LiebermanP-Sustek-Xlink2Upper-Faims-Stepped-2.mgf	8736	Scan: 12104 Run: LiebermanP-Sustek-Xlink2Upper-Faims-Stepped-2 P1_K.EEIQENEEAVK.K P2_R.DIMoxQALLVRPLGKEHTVSR.L 2 16	4	870.205	3476.79	0.792	4	3476.79	0.793
788	Q15554	TERF2_HUMAN Telomeric repeat-binding factor 2 OS=Homo sapiens OX=9606 GN=TERF2 PE=1 SV=3TERF2_HUMAN	Q9NYB0	TE2IP_HUMAN Telomeric repeat-binding factor 2-interacting protein 1 OS=Homo sapiens OX=9606 GN=TERF2IP PE=1 SV=1TE2IP_HUMAN	NLAHPVIQNFSYETFQQKMLR	MLVEATR	262	256	FALSE	FALSE	245	253	21	7	18	4	5	EDC	-18.011	5	25	5	0	0	0.5	5	15.963	FALSE	TRUE	FALSE	FALSE	Between	0.003	0.003	0.054	LiebermanP-Sustek-InSolution-Faims-Stepped-2	16021	LiebermanP-Sustek-InSolution-Faims-Stepped-2.mgf	11852	Scan: 16021 Run: LiebermanP-Sustek-InSolution-Faims-Stepped-2 P1_K.NLAHPVIQNFSYETFQQKMLR.F P2_K.MLVEATR.E 18 4	5	673.752	3363.72	0.721	5	3363.72	0.722
789	Q15554	TERF2_HUMAN Telomeric repeat-binding factor 2 OS=Homo sapiens OX=9606 GN=TERF2 PE=1 SV=3TERF2_HUMAN	Q9NYB0	TE2IP_HUMAN Telomeric repeat-binding factor 2-interacting protein 1 OS=Homo sapiens OX=9606 GN=TERF2IP PE=1 SV=1TE2IP_HUMAN	DIMoxQALLVRPLGKEHTVSR	EALVK	135	379	FALSE	FALSE	123	379	19	5	13	1	4	EDC	-18.011	5	21	5	0	0	0.583	5	15.929	FALSE	TRUE	FALSE	FALSE	Between	0.003	0.003	0.053	LiebermanP-Sustek-Xlink2Upper-Faims-Stepped-2	12718	LiebermanP-Sustek-Xlink2Upper-Faims-Stepped-2.mgf	9285	Scan: 12718 Run: LiebermanP-Sustek-Xlink2Upper-Faims-Stepped-2 P1_R.EALVK.K P2_R.DIMoxQALLVRPLGKEHTVSR.L 1 13	4	680.637	2718.52	0.52	4	2718.52	0.521
791	Q15554	TERF2_HUMAN Telomeric repeat-binding factor 2 OS=Homo sapiens OX=9606 GN=TERF2 PE=1 SV=3TERF2_HUMAN	Q15554	TERF2_HUMAN Telomeric repeat-binding factor 2 OS=Homo sapiens OX=9606 GN=TERF2 PE=1 SV=3TERF2_HUMAN	SDTMoxAGGGGSSDGSGR	NKEFEK	51	211	FALSE	FALSE	40	210	16	6	12	2	3	EDC	-18.011	5	19	5	0	0	0.5	5	15.865	FALSE	TRUE	FALSE	FALSE	Self	0	0	0	LiebermanP-Sustek-Xlink2Upper-Faims-Stepped-2	4043	LiebermanP-Sustek-Xlink2Upper-Faims-Stepped-2.mgf	2007	Scan: 4043 Run: LiebermanP-Sustek-Xlink2Upper-Faims-Stepped-2 P1_R.SDTMoxAGGGGSSDGSGR.A P2_K.NKEFEK.A 12 2	3	730.65	2188.93	0.93	3	2188.93	0.929
792	Q15554	TERF2_HUMAN Telomeric repeat-binding factor 2 OS=Homo sapiens OX=9606 GN=TERF2 PE=1 SV=3TERF2_HUMAN	Q9NYB0	TE2IP_HUMAN Telomeric repeat-binding factor 2-interacting protein 1 OS=Homo sapiens OX=9606 GN=TERF2IP PE=1 SV=1TE2IP_HUMAN	KDENESSAPADGEGGSELQPK	EALVKK	387	383	FALSE	FALSE	375	379	21	6	13	5	3	EDC	-18.011	5	23	5	0	0	0.575	5	15.841	FALSE	TRUE	FALSE	FALSE	Between	0.003	0.003	0.051	LiebermanP-Sustek-Xlink2Lower-Faims-Stepped-2	6618	LiebermanP-Sustek-Xlink2Lower-Faims-Stepped-2.mgf	4113	Scan: 6618 Run: LiebermanP-Sustek-Xlink2Lower-Faims-Stepped-2 P1_R.KDENESSAPADGEGGSELQPK.N P2_R.EALVKK.F 13 5	3	938.464	2812.37	0.37	3	2812.37	0.373
793	Q15554	TERF2_HUMAN Telomeric repeat-binding factor 2 OS=Homo sapiens OX=9606 GN=TERF2 PE=1 SV=3TERF2_HUMAN	Q15554	TERF2_HUMAN Telomeric repeat-binding factor 2 OS=Homo sapiens OX=9606 GN=TERF2 PE=1 SV=3TERF2_HUMAN	SESAASSTGKEDK	EHTVSR	297	136	FALSE	FALSE	288	136	13	6	10	1	3	EDC	-18.011	6	15	6	0	0	0.6	6	15.833	FALSE	TRUE	FALSE	FALSE	Self	0	0	0	LiebermanP-Sustek-Xlink2Upper-Faims-Stepped-2	2303	LiebermanP-Sustek-Xlink2Upper-Faims-Stepped-2.mgf	513	Scan: 2303 Run: LiebermanP-Sustek-Xlink2Upper-Faims-Stepped-2 P1_K.SESAASSTGKEDK.Q P2_K.EHTVSR.L 10 1	3	669.319	2004.94	0.936	3	2004.93	0.935
795	Q15554	TERF2_HUMAN Telomeric repeat-binding factor 2 OS=Homo sapiens OX=9606 GN=TERF2 PE=1 SV=3TERF2_HUMAN	Q9NYB0	TE2IP_HUMAN Telomeric repeat-binding factor 2-interacting protein 1 OS=Homo sapiens OX=9606 GN=TERF2IP PE=1 SV=1TE2IP_HUMAN	DIMQALLVRPLGKEHTVSR	MLVEATR	135	256	FALSE	FALSE	123	253	19	7	13	4	5	EDC	-18.011	5	20	5	0	0	0.5	5	15.768	FALSE	TRUE	FALSE	FALSE	Between	0.003	0.004	0.05	LiebermanP-Sustek-Xlink2Lower-Faims-Stepped-1	16734	LiebermanP-Sustek-Xlink2Lower-Faims-Stepped-1.mgf	12626	Scan: 16734 Run: LiebermanP-Sustek-Xlink2Lower-Faims-Stepped-1 P1_K.MLVEATR.E P2_R.DIMQALLVRPLGKEHTVSR.L 4 13	5	593.531	2962.62	0.617	5	2962.62	0.621
796	Q15554	TERF2_HUMAN Telomeric repeat-binding factor 2 OS=Homo sapiens OX=9606 GN=TERF2 PE=1 SV=3TERF2_HUMAN	Q15554	TERF2_HUMAN Telomeric repeat-binding factor 2 OS=Homo sapiens OX=9606 GN=TERF2 PE=1 SV=3TERF2_HUMAN	DIMQALLVRPLGKEHTVSR	EGGEGAR	135	32	FALSE	FALSE	123	32	19	7	13	1	6	EDC	-18.011	5	18	5	0	0	0.5	5	15.748	FALSE	TRUE	FALSE	FALSE	Self	0	0	0	LiebermanP-Sustek-Xlink2Upper-Faims-Stepped-1	14174	LiebermanP-Sustek-Xlink2Upper-Faims-Stepped-1.mgf	10457	Scan: 14174 Run: LiebermanP-Sustek-Xlink2Upper-Faims-Stepped-1 P1_R.EGGEGAR.R P2_R.DIMQALLVRPLGKEHTVSR.L 1 13	6	470.755	2818.49	0.488	6	2818.49	0.487
797	Q15554	TERF2_HUMAN Telomeric repeat-binding factor 2 OS=Homo sapiens OX=9606 GN=TERF2 PE=1 SV=3TERF2_HUMAN	Q9NYB0	TE2IP_HUMAN Telomeric repeat-binding factor 2-interacting protein 1 OS=Homo sapiens OX=9606 GN=TERF2IP PE=1 SV=1TE2IP_HUMAN	YGEGNWAAISKNYPFVNR	EALVK	517	379	FALSE	FALSE	507	379	18	5	11	1	3	EDC	-18.011	6	21	6	0	0	0.618	6	15.722	FALSE	TRUE	FALSE	FALSE	Between	0.003	0.004	0.05	LiebermanP-Sustek-Xlink2Lower-Faims-Stepped-1	15333	LiebermanP-Sustek-Xlink2Lower-Faims-Stepped-1.mgf	11394	Scan: 15333 Run: LiebermanP-Sustek-Xlink2Lower-Faims-Stepped-1 P1_K.YGEGNWAAISKNYPFVNR.T P2_R.EALVK.K 11 1	3	876.118	2625.33	0.333	3	2625.33	0.334
800	Q15554	TERF2_HUMAN Telomeric repeat-binding factor 2 OS=Homo sapiens OX=9606 GN=TERF2 PE=1 SV=3TERF2_HUMAN	Q9NYB0	TE2IP_HUMAN Telomeric repeat-binding factor 2-interacting protein 1 OS=Homo sapiens OX=9606 GN=TERF2IP PE=1 SV=1TE2IP_HUMAN	HMSKDPTTQKLR	MLVEATR	232	256	FALSE	FALSE	223	253	12	7	10	4	4	EDC	-18.011	6	15	6	0	0	0.583	6	15.676	FALSE	TRUE	FALSE	FALSE	Between	0.003	0.004	0.051	LiebermanP-Sustek-InSolution-Faims-Stepped-2	6129	LiebermanP-Sustek-InSolution-Faims-Stepped-2.mgf	3196	Scan: 6129 Run: LiebermanP-Sustek-InSolution-Faims-Stepped-2 P1_K.MLVEATR.E P2_K.HMSKDPTTQKLR.N 4 10	4	561.3	2241.17	0.17	4	2241.17	0.172
806	Q15554	TERF2_HUMAN Telomeric repeat-binding factor 2 OS=Homo sapiens OX=9606 GN=TERF2 PE=1 SV=3TERF2_HUMAN	Q15554	TERF2_HUMAN Telomeric repeat-binding factor 2 OS=Homo sapiens OX=9606 GN=TERF2 PE=1 SV=3TERF2_HUMAN	WVLKFYFHEALR	QPAPGPVEKPPR	100	308	FALSE	FALSE	97	301	12	12	4	8	4	EDC	-18.011	10	11	10	0	0	0.5	10	15.629	FALSE	TRUE	FALSE	FALSE	Self	0	0	0	LiebermanP-Sustek-Xlink2Upper-Faims-Stepped-1	14962	LiebermanP-Sustek-Xlink2Upper-Faims-Stepped-1.mgf	11151	Scan: 14962 Run: LiebermanP-Sustek-Xlink2Upper-Faims-Stepped-1 P1_R.WVLKFYFHEALR.A P2_K.QPAPGPVEKPPR.E 4 8	4	716.396	2861.55	0.554	4	2861.55	0.549
807	Q15554	TERF2_HUMAN Telomeric repeat-binding factor 2 OS=Homo sapiens OX=9606 GN=TERF2 PE=1 SV=3TERF2_HUMAN	Q9NYB0	TE2IP_HUMAN Telomeric repeat-binding factor 2-interacting protein 1 OS=Homo sapiens OX=9606 GN=TERF2IP PE=1 SV=1TE2IP_HUMAN	KDENESSAPADGEGGSELQPK	EALVKK	387	383	FALSE	FALSE	375	379	21	6	13	5	4	EDC	-18.011	5	22	5	0	0	0.55	5	15.601	FALSE	TRUE	FALSE	FALSE	Between	0.003	0.004	0.048	LiebermanP-Sustek-Xlink2Upper-Faims-Stepped-1	6287	LiebermanP-Sustek-Xlink2Upper-Faims-Stepped-1.mgf	3693	Scan: 6287 Run: LiebermanP-Sustek-Xlink2Upper-Faims-Stepped-1 P1_R.KDENESSAPADGEGGSELQPK.N P2_R.EALVKK.F 13 5	4	704.101	2812.37	0.373	4	2812.37	0.373
810	Q15554	TERF2_HUMAN Telomeric repeat-binding factor 2 OS=Homo sapiens OX=9606 GN=TERF2 PE=1 SV=3TERF2_HUMAN	Q9NYB0	TE2IP_HUMAN Telomeric repeat-binding factor 2-interacting protein 1 OS=Homo sapiens OX=9606 GN=TERF2IP PE=1 SV=1TE2IP_HUMAN	QPAPGPVEKPPREPAR	EALVK	309	379	FALSE	FALSE	301	379	16	5	9	1	5	EDC	-18.011	5	21	5	0	0	0.625	5	15.543	FALSE	TRUE	FALSE	FALSE	Between	0.003	0.004	0.05	LiebermanP-Sustek-Xlink2Lower-Faims-Stepped-1	6947	LiebermanP-Sustek-Xlink2Lower-Faims-Stepped-1.mgf	4312	Scan: 6947 Run: LiebermanP-Sustek-Xlink2Lower-Faims-Stepped-1 P1_K.QPAPGPVEKPPREPAR.Q P2_R.EALVK.K 9 1	5	454.059	2265.26	0.256	5	2265.26	0.259
812	Q15554	TERF2_HUMAN Telomeric repeat-binding factor 2 OS=Homo sapiens OX=9606 GN=TERF2 PE=1 SV=3TERF2_HUMAN	Q9NYB0	TE2IP_HUMAN Telomeric repeat-binding factor 2-interacting protein 1 OS=Homo sapiens OX=9606 GN=TERF2IP PE=1 SV=1TE2IP_HUMAN	KDENESSAPADGEGGSELQPK	EALVKK	391	383	FALSE	FALSE	375	379	21	6	17	5	4	EDC	-18.011	5	24	5	0	0	0.6	5	15.499	FALSE	TRUE	FALSE	FALSE	Between	0.003	0.005	0.053	LiebermanP-Sustek-Xlink2Lower-Faims-Stepped-1	6533	LiebermanP-Sustek-Xlink2Lower-Faims-Stepped-1.mgf	3966	Scan: 6533 Run: LiebermanP-Sustek-Xlink2Lower-Faims-Stepped-1 P1_R.KDENESSAPADGEGGSELQPK.N P2_R.EALVKK.F 17 5	4	704.099	2812.37	0.369	4	2812.37	0.373
813	Q15554	TERF2_HUMAN Telomeric repeat-binding factor 2 OS=Homo sapiens OX=9606 GN=TERF2 PE=1 SV=3TERF2_HUMAN	Q15554	TERF2_HUMAN Telomeric repeat-binding factor 2 OS=Homo sapiens OX=9606 GN=TERF2 PE=1 SV=3TERF2_HUMAN	ASKILKK	NKEFEK	218	214	FALSE	FALSE	216	210	7	6	3	5	3	EDC	-18.011	6	9	6	0	0	0.75	6	15.488	FALSE	TRUE	FALSE	FALSE	Self	0	0	0	LiebermanP-Sustek-InSolution-Faims-Stepped-2	4043	LiebermanP-Sustek-InSolution-Faims-Stepped-2.mgf	1373	Scan: 4043 Run: LiebermanP-Sustek-InSolution-Faims-Stepped-2 P1_K.NKEFEK.A P2_K.ASKILKK.H 5 3	3	521.646	1561.92	0.916	3	1561.92	0.919
814	Q15554	TERF2_HUMAN Telomeric repeat-binding factor 2 OS=Homo sapiens OX=9606 GN=TERF2 PE=1 SV=3TERF2_HUMAN	Q9NYB0	TE2IP_HUMAN Telomeric repeat-binding factor 2-interacting protein 1 OS=Homo sapiens OX=9606 GN=TERF2IP PE=1 SV=1TE2IP_HUMAN	DIMQALLVRPLGKEHTVSR	EALVK	135	379	FALSE	FALSE	123	379	19	5	13	1	6	EDC	-18.011	5	22	5	0	0	0.611	5	15.474	FALSE	TRUE	FALSE	FALSE	Between	0.003	0.005	0.053	LiebermanP-Sustek-Xlink2Lower-Faims-Stepped-1	15823	LiebermanP-Sustek-Xlink2Lower-Faims-Stepped-1.mgf	11830	Scan: 15823 Run: LiebermanP-Sustek-Xlink2Lower-Faims-Stepped-1 P1_R.EALVK.K P2_R.DIMQALLVRPLGKEHTVSR.L 1 13	6	451.428	2702.53	0.525	6	2702.53	0.527
817	Q15554	TERF2_HUMAN Telomeric repeat-binding factor 2 OS=Homo sapiens OX=9606 GN=TERF2 PE=1 SV=3TERF2_HUMAN	Q9NYB0	TE2IP_HUMAN Telomeric repeat-binding factor 2-interacting protein 1 OS=Homo sapiens OX=9606 GN=TERF2IP PE=1 SV=1TE2IP_HUMAN	HMSKDPTTQKLR	EALVK	229	379	FALSE	FALSE	223	379	12	5	7	1	3	EDC	-18.011	6	12	6	0	0	0.545	6	15.417	FALSE	TRUE	FALSE	FALSE	Between	0.005	0.005	0.065	LiebermanP-Sustek-InSolution-Faims-Stepped-1	5600	LiebermanP-Sustek-InSolution-Faims-Stepped-1.mgf	2830	Scan: 5600 Run: LiebermanP-Sustek-InSolution-Faims-Stepped-1 P1_K.HMSKDPTTQKLR.N P2_R.EALVK.K 7 1	3	661.366	1981.08	0.077	3	1981.08	0.078
818	Q15554	TERF2_HUMAN Telomeric repeat-binding factor 2 OS=Homo sapiens OX=9606 GN=TERF2 PE=1 SV=3TERF2_HUMAN	Q15554	TERF2_HUMAN Telomeric repeat-binding factor 2 OS=Homo sapiens OX=9606 GN=TERF2 PE=1 SV=3TERF2_HUMAN	ALKSESAASSTGKEDK	EGGEGAR	287	32	FALSE	FALSE	285	32	16	7	3	1	4	EDC	-18.011	6	23	6	0	0	0.5	6	15.408	FALSE	TRUE	FALSE	FALSE	Self	0	0	0	LiebermanP-Sustek-Xlink2Lower-Faims-Stepped-2	3681	LiebermanP-Sustek-Xlink2Lower-Faims-Stepped-2.mgf	1625	Scan: 3681 Run: LiebermanP-Sustek-Xlink2Lower-Faims-Stepped-2 P1_R.EGGEGAR.R P2_K.ALKSESAASSTGKEDK.Q 1 3	4	567.029	2264.09	0.086	4	2264.09	0.088
820	Q15554	TERF2_HUMAN Telomeric repeat-binding factor 2 OS=Homo sapiens OX=9606 GN=TERF2 PE=1 SV=3TERF2_HUMAN	P03211	EBNA1_EBVB9 Epstein-Barr nuclear antigen 1 OS=Epstein-Barr virus (strain B95-8) OX=10377 GN=EBNA1 PE=1 SV=1EBNA1_EBVB9	EAAVIICcmIKNK	SHVER	209	95	FALSE	FALSE	201	92	11	5	9	4	3	EDC	-18.011	6	13	6	0	0	0.65	6	15.395	FALSE	TRUE	FALSE	FALSE	Between	0.005	0.005	0.032	LiebermanP-Sustek-Xlink2Upper-Faims-Stepped-2	8775	LiebermanP-Sustek-Xlink2Upper-Faims-Stepped-2.mgf	6046	Scan: 8775 Run: LiebermanP-Sustek-Xlink2Upper-Faims-Stepped-2 P1_R.SHVER.T P2_K.EAAVIICcmIKNK.E 4 9	3	623.011	1866.01	0.012	3	1866.02	0.015
822	Q15554	TERF2_HUMAN Telomeric repeat-binding factor 2 OS=Homo sapiens OX=9606 GN=TERF2 PE=1 SV=3TERF2_HUMAN	Q9NYB0	TE2IP_HUMAN Telomeric repeat-binding factor 2-interacting protein 1 OS=Homo sapiens OX=9606 GN=TERF2IP PE=1 SV=1TE2IP_HUMAN	DIMoxQALLVRPLGKEHTVSR	EALVK	135	379	FALSE	FALSE	123	379	19	5	13	1	5	EDC	-18.011	5	22	5	0	0	0.611	5	15.347	FALSE	TRUE	FALSE	FALSE	Between	0.005	0.005	0.033	LiebermanP-Sustek-Xlink2Lower-Faims-Stepped-2	12465	LiebermanP-Sustek-Xlink2Lower-Faims-Stepped-2.mgf	9015	Scan: 12465 Run: LiebermanP-Sustek-Xlink2Lower-Faims-Stepped-2 P1_R.EALVK.K P2_R.DIMoxQALLVRPLGKEHTVSR.L 1 13	5	544.711	2718.52	0.518	5	2718.52	0.521
824	Q15554	TERF2_HUMAN Telomeric repeat-binding factor 2 OS=Homo sapiens OX=9606 GN=TERF2 PE=1 SV=3TERF2_HUMAN	P03211	EBNA1_EBVB9 Epstein-Barr nuclear antigen 1 OS=Epstein-Barr virus (strain B95-8) OX=10377 GN=EBNA1 PE=1 SV=1EBNA1_EBVB9	EGGEGAR	KGGWFGK	35	61	FALSE	FALSE	32	61	7	7	4	1	3	EDC	-18.011	8	9	8	0	0	0.667	8	15.304	FALSE	TRUE	FALSE	FALSE	Between	0.005	0.005	0.034	LiebermanP-Sustek-Xlink2Upper-Faims-Stepped-1	7138	LiebermanP-Sustek-Xlink2Upper-Faims-Stepped-1.mgf	4431	Scan: 7138 Run: LiebermanP-Sustek-Xlink2Upper-Faims-Stepped-1 P1_K.KGGWFGK.H P2_R.EGGEGAR.R 1 4	3	479.241	1434.7	0.7	3	1434.7	0.7
825	Q15554	TERF2_HUMAN Telomeric repeat-binding factor 2 OS=Homo sapiens OX=9606 GN=TERF2 PE=1 SV=3TERF2_HUMAN	Q9NYB0	TE2IP_HUMAN Telomeric repeat-binding factor 2-interacting protein 1 OS=Homo sapiens OX=9606 GN=TERF2IP PE=1 SV=1TE2IP_HUMAN	DIMQALLVRPLGKEHTVSR	LELEAYR	135	95	FALSE	FALSE	123	94	19	7	13	2	6	EDC	-18.011	5	19	5	0	0	0.5	5	15.299	FALSE	TRUE	FALSE	FALSE	Between	0.005	0.005	0.034	LiebermanP-Sustek-Xlink2Lower-Faims-Stepped-2	17518	LiebermanP-Sustek-Xlink2Lower-Faims-Stepped-2.mgf	13421	Scan: 17518 Run: LiebermanP-Sustek-Xlink2Lower-Faims-Stepped-2 P1_R.LELEAYR.L P2_R.DIMQALLVRPLGKEHTVSR.L 2 13	6	507.116	3036.65	0.653	6	3036.65	0.654
830	Q15554	TERF2_HUMAN Telomeric repeat-binding factor 2 OS=Homo sapiens OX=9606 GN=TERF2 PE=1 SV=3TERF2_HUMAN	Q15554	TERF2_HUMAN Telomeric repeat-binding factor 2 OS=Homo sapiens OX=9606 GN=TERF2 PE=1 SV=3TERF2_HUMAN	DPTTQKLR	DPAASQPR	229	19	FALSE	FALSE	227	19	8	8	3	1	4	EDC	-18.011	8	8	8	0	0	0.571	8	15.23	FALSE	TRUE	FALSE	FALSE	Self	0	0	0	LiebermanP-Sustek-Xlink2Lower-Faims-Stepped-2	5641	LiebermanP-Sustek-Xlink2Lower-Faims-Stepped-2.mgf	3295	Scan: 5641 Run: LiebermanP-Sustek-Xlink2Lower-Faims-Stepped-2 P1_K.DPTTQKLR.N P2_R.DPAASQPR.K 3 1	4	445.987	1779.92	0.918	4	1779.92	0.923
831	Q15554	TERF2_HUMAN Telomeric repeat-binding factor 2 OS=Homo sapiens OX=9606 GN=TERF2 PE=1 SV=3TERF2_HUMAN	Q9NYB0	TE2IP_HUMAN Telomeric repeat-binding factor 2-interacting protein 1 OS=Homo sapiens OX=9606 GN=TERF2IP PE=1 SV=1TE2IP_HUMAN	DIMQALLVRPLGKEHTVSR	MLVEATR	135	256	FALSE	FALSE	123	253	19	7	13	4	6	EDC	-18.011	5	19	5	0	0	0.5	5	15.222	FALSE	TRUE	FALSE	FALSE	Between	0.005	0.005	0.037	LiebermanP-Sustek-Xlink2Lower-Faims-Stepped-2	16794	LiebermanP-Sustek-Xlink2Lower-Faims-Stepped-2.mgf	12778	Scan: 16794 Run: LiebermanP-Sustek-Xlink2Lower-Faims-Stepped-2 P1_K.MLVEATR.E P2_R.DIMQALLVRPLGKEHTVSR.L 4 13	6	494.777	2962.62	0.619	6	2962.62	0.621
832	Q15554	TERF2_HUMAN Telomeric repeat-binding factor 2 OS=Homo sapiens OX=9606 GN=TERF2 PE=1 SV=3TERF2_HUMAN	Q9NYB0	TE2IP_HUMAN Telomeric repeat-binding factor 2-interacting protein 1 OS=Homo sapiens OX=9606 GN=TERF2IP PE=1 SV=1TE2IP_HUMAN	KHMSKDPTTQK	MLVEATR	222	256	FALSE	FALSE	222	253	11	7	1	4	4	EDC	-18.011	8	12	8	0	0	0.6	8	15.213	FALSE	TRUE	FALSE	FALSE	Between	0.005	0.005	0.037	LiebermanP-Sustek-InSolution-Faims-Stepped-1	4679	LiebermanP-Sustek-InSolution-Faims-Stepped-1.mgf	2027	Scan: 4679 Run: LiebermanP-Sustek-InSolution-Faims-Stepped-1 P1_K.MLVEATR.E P2_K.KHMSKDPTTQK.L 4 1	4	526.027	2100.08	0.077	4	2100.08	0.082
838	Q15554	TERF2_HUMAN Telomeric repeat-binding factor 2 OS=Homo sapiens OX=9606 GN=TERF2 PE=1 SV=3TERF2_HUMAN	Q9NYB0	TE2IP_HUMAN Telomeric repeat-binding factor 2-interacting protein 1 OS=Homo sapiens OX=9606 GN=TERF2IP PE=1 SV=1TE2IP_HUMAN	SESAASSTGKEDK	MoxLVEATR	297	256	FALSE	FALSE	288	253	13	7	10	4	3	EDC	-18.011	7	15	7	0	0	0.583	7	15.024	FALSE	TRUE	FALSE	FALSE	Between	0.005	0.005	0.045	LiebermanP-Sustek-Xlink2Upper-Faims-Stepped-2	4998	LiebermanP-Sustek-Xlink2Upper-Faims-Stepped-2.mgf	2843	Scan: 4998 Run: LiebermanP-Sustek-Xlink2Upper-Faims-Stepped-2 P1_K.SESAASSTGKEDK.Q P2_K.MoxLVEATR.E 10 4	3	705.008	2112	0.003	3	2112	0
3	Q9NYB0	TE2IP_HUMAN Telomeric repeat-binding factor 2-interacting protein 1 OS=Homo sapiens OX=9606 GN=TERF2IP PE=1 SV=1TE2IP_HUMAN	Q9NYB0	TE2IP_HUMAN Telomeric repeat-binding factor 2-interacting protein 1 OS=Homo sapiens OX=9606 GN=TERF2IP PE=1 SV=1TE2IP_HUMAN	KAEEDPEAADSGEPQNK	GQEHKYLLGDAPVSPSSQK	215	194	FALSE	FALSE	212	190	17	19	4	5	4	EDC	-18.011	26	28	26	0	0	0.778	26	35.545	FALSE	TRUE	FALSE	FALSE	Self	0	0	0	LiebermanP-Sustek-Xlink2Upper-Faims-Stepped-2	8199	LiebermanP-Sustek-Xlink2Upper-Faims-Stepped-2.mgf	5531	Scan: 8199 Run: LiebermanP-Sustek-Xlink2Upper-Faims-Stepped-2 P1_R.KAEEDPEAADSGEPQNK.R P2_R.GQEHKYLLGDAPVSPSSQK.L 4 5	4	959.961	3835.81	0.813	4	3835.81	0.814
6	Q9NYB0	TE2IP_HUMAN Telomeric repeat-binding factor 2-interacting protein 1 OS=Homo sapiens OX=9606 GN=TERF2IP PE=1 SV=1TE2IP_HUMAN	Q9NYB0	TE2IP_HUMAN Telomeric repeat-binding factor 2-interacting protein 1 OS=Homo sapiens OX=9606 GN=TERF2IP PE=1 SV=1TE2IP_HUMAN	KAEEDPEAADSGEPQNKR	IAFTDADDVAILTYVK	228	138	FALSE	FALSE	212	134	18	16	17	5	4	EDC	-18.011	25	25	26	0	0	0.735	25	32.964	FALSE	TRUE	FALSE	FALSE	Self	0	0	0	LiebermanP-Sustek-Xlink2Lower-Faims-Stepped-1	15500	LiebermanP-Sustek-Xlink2Lower-Faims-Stepped-1.mgf	11542	Scan: 15500 Run: LiebermanP-Sustek-Xlink2Lower-Faims-Stepped-1 P1_R.KAEEDPEAADSGEPQNKR.T P2_R.IAFTDADDVAILTYVK.E 17 5	4	927.456	3705.8	0.796	4	3705.8	0.801
7	Q9NYB0	TE2IP_HUMAN Telomeric repeat-binding factor 2-interacting protein 1 OS=Homo sapiens OX=9606 GN=TERF2IP PE=1 SV=1TE2IP_HUMAN	Q9NYB0	TE2IP_HUMAN Telomeric repeat-binding factor 2-interacting protein 1 OS=Homo sapiens OX=9606 GN=TERF2IP PE=1 SV=1TE2IP_HUMAN	LGPASAADTGSEAKPGALAEGAAEPEPQR	GQEHKYLLGDAPVSPSSQK	108	194	FALSE	FALSE	101	190	29	19	8	5	5	EDC	-18.011	27	43	27	0	0	0.75	27	32.92	FALSE	TRUE	FALSE	FALSE	Self	0	0	0	LiebermanP-Sustek-InSolution-Faims-Stepped-1	9806	LiebermanP-Sustek-InSolution-Faims-Stepped-1.mgf	6441	Scan: 9806 Run: LiebermanP-Sustek-InSolution-Faims-Stepped-1 P1_R.LGPASAADTGSEAKPGALAEGAAEPEPQR.H P2_R.GQEHKYLLGDAPVSPSSQK.L 8 5	5	954.876	4769.34	0.343	5	4769.35	0.353
8	Q9NYB0	TE2IP_HUMAN Telomeric repeat-binding factor 2-interacting protein 1 OS=Homo sapiens OX=9606 GN=TERF2IP PE=1 SV=1TE2IP_HUMAN	Q9NYB0	TE2IP_HUMAN Telomeric repeat-binding factor 2-interacting protein 1 OS=Homo sapiens OX=9606 GN=TERF2IP PE=1 SV=1TE2IP_HUMAN	GQEHKYLLGDAPVSPSSQK	IAFTDADDVAILTYVK	194	138	FALSE	FALSE	190	134	19	16	5	5	3	EDC	-18.011	24	27	24	0	0	0.75	24	32.786	FALSE	TRUE	FALSE	FALSE	Self	0	0	0	LiebermanP-Sustek-InSolution-Faims-Stepped-1	17101	LiebermanP-Sustek-InSolution-Faims-Stepped-1.mgf	12848	Scan: 17101 Run: LiebermanP-Sustek-InSolution-Faims-Stepped-1 P1_R.IAFTDADDVAILTYVK.E P2_R.GQEHKYLLGDAPVSPSSQK.L 5 5	3	1259.65	3775.93	0.93	3	3775.93	0.931
13	Q9NYB0	TE2IP_HUMAN Telomeric repeat-binding factor 2-interacting protein 1 OS=Homo sapiens OX=9606 GN=TERF2IP PE=1 SV=1TE2IP_HUMAN	Q15554	TERF2_HUMAN Telomeric repeat-binding factor 2 OS=Homo sapiens OX=9606 GN=TERF2 PE=1 SV=3TERF2_HUMAN	GQEHKYLLGDAPVSPSSQK	FLESHLDDAEPYLLTMAK	194	273	FALSE	FALSE	190	266	19	18	5	8	4	EDC	-18.011	23	27	23	0	0	0.735	23	32.049	FALSE	TRUE	FALSE	FALSE	Between	0	0	0.003	LiebermanP-Sustek-InSolution-Faims-Stepped-2	15500	LiebermanP-Sustek-InSolution-Faims-Stepped-2.mgf	11388	Scan: 15500 Run: LiebermanP-Sustek-InSolution-Faims-Stepped-2 P1_R.GQEHKYLLGDAPVSPSSQK.L P2_R.FLESHLDDAEPYLLTMAK.K 5 8	4	1029.52	4114.04	0.037	4	4114.04	0.036
16	Q9NYB0	TE2IP_HUMAN Telomeric repeat-binding factor 2-interacting protein 1 OS=Homo sapiens OX=9606 GN=TERF2IP PE=1 SV=1TE2IP_HUMAN	Q9NYB0	TE2IP_HUMAN Telomeric repeat-binding factor 2-interacting protein 1 OS=Homo sapiens OX=9606 GN=TERF2IP PE=1 SV=1TE2IP_HUMAN	GQEHKYLLGDAPVSPSSQK	IAFTDADDVAILTYVK	194	138	FALSE	FALSE	190	134	19	16	5	5	4	EDC	-18.011	23	26	23	0	0	0.722	23	31.235	FALSE	TRUE	FALSE	FALSE	Self	0	0	0	LiebermanP-Sustek-Xlink2Upper-Faims-Stepped-1	17305	LiebermanP-Sustek-Xlink2Upper-Faims-Stepped-1.mgf	13208	Scan: 17305 Run: LiebermanP-Sustek-Xlink2Upper-Faims-Stepped-1 P1_R.IAFTDADDVAILTYVK.E P2_R.GQEHKYLLGDAPVSPSSQK.L 5 5	4	944.99	3775.93	0.931	4	3775.93	0.931
30	Q9NYB0	TE2IP_HUMAN Telomeric repeat-binding factor 2-interacting protein 1 OS=Homo sapiens OX=9606 GN=TERF2IP PE=1 SV=1TE2IP_HUMAN	Q15554	TERF2_HUMAN Telomeric repeat-binding factor 2 OS=Homo sapiens OX=9606 GN=TERF2 PE=1 SV=3TERF2_HUMAN	NSGELEATSAFLASGQR	DIMQALLVRPLGKEHTVSR	344	135	FALSE	FALSE	339	123	17	19	6	13	4	EDC	-18.011	22	25	22	0	0	0.611	22	30.08	FALSE	TRUE	FALSE	FALSE	Between	0	0.001	0.003	LiebermanP-Sustek-Xlink2Lower-Faims-Stepped-1	18458	LiebermanP-Sustek-Xlink2Lower-Faims-Stepped-1.mgf	14146	Scan: 18458 Run: LiebermanP-Sustek-Xlink2Lower-Faims-Stepped-1 P1_K.NSGELEATSAFLASGQR.A P2_R.DIMQALLVRPLGKEHTVSR.L 6 13	4	971.262	3881.02	0.02	4	3881.02	0.022
34	Q9NYB0	TE2IP_HUMAN Telomeric repeat-binding factor 2-interacting protein 1 OS=Homo sapiens OX=9606 GN=TERF2IP PE=1 SV=1TE2IP_HUMAN	Q9NYB0	TE2IP_HUMAN Telomeric repeat-binding factor 2-interacting protein 1 OS=Homo sapiens OX=9606 GN=TERF2IP PE=1 SV=1TE2IP_HUMAN	TPDLPEEEYVKEEIQENEEAVKK	IAFTDADDVAILTYVK	251	138	FALSE	FALSE	230	134	23	16	22	5	5	EDC	-18.011	21	28	21	0	0	0.636	21	29.329	FALSE	TRUE	FALSE	FALSE	Self	0	0	0	LiebermanP-Sustek-Xlink2Upper-Faims-Stepped-2	20462	LiebermanP-Sustek-Xlink2Upper-Faims-Stepped-2.mgf	16096	Scan: 20462 Run: LiebermanP-Sustek-Xlink2Upper-Faims-Stepped-2 P1_R.TPDLPEEEYVKEEIQENEEAVKK.M P2_R.IAFTDADDVAILTYVK.E 22 5	5	897.253	4481.23	0.227	5	4481.23	0.226
36	Q9NYB0	TE2IP_HUMAN Telomeric repeat-binding factor 2-interacting protein 1 OS=Homo sapiens OX=9606 GN=TERF2IP PE=1 SV=1TE2IP_HUMAN	Q9NYB0	TE2IP_HUMAN Telomeric repeat-binding factor 2-interacting protein 1 OS=Homo sapiens OX=9606 GN=TERF2IP PE=1 SV=1TE2IP_HUMAN	SPSSVTGNALWKAMEK	KAEEDPEAADSGEPQNK	165	218	FALSE	FALSE	154	212	16	17	12	7	4	EDC	-18.011	21	24	21	0	0	0.688	21	28.84	FALSE	TRUE	FALSE	FALSE	Self	0	0	0	LiebermanP-Sustek-Xlink2Lower-Faims-Stepped-2	11945	LiebermanP-Sustek-Xlink2Lower-Faims-Stepped-2.mgf	8550	Scan: 11945 Run: LiebermanP-Sustek-Xlink2Lower-Faims-Stepped-2 P1_R.SPSSVTGNALWKAMEK.S P2_R.KAEEDPEAADSGEPQNK.R 12 7	4	876.165	3500.63	0.632	4	3500.64	0.637
38	Q9NYB0	TE2IP_HUMAN Telomeric repeat-binding factor 2-interacting protein 1 OS=Homo sapiens OX=9606 GN=TERF2IP PE=1 SV=1TE2IP_HUMAN	Q9NYB0	TE2IP_HUMAN Telomeric repeat-binding factor 2-interacting protein 1 OS=Homo sapiens OX=9606 GN=TERF2IP PE=1 SV=1TE2IP_HUMAN	GQEHKYLLGDAPVSPSSQK	RKAEEDPEAADSGEPQNK	194	216	FALSE	FALSE	190	211	19	18	5	6	4	EDC	-18.011	20	29	20	0	0	0.618	20	28.823	FALSE	TRUE	FALSE	FALSE	Self	0	0	0	LiebermanP-Sustek-InSolution-Faims-Stepped-1	6810	LiebermanP-Sustek-InSolution-Faims-Stepped-1.mgf	3895	Scan: 6810 Run: LiebermanP-Sustek-InSolution-Faims-Stepped-1 P1_K.RKAEEDPEAADSGEPQNK.R P2_R.GQEHKYLLGDAPVSPSSQK.L 6 5	4	998.987	3991.92	0.917	4	3991.91	0.915
44	Q9NYB0	TE2IP_HUMAN Telomeric repeat-binding factor 2-interacting protein 1 OS=Homo sapiens OX=9606 GN=TERF2IP PE=1 SV=1TE2IP_HUMAN	Q9NYB0	TE2IP_HUMAN Telomeric repeat-binding factor 2-interacting protein 1 OS=Homo sapiens OX=9606 GN=TERF2IP PE=1 SV=1TE2IP_HUMAN	KAEEDPEAADSGEPQNKR	TPDLPEEEYVK	228	232	FALSE	FALSE	212	230	18	11	17	3	4	EDC	-18.011	18	27	18	0	0	0.794	18	28.243	FALSE	TRUE	FALSE	FALSE	Self	0	0	0	LiebermanP-Sustek-Xlink2Upper-Faims-Stepped-1	7793	LiebermanP-Sustek-Xlink2Upper-Faims-Stepped-1.mgf	4982	Scan: 7793 Run: LiebermanP-Sustek-Xlink2Upper-Faims-Stepped-1 P1_R.TPDLPEEEYVK.E P2_R.KAEEDPEAADSGEPQNKR.T 3 17	4	818.636	3270.51	0.514	4	3270.52	0.516
47	Q9NYB0	TE2IP_HUMAN Telomeric repeat-binding factor 2-interacting protein 1 OS=Homo sapiens OX=9606 GN=TERF2IP PE=1 SV=1TE2IP_HUMAN	Q9NYB0	TE2IP_HUMAN Telomeric repeat-binding factor 2-interacting protein 1 OS=Homo sapiens OX=9606 GN=TERF2IP PE=1 SV=1TE2IP_HUMAN	LGPASAADTGSEAKPGALAEGAAEPEPQR	GQEHKYLLGDAPVSPSSQK	124	194	FALSE	FALSE	101	190	29	19	24	5	6	EDC	-18.011	22	35	22	0	0	0.611	22	27.987	FALSE	TRUE	FALSE	FALSE	Self	0	0	0	LiebermanP-Sustek-Xlink2Upper-Faims-Stepped-2	11404	LiebermanP-Sustek-Xlink2Upper-Faims-Stepped-2.mgf	8193	Scan: 11404 Run: LiebermanP-Sustek-Xlink2Upper-Faims-Stepped-2 P1_R.LGPASAADTGSEAKPGALAEGAAEPEPQR.H P2_R.GQEHKYLLGDAPVSPSSQK.L 24 5	6	795.899	4769.35	0.348	6	4769.35	0.353
48	Q9NYB0	TE2IP_HUMAN Telomeric repeat-binding factor 2-interacting protein 1 OS=Homo sapiens OX=9606 GN=TERF2IP PE=1 SV=1TE2IP_HUMAN	Q9NYB0	TE2IP_HUMAN Telomeric repeat-binding factor 2-interacting protein 1 OS=Homo sapiens OX=9606 GN=TERF2IP PE=1 SV=1TE2IP_HUMAN	HLRGQEHKYLLGDAPVSPSSQK	IAFTDADDVAILTYVK	194	138	FALSE	FALSE	187	134	22	16	8	5	5	EDC	-18.011	21	22	21	0	0	0.548	21	27.884	FALSE	TRUE	FALSE	FALSE	Self	0	0	0	LiebermanP-Sustek-InSolution-Faims-Stepped-2	15326	LiebermanP-Sustek-InSolution-Faims-Stepped-2.mgf	11233	Scan: 15326 Run: LiebermanP-Sustek-InSolution-Faims-Stepped-2 P1_R.IAFTDADDVAILTYVK.E P2_K.HLRGQEHKYLLGDAPVSPSSQK.L 5 8	5	837.442	4182.17	0.174	5	4182.18	0.175
49	Q9NYB0	TE2IP_HUMAN Telomeric repeat-binding factor 2-interacting protein 1 OS=Homo sapiens OX=9606 GN=TERF2IP PE=1 SV=1TE2IP_HUMAN	Q9NYB0	TE2IP_HUMAN Telomeric repeat-binding factor 2-interacting protein 1 OS=Homo sapiens OX=9606 GN=TERF2IP PE=1 SV=1TE2IP_HUMAN	TPDLPEEEYVKEEIQENEEAVK	SPSSVTGNALWKAMEK	241	165	FALSE	FALSE	230	154	22	16	12	12	4	EDC	-18.011	19	24	19	0	0	0.595	19	27.787	FALSE	TRUE	FALSE	FALSE	Self	0	0	0	LiebermanP-Sustek-Xlink2Lower-Faims-Stepped-2	16960	LiebermanP-Sustek-Xlink2Lower-Faims-Stepped-2.mgf	12926	Scan: 16960 Run: LiebermanP-Sustek-Xlink2Lower-Faims-Stepped-2 P1_R.TPDLPEEEYVKEEIQENEEAVK.K P2_R.SPSSVTGNALWKAMEK.S 12 12	4	1077.02	4304.06	0.065	4	4304.07	0.068
52	Q9NYB0	TE2IP_HUMAN Telomeric repeat-binding factor 2-interacting protein 1 OS=Homo sapiens OX=9606 GN=TERF2IP PE=1 SV=1TE2IP_HUMAN	Q9NYB0	TE2IP_HUMAN Telomeric repeat-binding factor 2-interacting protein 1 OS=Homo sapiens OX=9606 GN=TERF2IP PE=1 SV=1TE2IP_HUMAN	IAFTDADDVAILTYVK	SSLTQHSWQSLKDR	138	181	FALSE	FALSE	134	170	16	14	5	12	4	EDC	-18.011	20	23	20	0	0	0.767	20	27.588	FALSE	TRUE	FALSE	FALSE	Self	0	0	0	LiebermanP-Sustek-Xlink2Upper-Faims-Stepped-2	18045	LiebermanP-Sustek-Xlink2Upper-Faims-Stepped-2.mgf	13968	Scan: 18045 Run: LiebermanP-Sustek-Xlink2Upper-Faims-Stepped-2 P1_K.SSLTQHSWQSLKDR.Y P2_R.IAFTDADDVAILTYVK.E 12 5	4	852.94	3407.73	0.73	4	3407.74	0.736
55	Q9NYB0	TE2IP_HUMAN Telomeric repeat-binding factor 2-interacting protein 1 OS=Homo sapiens OX=9606 GN=TERF2IP PE=1 SV=1TE2IP_HUMAN	Q15554	TERF2_HUMAN Telomeric repeat-binding factor 2 OS=Homo sapiens OX=9606 GN=TERF2 PE=1 SV=3TERF2_HUMAN	QDDIDLQKDDEDTR	ALKSESAASSTGK	373	287	FALSE	FALSE	365	285	14	13	9	3	3	EDC	-18.011	17	22	17	0	0	0.75	17	27.23	FALSE	TRUE	FALSE	FALSE	Between	0	0.001	0.003	LiebermanP-Sustek-Xlink2Upper-Faims-Stepped-2	6572	LiebermanP-Sustek-Xlink2Upper-Faims-Stepped-2.mgf	4145	Scan: 6572 Run: LiebermanP-Sustek-Xlink2Upper-Faims-Stepped-2 P1_R.QDDIDLQKDDEDTR.E P2_K.ALKSESAASSTGK.E 9 3	3	975.131	2922.37	0.372	3	2922.37	0.369
56	Q9NYB0	TE2IP_HUMAN Telomeric repeat-binding factor 2-interacting protein 1 OS=Homo sapiens OX=9606 GN=TERF2IP PE=1 SV=1TE2IP_HUMAN	Q15554	TERF2_HUMAN Telomeric repeat-binding factor 2 OS=Homo sapiens OX=9606 GN=TERF2 PE=1 SV=3TERF2_HUMAN	QLMEKFNLDLSTVTQAFLK	KDENESSAPADGEGGSELQPK	324	379	FALSE	FALSE	320	375	19	21	5	5	4	EDC	-18.011	20	24	20	0	0	0.525	20	27.168	FALSE	TRUE	FALSE	FALSE	Between	0	0.001	0.003	LiebermanP-Sustek-Xlink2Lower-Faims-Stepped-2	21878	LiebermanP-Sustek-Xlink2Lower-Faims-Stepped-2.mgf	17220	Scan: 21878 Run: LiebermanP-Sustek-Xlink2Lower-Faims-Stepped-2 P1_R.QLMEKFNLDLSTVTQAFLK.N P2_R.KDENESSAPADGEGGSELQPK.N 5 5	4	1088.79	4351.11	0.112	4	4351.12	0.117
64	Q9NYB0	TE2IP_HUMAN Telomeric repeat-binding factor 2-interacting protein 1 OS=Homo sapiens OX=9606 GN=TERF2IP PE=1 SV=1TE2IP_HUMAN	P03211	EBNA1_EBVB9 Epstein-Barr nuclear antigen 1 OS=Epstein-Barr virus (strain B95-8) OX=10377 GN=EBNA1 PE=1 SV=1EBNA1_EBVB9	GQEHKYLLGDAPVSPSSQK	TTDEGTWVAGVFVYGGSK	195	99	FALSE	FALSE	190	97	19	18	6	3	5	EDC	-18.011	19	19	22	0	0	0.556	19	26.844	FALSE	TRUE	FALSE	FALSE	Between	0	0.001	0.003	LiebermanP-Sustek-Xlink2Lower-Faims-Stepped-1	16525	LiebermanP-Sustek-Xlink2Lower-Faims-Stepped-1.mgf	12439	Scan: 16525 Run: LiebermanP-Sustek-Xlink2Lower-Faims-Stepped-1 P1_R.TTDEGTWVAGVFVYGGSK.T P2_R.GQEHKYLLGDAPVSPSSQK.L 3 6	5	779.988	3894.9	0.903	5	3894.91	0.906
65	Q9NYB0	TE2IP_HUMAN Telomeric repeat-binding factor 2-interacting protein 1 OS=Homo sapiens OX=9606 GN=TERF2IP PE=1 SV=1TE2IP_HUMAN	Q9NYB0	TE2IP_HUMAN Telomeric repeat-binding factor 2-interacting protein 1 OS=Homo sapiens OX=9606 GN=TERF2IP PE=1 SV=1TE2IP_HUMAN	LGPASAADTGSEAKPGALAEGAAEPEPQR	DDGSSMSFYVRPSPAKR	108	39	FALSE	FALSE	101	24	29	17	8	16	5	EDC	-18.011	16	35	16	0	0	0.531	16	26.842	FALSE	TRUE	FALSE	FALSE	Self	0	0	0	LiebermanP-Sustek-InSolution-Faims-Stepped-1	10024	LiebermanP-Sustek-InSolution-Faims-Stepped-1.mgf	6634	Scan: 10024 Run: LiebermanP-Sustek-InSolution-Faims-Stepped-1 P1_R.LGPASAADTGSEAKPGALAEGAAEPEPQR.H P2_R.DDGSSMSFYVRPSPAKR.R 8 16	5	926.65	4628.22	0.216	5	4628.22	0.22
66	Q9NYB0	TE2IP_HUMAN Telomeric repeat-binding factor 2-interacting protein 1 OS=Homo sapiens OX=9606 GN=TERF2IP PE=1 SV=1TE2IP_HUMAN	Q9NYB0	TE2IP_HUMAN Telomeric repeat-binding factor 2-interacting protein 1 OS=Homo sapiens OX=9606 GN=TERF2IP PE=1 SV=1TE2IP_HUMAN	LGPASAADTGSEAKPGALAEGAAEPEPQR	AMEKSSLTQHSWQSLK	124	169	FALSE	FALSE	101	166	29	16	24	4	6	EDC	-18.011	15	45	15	0	0	0.5	15	26.766	FALSE	TRUE	FALSE	FALSE	Self	0	0	0	LiebermanP-Sustek-Xlink2Upper-Faims-Stepped-2	11488	LiebermanP-Sustek-Xlink2Upper-Faims-Stepped-2.mgf	8233	Scan: 11488 Run: LiebermanP-Sustek-Xlink2Upper-Faims-Stepped-2 P1_R.LGPASAADTGSEAKPGALAEGAAEPEPQR.H P2_K.AMEKSSLTQHSWQSLK.D 24 4	6	765.882	4589.25	0.248	6	4589.25	0.246
69	Q9NYB0	TE2IP_HUMAN Telomeric repeat-binding factor 2-interacting protein 1 OS=Homo sapiens OX=9606 GN=TERF2IP PE=1 SV=1TE2IP_HUMAN	Q15554	TERF2_HUMAN Telomeric repeat-binding factor 2 OS=Homo sapiens OX=9606 GN=TERF2 PE=1 SV=3TERF2_HUMAN	QDDIDLQKDDEDTR	ALKSESAASSTGK	376	287	FALSE	FALSE	365	285	14	13	12	3	3	EDC	-18.011	18	22	18	0	0	0.75	18	26.693	FALSE	TRUE	FALSE	FALSE	Between	0	0.001	0.003	LiebermanP-Sustek-Xlink2Lower-Faims-Stepped-2	6451	LiebermanP-Sustek-Xlink2Lower-Faims-Stepped-2.mgf	3966	Scan: 6451 Run: LiebermanP-Sustek-Xlink2Lower-Faims-Stepped-2 P1_R.QDDIDLQKDDEDTR.E P2_K.ALKSESAASSTGK.E 12 3	3	975.129	2922.37	0.367	3	2922.37	0.369
71	Q9NYB0	TE2IP_HUMAN Telomeric repeat-binding factor 2-interacting protein 1 OS=Homo sapiens OX=9606 GN=TERF2IP PE=1 SV=1TE2IP_HUMAN	Q15554	TERF2_HUMAN Telomeric repeat-binding factor 2 OS=Homo sapiens OX=9606 GN=TERF2 PE=1 SV=3TERF2_HUMAN	EEIQENEEAVK	HMSKDPTTQK	241	226	FALSE	FALSE	241	223	11	10	1	4	3	EDC	-18.011	16	16	16	0	0	0.889	16	26.655	FALSE	TRUE	FALSE	FALSE	Between	0	0.001	0.003	LiebermanP-Sustek-Xlink2Lower-Faims-Stepped-1	5480	LiebermanP-Sustek-Xlink2Lower-Faims-Stepped-1.mgf	3079	Scan: 5480 Run: LiebermanP-Sustek-Xlink2Lower-Faims-Stepped-1 P1_K.HMSKDPTTQK.L P2_K.EEIQENEEAVK.K 4 1	3	824.395	2470.16	0.163	3	2470.16	0.165
72	Q9NYB0	TE2IP_HUMAN Telomeric repeat-binding factor 2-interacting protein 1 OS=Homo sapiens OX=9606 GN=TERF2IP PE=1 SV=1TE2IP_HUMAN	Q15554	TERF2_HUMAN Telomeric repeat-binding factor 2 OS=Homo sapiens OX=9606 GN=TERF2 PE=1 SV=3TERF2_HUMAN	QDDIDLQKDDEDTR	HMSKDPTTQK	375	226	FALSE	FALSE	365	223	14	10	11	4	3	EDC	-18.011	15	25	15	0	0	0.833	15	26.63	FALSE	TRUE	FALSE	FALSE	Between	0	0.001	0.003	LiebermanP-Sustek-Xlink2Upper-Faims-Stepped-2	6056	LiebermanP-Sustek-Xlink2Upper-Faims-Stepped-2.mgf	3697	Scan: 6056 Run: LiebermanP-Sustek-Xlink2Upper-Faims-Stepped-2 P1_R.QDDIDLQKDDEDTR.E P2_K.HMSKDPTTQK.L 11 4	3	953.773	2858.3	0.296	3	2858.3	0.299
74	Q9NYB0	TE2IP_HUMAN Telomeric repeat-binding factor 2-interacting protein 1 OS=Homo sapiens OX=9606 GN=TERF2IP PE=1 SV=1TE2IP_HUMAN	Q9NYB0	TE2IP_HUMAN Telomeric repeat-binding factor 2-interacting protein 1 OS=Homo sapiens OX=9606 GN=TERF2IP PE=1 SV=1TE2IP_HUMAN	SPSSVTGNALWKAMoxEK	IAFTDADDVAILTYVK	165	138	FALSE	FALSE	154	134	16	16	12	5	4	EDC	-18.011	20	20	20	0	0	0.667	20	26.545	FALSE	TRUE	FALSE	FALSE	Self	0	0	0	LiebermanP-Sustek-Xlink2Upper-Faims-Stepped-2	19410	LiebermanP-Sustek-Xlink2Upper-Faims-Stepped-2.mgf	15175	Scan: 19410 Run: LiebermanP-Sustek-Xlink2Upper-Faims-Stepped-2 P1_R.SPSSVTGNALWKAMoxEK.S P2_R.IAFTDADDVAILTYVK.E 12 5	4	865.195	3456.75	0.753	4	3456.75	0.749
75	Q9NYB0	TE2IP_HUMAN Telomeric repeat-binding factor 2-interacting protein 1 OS=Homo sapiens OX=9606 GN=TERF2IP PE=1 SV=1TE2IP_HUMAN	Q15554	TERF2_HUMAN Telomeric repeat-binding factor 2 OS=Homo sapiens OX=9606 GN=TERF2 PE=1 SV=3TERF2_HUMAN	LGPASAADTGSEAKPGALAEGAAEPEPQR	EKNLAHPVIQNFSYETFQQK	120	244	FALSE	FALSE	101	243	29	20	20	2	5	EDC	-18.011	19	31	19	0	0	0.5	19	26.54	FALSE	TRUE	FALSE	FALSE	Between	0	0.001	0.003	LiebermanP-Sustek-InSolution-Faims-Stepped-1	12143	LiebermanP-Sustek-InSolution-Faims-Stepped-1.mgf	8534	Scan: 12143 Run: LiebermanP-Sustek-InSolution-Faims-Stepped-1 P1_R.LGPASAADTGSEAKPGALAEGAAEPEPQR.H P2_R.EKNLAHPVIQNFSYETFQQK.M 20 2	5	1030.92	5149.54	0.543	5	5149.54	0.538
76	Q9NYB0	TE2IP_HUMAN Telomeric repeat-binding factor 2-interacting protein 1 OS=Homo sapiens OX=9606 GN=TERF2IP PE=1 SV=1TE2IP_HUMAN	Q9NYB0	TE2IP_HUMAN Telomeric repeat-binding factor 2-interacting protein 1 OS=Homo sapiens OX=9606 GN=TERF2IP PE=1 SV=1TE2IP_HUMAN	KAEEDPEAADSGEPQNKR	EEIQENEEAVK	228	241	FALSE	FALSE	212	241	18	11	17	1	4	EDC	-18.011	15	24	15	0	0	0.706	15	26.531	FALSE	TRUE	FALSE	FALSE	Self	0	0	0	LiebermanP-Sustek-Xlink2Lower-Faims-Stepped-1	5609	LiebermanP-Sustek-Xlink2Lower-Faims-Stepped-1.mgf	3193	Scan: 5609 Run: LiebermanP-Sustek-Xlink2Lower-Faims-Stepped-1 P1_R.KAEEDPEAADSGEPQNKR.T P2_K.EEIQENEEAVK.K 17 1	4	818.131	3268.49	0.495	4	3268.5	0.497
77	Q9NYB0	TE2IP_HUMAN Telomeric repeat-binding factor 2-interacting protein 1 OS=Homo sapiens OX=9606 GN=TERF2IP PE=1 SV=1TE2IP_HUMAN	Q9NYB0	TE2IP_HUMAN Telomeric repeat-binding factor 2-interacting protein 1 OS=Homo sapiens OX=9606 GN=TERF2IP PE=1 SV=1TE2IP_HUMAN	GQEHKYLLGDAPVSPSSQK	TPDLPEEEYVKEEIQENEEAVK	194	235	FALSE	FALSE	190	230	19	22	5	6	5	EDC	-18.011	21	21	22	0	0	0.524	21	26.529	FALSE	TRUE	FALSE	FALSE	Self	0	0	0	LiebermanP-Sustek-Xlink2Lower-Faims-Stepped-2	14909	LiebermanP-Sustek-Xlink2Lower-Faims-Stepped-2.mgf	11129	Scan: 14909 Run: LiebermanP-Sustek-Xlink2Lower-Faims-Stepped-2 P1_R.TPDLPEEEYVKEEIQENEEAVK.K P2_R.GQEHKYLLGDAPVSPSSQK.L 6 5	5	928.855	4639.24	0.239	5	4639.24	0.245
78	Q9NYB0	TE2IP_HUMAN Telomeric repeat-binding factor 2-interacting protein 1 OS=Homo sapiens OX=9606 GN=TERF2IP PE=1 SV=1TE2IP_HUMAN	Q9NYB0	TE2IP_HUMAN Telomeric repeat-binding factor 2-interacting protein 1 OS=Homo sapiens OX=9606 GN=TERF2IP PE=1 SV=1TE2IP_HUMAN	LGPASAADTGSEAKPGALAEGAAEPEPQR	SPSSVTGNALWKAMEK	108	165	FALSE	FALSE	101	154	29	16	8	12	5	EDC	-18.011	18	38	18	0	0	0.6	18	26.491	FALSE	TRUE	FALSE	FALSE	Self	0	0	0	LiebermanP-Sustek-Xlink2Upper-Faims-Stepped-1	13100	LiebermanP-Sustek-Xlink2Upper-Faims-Stepped-1.mgf	9519	Scan: 13100 Run: LiebermanP-Sustek-Xlink2Upper-Faims-Stepped-1 P1_R.SPSSVTGNALWKAMEK.S P2_R.LGPASAADTGSEAKPGALAEGAAEPEPQR.H 12 8	5	887.842	4434.17	0.174	5	4434.18	0.176
79	Q9NYB0	TE2IP_HUMAN Telomeric repeat-binding factor 2-interacting protein 1 OS=Homo sapiens OX=9606 GN=TERF2IP PE=1 SV=1TE2IP_HUMAN	Q15554	TERF2_HUMAN Telomeric repeat-binding factor 2 OS=Homo sapiens OX=9606 GN=TERF2 PE=1 SV=3TERF2_HUMAN	SPSSVTGNALWKAMEK	FLESHLDDAEPYLLTMAK	165	273	FALSE	FALSE	154	266	16	18	12	8	4	EDC	-18.011	21	21	21	0	0	0.647	21	26.472	FALSE	TRUE	FALSE	FALSE	Between	0	0.001	0.003	LiebermanP-Sustek-Xlink2Lower-Faims-Stepped-1	19087	LiebermanP-Sustek-Xlink2Lower-Faims-Stepped-1.mgf	14706	Scan: 19087 Run: LiebermanP-Sustek-Xlink2Lower-Faims-Stepped-1 P1_R.SPSSVTGNALWKAMEK.S P2_R.FLESHLDDAEPYLLTMAK.K 12 8	4	945.721	3778.85	0.853	4	3778.86	0.859
83	Q9NYB0	TE2IP_HUMAN Telomeric repeat-binding factor 2-interacting protein 1 OS=Homo sapiens OX=9606 GN=TERF2IP PE=1 SV=1TE2IP_HUMAN	Q15554	TERF2_HUMAN Telomeric repeat-binding factor 2 OS=Homo sapiens OX=9606 GN=TERF2 PE=1 SV=3TERF2_HUMAN	QDDIDLQKDDEDTR	HMSKDPTTQK	376	226	FALSE	FALSE	365	223	14	10	12	4	3	EDC	-18.011	16	22	16	0	0	0.846	16	26.343	FALSE	TRUE	FALSE	FALSE	Between	0	0.001	0.003	LiebermanP-Sustek-Xlink2Lower-Faims-Stepped-1	5851	LiebermanP-Sustek-Xlink2Lower-Faims-Stepped-1.mgf	3373	Scan: 5851 Run: LiebermanP-Sustek-Xlink2Lower-Faims-Stepped-1 P1_R.QDDIDLQKDDEDTR.E P2_K.HMSKDPTTQK.L 12 4	3	953.773	2858.3	0.298	3	2858.3	0.299
87	Q9NYB0	TE2IP_HUMAN Telomeric repeat-binding factor 2-interacting protein 1 OS=Homo sapiens OX=9606 GN=TERF2IP PE=1 SV=1TE2IP_HUMAN	Q9NYB0	TE2IP_HUMAN Telomeric repeat-binding factor 2-interacting protein 1 OS=Homo sapiens OX=9606 GN=TERF2IP PE=1 SV=1TE2IP_HUMAN	GQEHKYLLGDAPVSPSSQK	IAFTDADDVAILTYVKENAR	194	138	FALSE	FALSE	190	134	19	20	5	5	5	EDC	-18.011	20	25	20	0	0	0.526	20	26.264	FALSE	TRUE	FALSE	FALSE	Self	0	0	0	LiebermanP-Sustek-InSolution-Faims-Stepped-1	16556	LiebermanP-Sustek-InSolution-Faims-Stepped-1.mgf	12393	Scan: 16556 Run: LiebermanP-Sustek-InSolution-Faims-Stepped-1 P1_R.IAFTDADDVAILTYVKENAR.S P2_R.GQEHKYLLGDAPVSPSSQK.L 5 5	5	850.238	4246.15	0.151	5	4246.15	0.155
91	Q9NYB0	TE2IP_HUMAN Telomeric repeat-binding factor 2-interacting protein 1 OS=Homo sapiens OX=9606 GN=TERF2IP PE=1 SV=1TE2IP_HUMAN	Q15554	TERF2_HUMAN Telomeric repeat-binding factor 2 OS=Homo sapiens OX=9606 GN=TERF2 PE=1 SV=3TERF2_HUMAN	QLMEKFNLDLSTVTQAFLK	KDENESSAPADGEGGSELQPK	324	385	FALSE	FALSE	320	375	19	21	5	11	5	EDC	-18.011	20	21	20	0	0	0.5	20	26.173	FALSE	TRUE	FALSE	FALSE	Between	0	0.001	0.003	LiebermanP-Sustek-InSolution-Faims-Stepped-1	21308	LiebermanP-Sustek-InSolution-Faims-Stepped-1.mgf	16478	Scan: 21308 Run: LiebermanP-Sustek-InSolution-Faims-Stepped-1 P1_R.QLMEKFNLDLSTVTQAFLK.N P2_R.KDENESSAPADGEGGSELQPK.N 5 11	5	871.23	4351.11	0.114	5	4351.12	0.117
93	Q9NYB0	TE2IP_HUMAN Telomeric repeat-binding factor 2-interacting protein 1 OS=Homo sapiens OX=9606 GN=TERF2IP PE=1 SV=1TE2IP_HUMAN	Q9NYB0	TE2IP_HUMAN Telomeric repeat-binding factor 2-interacting protein 1 OS=Homo sapiens OX=9606 GN=TERF2IP PE=1 SV=1TE2IP_HUMAN	DDGSSMSFYVRPSPAKR	IAFTDADDVAILTYVK	39	138	FALSE	FALSE	24	134	17	16	16	5	4	EDC	-18.011	19	20	19	0	0	0.625	19	26.113	FALSE	TRUE	FALSE	FALSE	Self	0	0	0	LiebermanP-Sustek-Xlink2Lower-Faims-Stepped-2	18522	LiebermanP-Sustek-Xlink2Lower-Faims-Stepped-2.mgf	14296	Scan: 18522 Run: LiebermanP-Sustek-Xlink2Lower-Faims-Stepped-2 P1_R.IAFTDADDVAILTYVK.E P2_R.DDGSSMSFYVRPSPAKR.R 5 16	4	909.707	3634.8	0.798	4	3634.8	0.798
95	Q9NYB0	TE2IP_HUMAN Telomeric repeat-binding factor 2-interacting protein 1 OS=Homo sapiens OX=9606 GN=TERF2IP PE=1 SV=1TE2IP_HUMAN	Q9NYB0	TE2IP_HUMAN Telomeric repeat-binding factor 2-interacting protein 1 OS=Homo sapiens OX=9606 GN=TERF2IP PE=1 SV=1TE2IP_HUMAN	YLLGDAPVSPSSQKLKR	IAFTDADDVAILTYVK	208	138	FALSE	FALSE	195	134	17	16	14	5	3	EDC	-18.011	20	22	20	0	0	0.688	20	26.064	FALSE	TRUE	FALSE	FALSE	Self	0	0	0	LiebermanP-Sustek-InSolution-Faims-Stepped-2	17270	LiebermanP-Sustek-InSolution-Faims-Stepped-2.mgf	12931	Scan: 17270 Run: LiebermanP-Sustek-InSolution-Faims-Stepped-2 P1_K.YLLGDAPVSPSSQKLKR.K P2_R.IAFTDADDVAILTYVK.E 14 5	3	1198.98	3593.93	0.935	3	3593.93	0.934
97	Q9NYB0	TE2IP_HUMAN Telomeric repeat-binding factor 2-interacting protein 1 OS=Homo sapiens OX=9606 GN=TERF2IP PE=1 SV=1TE2IP_HUMAN	Q9NYB0	TE2IP_HUMAN Telomeric repeat-binding factor 2-interacting protein 1 OS=Homo sapiens OX=9606 GN=TERF2IP PE=1 SV=1TE2IP_HUMAN	DDGSSMoxSFYVRPSPAKR	QDDIDLQKDDEDTR	39	374	FALSE	FALSE	24	365	17	14	16	10	4	EDC	-18.011	16	16	19	0	0	0.531	16	25.964	FALSE	TRUE	FALSE	FALSE	Self	0	0	0	LiebermanP-Sustek-Xlink2Upper-Faims-Stepped-2	8902	LiebermanP-Sustek-Xlink2Upper-Faims-Stepped-2.mgf	6159	Scan: 8902 Run: LiebermanP-Sustek-Xlink2Upper-Faims-Stepped-2 P1_R.QDDIDLQKDDEDTR.E P2_R.DDGSSMoxSFYVRPSPAKR.R 10 16	4	901.413	3601.62	0.624	4	3601.62	0.623
101	Q9NYB0	TE2IP_HUMAN Telomeric repeat-binding factor 2-interacting protein 1 OS=Homo sapiens OX=9606 GN=TERF2IP PE=1 SV=1TE2IP_HUMAN	Q9NYB0	TE2IP_HUMAN Telomeric repeat-binding factor 2-interacting protein 1 OS=Homo sapiens OX=9606 GN=TERF2IP PE=1 SV=1TE2IP_HUMAN	GQEHKYLLGDAPVSPSSQK	EEIQENEEAVKK	194	242	FALSE	FALSE	190	241	19	12	5	2	4	EDC	-18.011	15	29	15	0	0	0.727	15	25.885	FALSE	TRUE	FALSE	FALSE	Self	0	0	0	LiebermanP-Sustek-Xlink2Lower-Faims-Stepped-2	8682	LiebermanP-Sustek-Xlink2Lower-Faims-Stepped-2.mgf	5889	Scan: 8682 Run: LiebermanP-Sustek-Xlink2Lower-Faims-Stepped-2 P1_R.GQEHKYLLGDAPVSPSSQK.L P2_K.EEIQENEEAVKK.M 5 2	4	867.687	3466.72	0.72	4	3466.72	0.722
102	Q9NYB0	TE2IP_HUMAN Telomeric repeat-binding factor 2-interacting protein 1 OS=Homo sapiens OX=9606 GN=TERF2IP PE=1 SV=1TE2IP_HUMAN	Q9NYB0	TE2IP_HUMAN Telomeric repeat-binding factor 2-interacting protein 1 OS=Homo sapiens OX=9606 GN=TERF2IP PE=1 SV=1TE2IP_HUMAN	SPSSVTGNALWKAMEK	IAFTDADDVAILTYVK	165	138	FALSE	FALSE	154	134	16	16	12	5	4	EDC	-18.011	18	18	20	0	0	0.633	18	25.806	FALSE	TRUE	FALSE	FALSE	Self	0	0	0	LiebermanP-Sustek-Xlink2Lower-Faims-Stepped-1	20656	LiebermanP-Sustek-Xlink2Lower-Faims-Stepped-1.mgf	16071	Scan: 20656 Run: LiebermanP-Sustek-Xlink2Lower-Faims-Stepped-1 P1_R.SPSSVTGNALWKAMEK.S P2_R.IAFTDADDVAILTYVK.E 12 5	4	861.196	3440.75	0.753	4	3440.75	0.754
104	Q9NYB0	TE2IP_HUMAN Telomeric repeat-binding factor 2-interacting protein 1 OS=Homo sapiens OX=9606 GN=TERF2IP PE=1 SV=1TE2IP_HUMAN	Q9NYB0	TE2IP_HUMAN Telomeric repeat-binding factor 2-interacting protein 1 OS=Homo sapiens OX=9606 GN=TERF2IP PE=1 SV=1TE2IP_HUMAN	KAEEDPEAADSGEPQNK	DDGSSMoxSFYVRPSPAKR	218	39	FALSE	FALSE	212	24	17	17	7	16	4	EDC	-18.011	19	26	19	0	0	0.594	19	25.804	FALSE	TRUE	FALSE	FALSE	Self	0	0	0	LiebermanP-Sustek-Xlink2Upper-Faims-Stepped-2	7299	LiebermanP-Sustek-Xlink2Upper-Faims-Stepped-2.mgf	4771	Scan: 7299 Run: LiebermanP-Sustek-Xlink2Upper-Faims-Stepped-2 P1_R.KAEEDPEAADSGEPQNK.R P2_R.DDGSSMoxSFYVRPSPAKR.R 7 16	4	928.676	3710.68	0.675	4	3710.68	0.675
110	Q9NYB0	TE2IP_HUMAN Telomeric repeat-binding factor 2-interacting protein 1 OS=Homo sapiens OX=9606 GN=TERF2IP PE=1 SV=1TE2IP_HUMAN	Q15554	TERF2_HUMAN Telomeric repeat-binding factor 2 OS=Homo sapiens OX=9606 GN=TERF2 PE=1 SV=3TERF2_HUMAN	QDDIDLQKDDEDTR	DIMQALLVRPLGKEHTVSR	376	135	FALSE	FALSE	365	123	14	19	12	13	4	EDC	-18.011	19	20	19	0	0	0.556	19	25.611	FALSE	TRUE	FALSE	FALSE	Between	0	0.001	0.003	LiebermanP-Sustek-Xlink2Lower-Faims-Stepped-2	15444	LiebermanP-Sustek-Xlink2Lower-Faims-Stepped-2.mgf	11595	Scan: 15444 Run: LiebermanP-Sustek-Xlink2Lower-Faims-Stepped-2 P1_R.QDDIDLQKDDEDTR.E P2_R.DIMQALLVRPLGKEHTVSR.L 12 13	4	963.24	3848.93	0.931	4	3848.93	0.933
111	Q9NYB0	TE2IP_HUMAN Telomeric repeat-binding factor 2-interacting protein 1 OS=Homo sapiens OX=9606 GN=TERF2IP PE=1 SV=1TE2IP_HUMAN	Q9NYB0	TE2IP_HUMAN Telomeric repeat-binding factor 2-interacting protein 1 OS=Homo sapiens OX=9606 GN=TERF2IP PE=1 SV=1TE2IP_HUMAN	DDGSSMSFYVRPSPAKR	KAEEDPEAADSGEPQNK	39	218	FALSE	FALSE	24	212	17	17	16	7	4	EDC	-18.011	17	17	22	0	0	0.531	17	25.582	FALSE	TRUE	FALSE	FALSE	Self	0	0	0	LiebermanP-Sustek-Xlink2Lower-Faims-Stepped-2	8427	LiebermanP-Sustek-Xlink2Lower-Faims-Stepped-2.mgf	5662	Scan: 8427 Run: LiebermanP-Sustek-Xlink2Lower-Faims-Stepped-2 P1_R.KAEEDPEAADSGEPQNK.R P2_R.DDGSSMSFYVRPSPAKR.R 7 16	4	924.678	3694.68	0.682	4	3694.68	0.681
112	Q9NYB0	TE2IP_HUMAN Telomeric repeat-binding factor 2-interacting protein 1 OS=Homo sapiens OX=9606 GN=TERF2IP PE=1 SV=1TE2IP_HUMAN	Q9NYB0	TE2IP_HUMAN Telomeric repeat-binding factor 2-interacting protein 1 OS=Homo sapiens OX=9606 GN=TERF2IP PE=1 SV=1TE2IP_HUMAN	SPSSVTGNALWKAMEK	SSLTQHSWQSLKDR	168	171	FALSE	FALSE	154	170	16	14	15	2	5	EDC	-18.011	18	25	18	0	0	0.731	18	25.518	FALSE	TRUE	FALSE	FALSE	Self	0	0	0	LiebermanP-Sustek-Xlink2Upper-Faims-Stepped-1	14792	LiebermanP-Sustek-Xlink2Upper-Faims-Stepped-1.mgf	11000	Scan: 14792 Run: LiebermanP-Sustek-Xlink2Upper-Faims-Stepped-1 P1_K.SSLTQHSWQSLKDR.Y P2_R.SPSSVTGNALWKAMEK.S 2 15	5	672.742	3358.67	0.674	5	3358.67	0.673
115	Q9NYB0	TE2IP_HUMAN Telomeric repeat-binding factor 2-interacting protein 1 OS=Homo sapiens OX=9606 GN=TERF2IP PE=1 SV=1TE2IP_HUMAN	P03211	EBNA1_EBVB9 Epstein-Barr nuclear antigen 1 OS=Epstein-Barr virus (strain B95-8) OX=10377 GN=EBNA1 PE=1 SV=1EBNA1_EBVB9	YLLGDAPVSPSSQKLK	TTDEGTWVAGVFVYGGSK	208	100	FALSE	FALSE	195	97	16	18	14	4	4	EDC	-18.011	18	18	20	0	0	0.618	18	25.41	FALSE	TRUE	FALSE	FALSE	Between	0	0.001	0.003	LiebermanP-Sustek-Xlink2Lower-Faims-Stepped-2	18525	LiebermanP-Sustek-Xlink2Lower-Faims-Stepped-2.mgf	14299	Scan: 18525 Run: LiebermanP-Sustek-Xlink2Lower-Faims-Stepped-2 P1_K.YLLGDAPVSPSSQKLK.R P2_R.TTDEGTWVAGVFVYGGSK.T 14 4	4	890.21	3556.81	0.81	4	3556.81	0.809
117	Q9NYB0	TE2IP_HUMAN Telomeric repeat-binding factor 2-interacting protein 1 OS=Homo sapiens OX=9606 GN=TERF2IP PE=1 SV=1TE2IP_HUMAN	Q9NYB0	TE2IP_HUMAN Telomeric repeat-binding factor 2-interacting protein 1 OS=Homo sapiens OX=9606 GN=TERF2IP PE=1 SV=1TE2IP_HUMAN	TPDLPEEEYVKEEIQENEEAVK	SPSSVTGNALWKAMEK	245	165	FALSE	FALSE	230	154	22	16	16	12	5	EDC	-18.011	18	22	18	0	0	0.524	18	25.393	FALSE	TRUE	FALSE	FALSE	Self	0	0	0	LiebermanP-Sustek-Xlink2Lower-Faims-Stepped-2	17832	LiebermanP-Sustek-Xlink2Lower-Faims-Stepped-2.mgf	13698	Scan: 17832 Run: LiebermanP-Sustek-Xlink2Lower-Faims-Stepped-2 P1_R.TPDLPEEEYVKEEIQENEEAVK.K P2_R.SPSSVTGNALWKAMEK.S 16 12	5	861.821	4304.07	0.069	5	4304.07	0.068
120	Q9NYB0	TE2IP_HUMAN Telomeric repeat-binding factor 2-interacting protein 1 OS=Homo sapiens OX=9606 GN=TERF2IP PE=1 SV=1TE2IP_HUMAN	Q15554	TERF2_HUMAN Telomeric repeat-binding factor 2 OS=Homo sapiens OX=9606 GN=TERF2 PE=1 SV=3TERF2_HUMAN	IAFTDADDVAILTYVK	NPKVPK	138	447	FALSE	FALSE	134	445	16	6	5	3	3	EDC	-18.011	7	26	7	0	0	0.8	7	25.263	FALSE	TRUE	FALSE	FALSE	Between	0	0.001	0.003	LiebermanP-Sustek-InSolution-Faims-Stepped-1	15196	LiebermanP-Sustek-InSolution-Faims-Stepped-1.mgf	11180	Scan: 15196 Run: LiebermanP-Sustek-InSolution-Faims-Stepped-1 P1_K.NPKVPK.G P2_R.IAFTDADDVAILTYVK.E 3 5	3	806.78	2417.32	0.319	3	2417.32	0.321
123	Q9NYB0	TE2IP_HUMAN Telomeric repeat-binding factor 2-interacting protein 1 OS=Homo sapiens OX=9606 GN=TERF2IP PE=1 SV=1TE2IP_HUMAN	Q15554	TERF2_HUMAN Telomeric repeat-binding factor 2 OS=Homo sapiens OX=9606 GN=TERF2 PE=1 SV=3TERF2_HUMAN	NSGELEATSAFLASGQR	VPKGK	344	450	FALSE	FALSE	339	448	17	5	6	3	3	EDC	-18.011	7	28	7	0	0	0.875	7	25.147	FALSE	TRUE	FALSE	FALSE	Between	0	0.001	0.003	LiebermanP-Sustek-InSolution-Faims-Stepped-2	9032	LiebermanP-Sustek-InSolution-Faims-Stepped-2.mgf	5692	Scan: 9032 Run: LiebermanP-Sustek-InSolution-Faims-Stepped-2 P1_K.VPKGK.W P2_K.NSGELEATSAFLASGQR.A 3 6	3	749.729	2246.16	0.165	3	2246.17	0.166
124	Q9NYB0	TE2IP_HUMAN Telomeric repeat-binding factor 2-interacting protein 1 OS=Homo sapiens OX=9606 GN=TERF2IP PE=1 SV=1TE2IP_HUMAN	Q9NYB0	TE2IP_HUMAN Telomeric repeat-binding factor 2-interacting protein 1 OS=Homo sapiens OX=9606 GN=TERF2IP PE=1 SV=1TE2IP_HUMAN	SPSSVTGNALWKAMoxEK	KAEEDPEAADSGEPQNK	165	218	FALSE	FALSE	154	212	16	17	12	7	4	EDC	-18.011	17	20	17	0	0	0.562	17	25.133	FALSE	TRUE	FALSE	FALSE	Self	0	0	0	LiebermanP-Sustek-Xlink2Lower-Faims-Stepped-1	8561	LiebermanP-Sustek-Xlink2Lower-Faims-Stepped-1.mgf	5697	Scan: 8561 Run: LiebermanP-Sustek-Xlink2Lower-Faims-Stepped-1 P1_R.SPSSVTGNALWKAMoxEK.S P2_R.KAEEDPEAADSGEPQNK.R 12 7	4	880.165	3516.63	0.629	4	3516.63	0.631
125	Q9NYB0	TE2IP_HUMAN Telomeric repeat-binding factor 2-interacting protein 1 OS=Homo sapiens OX=9606 GN=TERF2IP PE=1 SV=1TE2IP_HUMAN	Q15554	TERF2_HUMAN Telomeric repeat-binding factor 2 OS=Homo sapiens OX=9606 GN=TERF2 PE=1 SV=3TERF2_HUMAN	LGPASAADTGSEAKPGALAEGAAEPEPQR	HMSKDPTTQK	108	226	FALSE	FALSE	101	223	29	10	8	4	4	EDC	-18.011	12	42	12	0	0	0.667	12	25.131	FALSE	TRUE	FALSE	FALSE	Between	0	0.001	0.003	LiebermanP-Sustek-InSolution-Faims-Stepped-2	6691	LiebermanP-Sustek-InSolution-Faims-Stepped-2.mgf	3692	Scan: 6691 Run: LiebermanP-Sustek-InSolution-Faims-Stepped-2 P1_R.LGPASAADTGSEAKPGALAEGAAEPEPQR.H P2_K.HMSKDPTTQK.L 8 4	4	976.23	3900.89	0.892	4	3900.89	0.891
127	Q9NYB0	TE2IP_HUMAN Telomeric repeat-binding factor 2-interacting protein 1 OS=Homo sapiens OX=9606 GN=TERF2IP PE=1 SV=1TE2IP_HUMAN	Q9NYB0	TE2IP_HUMAN Telomeric repeat-binding factor 2-interacting protein 1 OS=Homo sapiens OX=9606 GN=TERF2IP PE=1 SV=1TE2IP_HUMAN	LGPASAADTGSEAKPGALAEGAAEPEPQR	SPSSVTGNALWKAMoxEK	120	165	FALSE	FALSE	101	154	29	16	20	12	5	EDC	-18.011	16	35	16	0	0	0.533	16	25.117	FALSE	TRUE	FALSE	FALSE	Self	0	0	0	LiebermanP-Sustek-Xlink2Upper-Faims-Stepped-1	10979	LiebermanP-Sustek-Xlink2Upper-Faims-Stepped-1.mgf	7635	Scan: 10979 Run: LiebermanP-Sustek-Xlink2Upper-Faims-Stepped-1 P1_R.SPSSVTGNALWKAMoxEK.S P2_R.LGPASAADTGSEAKPGALAEGAAEPEPQR.H 12 20	5	891.042	4450.17	0.171	5	4450.17	0.171
128	Q9NYB0	TE2IP_HUMAN Telomeric repeat-binding factor 2-interacting protein 1 OS=Homo sapiens OX=9606 GN=TERF2IP PE=1 SV=1TE2IP_HUMAN	Q9NYB0	TE2IP_HUMAN Telomeric repeat-binding factor 2-interacting protein 1 OS=Homo sapiens OX=9606 GN=TERF2IP PE=1 SV=1TE2IP_HUMAN	GQEHKYLLGDAPVSPSSQK	QDDIDLQKDDEDTR	194	376	FALSE	FALSE	190	365	19	14	5	12	4	EDC	-18.011	17	27	17	0	0	0.654	17	25.108	FALSE	TRUE	FALSE	FALSE	Self	0	0	0	LiebermanP-Sustek-Xlink2Lower-Faims-Stepped-2	9959	LiebermanP-Sustek-Xlink2Lower-Faims-Stepped-2.mgf	6895	Scan: 9959 Run: LiebermanP-Sustek-Xlink2Lower-Faims-Stepped-2 P1_R.QDDIDLQKDDEDTR.E P2_R.GQEHKYLLGDAPVSPSSQK.L 12 5	4	932.697	3726.76	0.757	4	3726.76	0.761
130	Q9NYB0	TE2IP_HUMAN Telomeric repeat-binding factor 2-interacting protein 1 OS=Homo sapiens OX=9606 GN=TERF2IP PE=1 SV=1TE2IP_HUMAN	Q9NYB0	TE2IP_HUMAN Telomeric repeat-binding factor 2-interacting protein 1 OS=Homo sapiens OX=9606 GN=TERF2IP PE=1 SV=1TE2IP_HUMAN	YLLGDAPVSPSSQKLKR	KAEEDPEAADSGEPQNKR	208	216	FALSE	FALSE	195	212	17	18	14	5	5	EDC	-18.011	17	17	18	0	0	0.529	17	25.029	FALSE	TRUE	FALSE	FALSE	Self	0	0	0	LiebermanP-Sustek-InSolution-Faims-Stepped-2	7561	LiebermanP-Sustek-InSolution-Faims-Stepped-2.mgf	4461	Scan: 7561 Run: LiebermanP-Sustek-InSolution-Faims-Stepped-2 P1_K.YLLGDAPVSPSSQKLKR.K P2_R.KAEEDPEAADSGEPQNKR.T 14 5	5	762.991	3809.92	0.918	5	3809.92	0.918
133	Q9NYB0	TE2IP_HUMAN Telomeric repeat-binding factor 2-interacting protein 1 OS=Homo sapiens OX=9606 GN=TERF2IP PE=1 SV=1TE2IP_HUMAN	Q15554	TERF2_HUMAN Telomeric repeat-binding factor 2 OS=Homo sapiens OX=9606 GN=TERF2 PE=1 SV=3TERF2_HUMAN	QDDIDLQKDDEDTR	NPKVPK	376	447	FALSE	FALSE	365	445	14	6	12	3	3	EDC	-18.011	9	23	9	0	0	0.885	9	25.002	FALSE	TRUE	FALSE	FALSE	Between	0	0.001	0.003	LiebermanP-Sustek-Xlink2Upper-Faims-Stepped-2	6830	LiebermanP-Sustek-Xlink2Upper-Faims-Stepped-2.mgf	4367	Scan: 6830 Run: LiebermanP-Sustek-Xlink2Upper-Faims-Stepped-2 P1_R.QDDIDLQKDDEDTR.E P2_K.NPKVPK.G 12 3	3	790.39	2368.15	0.148	3	2368.15	0.151
134	Q9NYB0	TE2IP_HUMAN Telomeric repeat-binding factor 2-interacting protein 1 OS=Homo sapiens OX=9606 GN=TERF2IP PE=1 SV=1TE2IP_HUMAN	Q9NYB0	TE2IP_HUMAN Telomeric repeat-binding factor 2-interacting protein 1 OS=Homo sapiens OX=9606 GN=TERF2IP PE=1 SV=1TE2IP_HUMAN	LGPASAADTGSEAKPGALAEGAAEPEPQR	GQEHKYLLGDAPVSPSSQK	112	194	FALSE	FALSE	101	190	29	19	12	5	5	EDC	-18.011	17	36	17	0	0	0.5	17	24.992	FALSE	TRUE	FALSE	FALSE	Self	0	0	0	LiebermanP-Sustek-Xlink2Lower-Faims-Stepped-1	10859	LiebermanP-Sustek-Xlink2Lower-Faims-Stepped-1.mgf	7575	Scan: 10859 Run: LiebermanP-Sustek-Xlink2Lower-Faims-Stepped-1 P1_R.LGPASAADTGSEAKPGALAEGAAEPEPQR.H P2_R.GQEHKYLLGDAPVSPSSQK.L 12 5	5	954.876	4769.35	0.345	5	4769.35	0.353
136	Q9NYB0	TE2IP_HUMAN Telomeric repeat-binding factor 2-interacting protein 1 OS=Homo sapiens OX=9606 GN=TERF2IP PE=1 SV=1TE2IP_HUMAN	Q9NYB0	TE2IP_HUMAN Telomeric repeat-binding factor 2-interacting protein 1 OS=Homo sapiens OX=9606 GN=TERF2IP PE=1 SV=1TE2IP_HUMAN	LGPASAADTGSEAKPGALAEGAAEPEPQR	SPSSVTGNALWKAMoxEK	112	165	FALSE	FALSE	101	154	29	16	12	12	5	EDC	-18.011	18	31	18	0	0	0.554	18	24.971	FALSE	TRUE	FALSE	FALSE	Self	0	0	0	LiebermanP-Sustek-Xlink2Upper-Faims-Stepped-2	11578	LiebermanP-Sustek-Xlink2Upper-Faims-Stepped-2.mgf	8281	Scan: 11578 Run: LiebermanP-Sustek-Xlink2Upper-Faims-Stepped-2 P1_R.SPSSVTGNALWKAMoxEK.S P2_R.LGPASAADTGSEAKPGALAEGAAEPEPQR.H 12 12	5	891.041	4450.17	0.168	5	4450.17	0.171
140	Q9NYB0	TE2IP_HUMAN Telomeric repeat-binding factor 2-interacting protein 1 OS=Homo sapiens OX=9606 GN=TERF2IP PE=1 SV=1TE2IP_HUMAN	Q15554	TERF2_HUMAN Telomeric repeat-binding factor 2 OS=Homo sapiens OX=9606 GN=TERF2 PE=1 SV=3TERF2_HUMAN	DDGSSMSFYVRPSPAK	HMSKDPTTQK	24	226	FALSE	FALSE	24	223	16	10	1	4	4	EDC	-18.011	14	21	14	0	0	0.7	14	24.656	FALSE	TRUE	FALSE	FALSE	Between	0	0.001	0.003	LiebermanP-Sustek-InSolution-Faims-Stepped-2	7121	LiebermanP-Sustek-InSolution-Faims-Stepped-2.mgf	4072	Scan: 7121 Run: LiebermanP-Sustek-InSolution-Faims-Stepped-2 P1_K.HMSKDPTTQK.L P2_R.DDGSSMSFYVRPSPAK.R 4 1	4	725.094	2896.35	0.348	4	2896.35	0.348
150	Q9NYB0	TE2IP_HUMAN Telomeric repeat-binding factor 2-interacting protein 1 OS=Homo sapiens OX=9606 GN=TERF2IP PE=1 SV=1TE2IP_HUMAN	P03211	EBNA1_EBVB9 Epstein-Barr nuclear antigen 1 OS=Epstein-Barr virus (strain B95-8) OX=10377 GN=EBNA1 PE=1 SV=1EBNA1_EBVB9	AMoxEKSSLTQHSWQSLK	FENIAEGLR	169	83	FALSE	FALSE	166	78	16	9	4	6	4	EDC	-18.011	13	22	13	0	0	0.733	13	24.41	FALSE	TRUE	FALSE	FALSE	Between	0	0.001	0.003	LiebermanP-Sustek-Xlink2Upper-Faims-Stepped-2	12250	LiebermanP-Sustek-Xlink2Upper-Faims-Stepped-2.mgf	8866	Scan: 12250 Run: LiebermanP-Sustek-Xlink2Upper-Faims-Stepped-2 P1_K.FENIAEGLR.A P2_K.AMoxEKSSLTQHSWQSLK.D 6 4	4	727.367	2905.44	0.438	4	2905.44	0.439
152	Q9NYB0	TE2IP_HUMAN Telomeric repeat-binding factor 2-interacting protein 1 OS=Homo sapiens OX=9606 GN=TERF2IP PE=1 SV=1TE2IP_HUMAN	Q9NYB0	TE2IP_HUMAN Telomeric repeat-binding factor 2-interacting protein 1 OS=Homo sapiens OX=9606 GN=TERF2IP PE=1 SV=1TE2IP_HUMAN	LGPASAADTGSEAKPGALAEGAAEPEPQR	SSLTQHSWQSLKDR	120	181	FALSE	FALSE	101	170	29	14	20	12	6	EDC	-18.011	13	38	13	0	0	0.538	13	24.34	FALSE	TRUE	FALSE	FALSE	Self	0	0	0	LiebermanP-Sustek-Xlink2Upper-Faims-Stepped-2	11126	LiebermanP-Sustek-Xlink2Upper-Faims-Stepped-2.mgf	7961	Scan: 11126 Run: LiebermanP-Sustek-Xlink2Upper-Faims-Stepped-2 P1_K.SSLTQHSWQSLKDR.Y P2_R.LGPASAADTGSEAKPGALAEGAAEPEPQR.H 12 20	6	734.533	4401.16	0.156	6	4401.16	0.159
153	Q9NYB0	TE2IP_HUMAN Telomeric repeat-binding factor 2-interacting protein 1 OS=Homo sapiens OX=9606 GN=TERF2IP PE=1 SV=1TE2IP_HUMAN	Q9NYB0	TE2IP_HUMAN Telomeric repeat-binding factor 2-interacting protein 1 OS=Homo sapiens OX=9606 GN=TERF2IP PE=1 SV=1TE2IP_HUMAN	KAEEDPEAADSGEPQNKR	YLLGDAPVSPSSQK	228	199	FALSE	FALSE	212	195	18	14	17	5	4	EDC	-18.011	16	22	16	0	0	0.615	16	24.31	FALSE	TRUE	FALSE	FALSE	Self	0	0	0	LiebermanP-Sustek-Xlink2Lower-Faims-Stepped-2	8442	LiebermanP-Sustek-Xlink2Lower-Faims-Stepped-2.mgf	5675	Scan: 8442 Run: LiebermanP-Sustek-Xlink2Lower-Faims-Stepped-2 P1_K.YLLGDAPVSPSSQK.L P2_R.KAEEDPEAADSGEPQNKR.T 5 17	4	854.166	3412.64	0.635	4	3412.64	0.638
157	Q9NYB0	TE2IP_HUMAN Telomeric repeat-binding factor 2-interacting protein 1 OS=Homo sapiens OX=9606 GN=TERF2IP PE=1 SV=1TE2IP_HUMAN	Q15554	TERF2_HUMAN Telomeric repeat-binding factor 2 OS=Homo sapiens OX=9606 GN=TERF2 PE=1 SV=3TERF2_HUMAN	QDDIDLQKDDEDTR	DPTTQKLR	373	232	FALSE	FALSE	365	227	14	8	9	6	4	EDC	-18.011	10	21	10	0	0	0.808	10	24.201	FALSE	TRUE	FALSE	FALSE	Between	0	0.001	0.003	LiebermanP-Sustek-Xlink2Lower-Faims-Stepped-2	7433	LiebermanP-Sustek-Xlink2Lower-Faims-Stepped-2.mgf	4818	Scan: 7433 Run: LiebermanP-Sustek-Xlink2Lower-Faims-Stepped-2 P1_R.QDDIDLQKDDEDTR.E P2_K.DPTTQKLR.N 9 6	4	662.071	2644.26	0.257	4	2644.26	0.258
162	Q9NYB0	TE2IP_HUMAN Telomeric repeat-binding factor 2-interacting protein 1 OS=Homo sapiens OX=9606 GN=TERF2IP PE=1 SV=1TE2IP_HUMAN	Q9NYB0	TE2IP_HUMAN Telomeric repeat-binding factor 2-interacting protein 1 OS=Homo sapiens OX=9606 GN=TERF2IP PE=1 SV=1TE2IP_HUMAN	RKAEEDPEAADSGEPQNK	IAFTDADDVAILTYVK	212	138	FALSE	FALSE	211	134	18	16	2	5	4	EDC	-18.011	18	20	18	0	0	0.6	18	23.971	FALSE	TRUE	FALSE	FALSE	Self	0	0	0	LiebermanP-Sustek-Xlink2Lower-Faims-Stepped-2	14986	LiebermanP-Sustek-Xlink2Lower-Faims-Stepped-2.mgf	11197	Scan: 14986 Run: LiebermanP-Sustek-Xlink2Lower-Faims-Stepped-2 P1_K.RKAEEDPEAADSGEPQNK.R P2_R.IAFTDADDVAILTYVK.E 2 5	4	927.458	3705.8	0.803	4	3705.8	0.801
166	Q9NYB0	TE2IP_HUMAN Telomeric repeat-binding factor 2-interacting protein 1 OS=Homo sapiens OX=9606 GN=TERF2IP PE=1 SV=1TE2IP_HUMAN	Q9NYB0	TE2IP_HUMAN Telomeric repeat-binding factor 2-interacting protein 1 OS=Homo sapiens OX=9606 GN=TERF2IP PE=1 SV=1TE2IP_HUMAN	YLLGDAPVSPSSQKLK	EEIQENEEAVK	208	241	FALSE	FALSE	195	241	16	11	14	1	4	EDC	-18.011	12	22	12	0	0	0.65	12	23.815	FALSE	TRUE	FALSE	FALSE	Self	0	0	0	LiebermanP-Sustek-Xlink2Upper-Faims-Stepped-1	11037	LiebermanP-Sustek-Xlink2Upper-Faims-Stepped-1.mgf	7687	Scan: 11037 Run: LiebermanP-Sustek-Xlink2Upper-Faims-Stepped-1 P1_K.YLLGDAPVSPSSQKLK.R P2_K.EEIQENEEAVK.K 14 1	4	751.14	3000.53	0.53	4	3000.53	0.529
171	Q9NYB0	TE2IP_HUMAN Telomeric repeat-binding factor 2-interacting protein 1 OS=Homo sapiens OX=9606 GN=TERF2IP PE=1 SV=1TE2IP_HUMAN	Q15554	TERF2_HUMAN Telomeric repeat-binding factor 2 OS=Homo sapiens OX=9606 GN=TERF2 PE=1 SV=3TERF2_HUMAN	NSGELEATSAFLASGQR	NPKVPK	344	447	FALSE	FALSE	339	445	17	6	6	3	3	EDC	-18.011	7	27	7	0	0	0.8	7	23.716	FALSE	TRUE	FALSE	FALSE	Between	0	0.002	0.003	LiebermanP-Sustek-InSolution-Faims-Stepped-1	9644	LiebermanP-Sustek-InSolution-Faims-Stepped-1.mgf	6313	Scan: 9644 Run: LiebermanP-Sustek-InSolution-Faims-Stepped-1 P1_K.NSGELEATSAFLASGQR.A P2_K.NPKVPK.G 6 3	3	801.086	2400.24	0.237	3	2400.24	0.24
173	Q9NYB0	TE2IP_HUMAN Telomeric repeat-binding factor 2-interacting protein 1 OS=Homo sapiens OX=9606 GN=TERF2IP PE=1 SV=1TE2IP_HUMAN	Q9NYB0	TE2IP_HUMAN Telomeric repeat-binding factor 2-interacting protein 1 OS=Homo sapiens OX=9606 GN=TERF2IP PE=1 SV=1TE2IP_HUMAN	YLLGDAPVSPSSQKLK	KAEEDPEAADSGEPQNK	208	218	FALSE	FALSE	195	212	16	17	14	7	4	EDC	-18.011	16	20	16	0	0	0.5	16	23.69	FALSE	TRUE	FALSE	FALSE	Self	0	0	0	LiebermanP-Sustek-Xlink2Upper-Faims-Stepped-1	9649	LiebermanP-Sustek-Xlink2Upper-Faims-Stepped-1.mgf	6528	Scan: 9649 Run: LiebermanP-Sustek-Xlink2Upper-Faims-Stepped-1 P1_K.YLLGDAPVSPSSQKLK.R P2_R.KAEEDPEAADSGEPQNK.R 14 7	4	875.436	3497.71	0.713	4	3497.72	0.716
175	Q9NYB0	TE2IP_HUMAN Telomeric repeat-binding factor 2-interacting protein 1 OS=Homo sapiens OX=9606 GN=TERF2IP PE=1 SV=1TE2IP_HUMAN	Q9NYB0	TE2IP_HUMAN Telomeric repeat-binding factor 2-interacting protein 1 OS=Homo sapiens OX=9606 GN=TERF2IP PE=1 SV=1TE2IP_HUMAN	EEIQENEEAVKK	RTPDLPEEEYVK	241	238	FALSE	FALSE	241	229	12	12	1	10	4	EDC	-18.011	16	21	16	0	0	0.773	16	23.671	FALSE	TRUE	FALSE	FALSE	Self	0	0	0	LiebermanP-Sustek-InSolution-Faims-Stepped-2	11969	LiebermanP-Sustek-InSolution-Faims-Stepped-2.mgf	8286	Scan: 11969 Run: LiebermanP-Sustek-InSolution-Faims-Stepped-2 P1_K.RTPDLPEEEYVK.E P2_K.EEIQENEEAVKK.M 10 1	4	726.363	2901.43	0.425	4	2901.42	0.424
177	Q9NYB0	TE2IP_HUMAN Telomeric repeat-binding factor 2-interacting protein 1 OS=Homo sapiens OX=9606 GN=TERF2IP PE=1 SV=1TE2IP_HUMAN	Q9NYB0	TE2IP_HUMAN Telomeric repeat-binding factor 2-interacting protein 1 OS=Homo sapiens OX=9606 GN=TERF2IP PE=1 SV=1TE2IP_HUMAN	KAEEDPEAADSGEPQNKR	TPDLPEEEYVK	228	237	FALSE	FALSE	212	230	18	11	17	8	4	EDC	-18.011	14	24	14	0	0	0.706	14	23.528	FALSE	TRUE	FALSE	FALSE	Self	0	0	0	LiebermanP-Sustek-Xlink2Lower-Faims-Stepped-1	8118	LiebermanP-Sustek-Xlink2Lower-Faims-Stepped-1.mgf	5303	Scan: 8118 Run: LiebermanP-Sustek-Xlink2Lower-Faims-Stepped-1 P1_R.TPDLPEEEYVK.E P2_R.KAEEDPEAADSGEPQNKR.T 8 17	4	818.636	3270.51	0.513	4	3270.52	0.516
179	Q9NYB0	TE2IP_HUMAN Telomeric repeat-binding factor 2-interacting protein 1 OS=Homo sapiens OX=9606 GN=TERF2IP PE=1 SV=1TE2IP_HUMAN	Q9NYB0	TE2IP_HUMAN Telomeric repeat-binding factor 2-interacting protein 1 OS=Homo sapiens OX=9606 GN=TERF2IP PE=1 SV=1TE2IP_HUMAN	DDGSSMoxSFYVRPSPAKR	IAFTDADDVAILTYVK	39	138	FALSE	FALSE	24	134	17	16	16	5	4	EDC	-18.011	17	17	17	0	0	0.531	17	23.505	FALSE	TRUE	FALSE	FALSE	Self	0	0	0	LiebermanP-Sustek-Xlink2Upper-Faims-Stepped-2	17652	LiebermanP-Sustek-Xlink2Upper-Faims-Stepped-2.mgf	13619	Scan: 17652 Run: LiebermanP-Sustek-Xlink2Upper-Faims-Stepped-2 P1_R.IAFTDADDVAILTYVK.E P2_R.DDGSSMoxSFYVRPSPAKR.R 5 16	4	913.705	3650.79	0.791	4	3650.79	0.793
181	Q9NYB0	TE2IP_HUMAN Telomeric repeat-binding factor 2-interacting protein 1 OS=Homo sapiens OX=9606 GN=TERF2IP PE=1 SV=1TE2IP_HUMAN	Q9NYB0	TE2IP_HUMAN Telomeric repeat-binding factor 2-interacting protein 1 OS=Homo sapiens OX=9606 GN=TERF2IP PE=1 SV=1TE2IP_HUMAN	IAFTDADDVAILTYVKENAR	YLLGDAPVSPSSQK	149	199	FALSE	FALSE	134	195	20	14	16	5	4	EDC	-18.011	14	31	14	0	0	0.538	14	23.499	FALSE	TRUE	FALSE	FALSE	Self	0	0	0	LiebermanP-Sustek-Xlink2Upper-Faims-Stepped-2	21673	LiebermanP-Sustek-Xlink2Upper-Faims-Stepped-2.mgf	17156	Scan: 21673 Run: LiebermanP-Sustek-Xlink2Upper-Faims-Stepped-2 P1_K.YLLGDAPVSPSSQK.L P2_R.IAFTDADDVAILTYVKENAR.S 5 16	4	917.727	3666.88	0.877	4	3666.88	0.878
182	Q9NYB0	TE2IP_HUMAN Telomeric repeat-binding factor 2-interacting protein 1 OS=Homo sapiens OX=9606 GN=TERF2IP PE=1 SV=1TE2IP_HUMAN	Q9NYB0	TE2IP_HUMAN Telomeric repeat-binding factor 2-interacting protein 1 OS=Homo sapiens OX=9606 GN=TERF2IP PE=1 SV=1TE2IP_HUMAN	SPSSVTGNALWKAMEK	QDDIDLQKDDEDTR	165	373	FALSE	FALSE	154	365	16	14	12	9	4	EDC	-18.011	17	19	17	0	0	0.633	17	23.488	FALSE	TRUE	FALSE	FALSE	Self	0	0	0	LiebermanP-Sustek-Xlink2Lower-Faims-Stepped-1	13381	LiebermanP-Sustek-Xlink2Lower-Faims-Stepped-1.mgf	9720	Scan: 13381 Run: LiebermanP-Sustek-Xlink2Lower-Faims-Stepped-1 P1_R.SPSSVTGNALWKAMEK.S P2_R.QDDIDLQKDDEDTR.E 12 9	4	848.904	3391.59	0.585	4	3391.58	0.584
183	Q9NYB0	TE2IP_HUMAN Telomeric repeat-binding factor 2-interacting protein 1 OS=Homo sapiens OX=9606 GN=TERF2IP PE=1 SV=1TE2IP_HUMAN	Q15554	TERF2_HUMAN Telomeric repeat-binding factor 2 OS=Homo sapiens OX=9606 GN=TERF2 PE=1 SV=3TERF2_HUMAN	QDDIDLQKDDEDTR	DPTTQKLR	373	232	FALSE	FALSE	365	227	14	8	9	6	3	EDC	-18.011	10	22	10	0	0	0.786	10	23.464	FALSE	TRUE	FALSE	FALSE	Between	0	0.002	0.003	LiebermanP-Sustek-Xlink2Lower-Faims-Stepped-2	7438	LiebermanP-Sustek-Xlink2Lower-Faims-Stepped-2.mgf	4823	Scan: 7438 Run: LiebermanP-Sustek-Xlink2Lower-Faims-Stepped-2 P1_R.QDDIDLQKDDEDTR.E P2_K.DPTTQKLR.N 9 6	3	882.426	2644.26	0.257	3	2644.26	0.258
187	Q9NYB0	TE2IP_HUMAN Telomeric repeat-binding factor 2-interacting protein 1 OS=Homo sapiens OX=9606 GN=TERF2IP PE=1 SV=1TE2IP_HUMAN	Q9NYB0	TE2IP_HUMAN Telomeric repeat-binding factor 2-interacting protein 1 OS=Homo sapiens OX=9606 GN=TERF2IP PE=1 SV=1TE2IP_HUMAN	YLLGDAPVSPSSQKLK	KAEEDPEAADSGEPQNK	208	215	FALSE	FALSE	195	212	16	17	14	4	4	EDC	-18.011	17	17	17	0	0	0.531	17	23.435	FALSE	TRUE	FALSE	FALSE	Self	0	0	0	LiebermanP-Sustek-Xlink2Upper-Faims-Stepped-2	9738	LiebermanP-Sustek-Xlink2Upper-Faims-Stepped-2.mgf	6757	Scan: 9738 Run: LiebermanP-Sustek-Xlink2Upper-Faims-Stepped-2 P1_K.YLLGDAPVSPSSQKLK.R P2_R.KAEEDPEAADSGEPQNK.R 14 4	4	875.436	3497.72	0.715	4	3497.72	0.716
190	Q9NYB0	TE2IP_HUMAN Telomeric repeat-binding factor 2-interacting protein 1 OS=Homo sapiens OX=9606 GN=TERF2IP PE=1 SV=1TE2IP_HUMAN	Q9NYB0	TE2IP_HUMAN Telomeric repeat-binding factor 2-interacting protein 1 OS=Homo sapiens OX=9606 GN=TERF2IP PE=1 SV=1TE2IP_HUMAN	KAEEDPEAADSGEPQNKR	YLKHLR	216	186	FALSE	FALSE	212	184	18	6	5	3	5	EDC	-18.011	7	31	7	0	0	0.9	7	23.365	FALSE	TRUE	FALSE	FALSE	Self	0	0	0	LiebermanP-Sustek-InSolution-Faims-Stepped-1	4772	LiebermanP-Sustek-InSolution-Faims-Stepped-1.mgf	2108	Scan: 4772 Run: LiebermanP-Sustek-InSolution-Faims-Stepped-1 P1_R.YLKHLR.G P2_R.KAEEDPEAADSGEPQNKR.T 3 5	5	557.084	2780.38	0.384	5	2780.38	0.384
191	Q9NYB0	TE2IP_HUMAN Telomeric repeat-binding factor 2-interacting protein 1 OS=Homo sapiens OX=9606 GN=TERF2IP PE=1 SV=1TE2IP_HUMAN	Q9NYB0	TE2IP_HUMAN Telomeric repeat-binding factor 2-interacting protein 1 OS=Homo sapiens OX=9606 GN=TERF2IP PE=1 SV=1TE2IP_HUMAN	YLLGDAPVSPSSQKLKR	KAEEDPEAADSGEPQNK	208	218	FALSE	FALSE	195	212	17	17	14	7	4	EDC	-18.011	18	21	18	0	0	0.562	18	23.362	FALSE	TRUE	FALSE	FALSE	Self	0	0	0	LiebermanP-Sustek-Xlink2Lower-Faims-Stepped-1	9090	LiebermanP-Sustek-Xlink2Lower-Faims-Stepped-1.mgf	6048	Scan: 9090 Run: LiebermanP-Sustek-Xlink2Lower-Faims-Stepped-1 P1_K.YLLGDAPVSPSSQKLKR.K P2_R.KAEEDPEAADSGEPQNK.R 14 7	4	914.461	3653.82	0.815	4	3653.82	0.817
193	Q9NYB0	TE2IP_HUMAN Telomeric repeat-binding factor 2-interacting protein 1 OS=Homo sapiens OX=9606 GN=TERF2IP PE=1 SV=1TE2IP_HUMAN	Q15554	TERF2_HUMAN Telomeric repeat-binding factor 2 OS=Homo sapiens OX=9606 GN=TERF2 PE=1 SV=3TERF2_HUMAN	KAEEDPEAADSGEPQNK	NPKVPK	218	447	FALSE	FALSE	212	445	17	6	7	3	3	EDC	-18.011	6	25	6	0	0	0.781	6	23.344	FALSE	TRUE	FALSE	FALSE	Between	0	0.002	0.003	LiebermanP-Sustek-Xlink2Lower-Faims-Stepped-1	4734	LiebermanP-Sustek-Xlink2Lower-Faims-Stepped-1.mgf	2471	Scan: 4734 Run: LiebermanP-Sustek-Xlink2Lower-Faims-Stepped-1 P1_K.NPKVPK.G P2_R.KAEEDPEAADSGEPQNK.R 3 7	3	826.742	2477.2	0.203	3	2477.2	0.203
196	Q9NYB0	TE2IP_HUMAN Telomeric repeat-binding factor 2-interacting protein 1 OS=Homo sapiens OX=9606 GN=TERF2IP PE=1 SV=1TE2IP_HUMAN	Q9NYB0	TE2IP_HUMAN Telomeric repeat-binding factor 2-interacting protein 1 OS=Homo sapiens OX=9606 GN=TERF2IP PE=1 SV=1TE2IP_HUMAN	GQEHKYLLGDAPVSPSSQK	KAEEDPEAADSGEPQNK	194	216	FALSE	FALSE	190	212	19	17	5	5	5	EDC	-18.011	17	19	17	0	0	0.531	17	23.219	FALSE	TRUE	FALSE	FALSE	Self	0	0	0	LiebermanP-Sustek-Xlink2Lower-Faims-Stepped-1	7947	LiebermanP-Sustek-Xlink2Lower-Faims-Stepped-1.mgf	5151	Scan: 7947 Run: LiebermanP-Sustek-Xlink2Lower-Faims-Stepped-1 P1_R.KAEEDPEAADSGEPQNK.R P2_R.GQEHKYLLGDAPVSPSSQK.L 5 5	5	768.169	3835.81	0.809	5	3835.81	0.814
197	Q9NYB0	TE2IP_HUMAN Telomeric repeat-binding factor 2-interacting protein 1 OS=Homo sapiens OX=9606 GN=TERF2IP PE=1 SV=1TE2IP_HUMAN	Q9NYB0	TE2IP_HUMAN Telomeric repeat-binding factor 2-interacting protein 1 OS=Homo sapiens OX=9606 GN=TERF2IP PE=1 SV=1TE2IP_HUMAN	YLLGDAPVSPSSQKLK	AEEDPEAADSGEPQNK	208	215	FALSE	FALSE	195	213	16	16	14	3	4	EDC	-18.011	15	22	15	0	0	0.5	15	23.204	FALSE	TRUE	FALSE	FALSE	Self	0	0	0	LiebermanP-Sustek-Xlink2Lower-Faims-Stepped-1	10749	LiebermanP-Sustek-Xlink2Lower-Faims-Stepped-1.mgf	7477	Scan: 10749 Run: LiebermanP-Sustek-Xlink2Lower-Faims-Stepped-1 P1_K.YLLGDAPVSPSSQKLK.R P2_K.AEEDPEAADSGEPQNK.R 14 3	4	843.412	3369.62	0.618	4	3369.62	0.621
198	Q9NYB0	TE2IP_HUMAN Telomeric repeat-binding factor 2-interacting protein 1 OS=Homo sapiens OX=9606 GN=TERF2IP PE=1 SV=1TE2IP_HUMAN	Q15554	TERF2_HUMAN Telomeric repeat-binding factor 2 OS=Homo sapiens OX=9606 GN=TERF2 PE=1 SV=3TERF2_HUMAN	LGPASAADTGSEAKPGALAEGAAEPEPQR	HMoxSKDPTTQK	108	226	FALSE	FALSE	101	223	29	10	8	4	4	EDC	-18.011	9	40	9	0	0	0.556	9	23.171	FALSE	TRUE	FALSE	FALSE	Between	0	0.002	0.003	LiebermanP-Sustek-Xlink2Upper-Faims-Stepped-2	7461	LiebermanP-Sustek-Xlink2Upper-Faims-Stepped-2.mgf	4915	Scan: 7461 Run: LiebermanP-Sustek-Xlink2Upper-Faims-Stepped-2 P1_R.LGPASAADTGSEAKPGALAEGAAEPEPQR.H P2_K.HMoxSKDPTTQK.L 8 4	4	980.229	3916.89	0.886	4	3916.89	0.886
199	Q9NYB0	TE2IP_HUMAN Telomeric repeat-binding factor 2-interacting protein 1 OS=Homo sapiens OX=9606 GN=TERF2IP PE=1 SV=1TE2IP_HUMAN	Q9NYB0	TE2IP_HUMAN Telomeric repeat-binding factor 2-interacting protein 1 OS=Homo sapiens OX=9606 GN=TERF2IP PE=1 SV=1TE2IP_HUMAN	YLLGDAPVSPSSQKLKR	KAEEDPEAADSGEPQNKR	208	221	FALSE	FALSE	195	212	17	18	14	10	4	EDC	-18.011	16	16	18	0	0	0.529	16	23.158	FALSE	TRUE	FALSE	FALSE	Self	0	0	0	LiebermanP-Sustek-InSolution-Faims-Stepped-1	7746	LiebermanP-Sustek-InSolution-Faims-Stepped-1.mgf	4724	Scan: 7746 Run: LiebermanP-Sustek-InSolution-Faims-Stepped-1 P1_K.YLLGDAPVSPSSQKLKR.K P2_R.KAEEDPEAADSGEPQNKR.T 14 10	4	953.486	3809.92	0.917	4	3809.92	0.918
202	Q9NYB0	TE2IP_HUMAN Telomeric repeat-binding factor 2-interacting protein 1 OS=Homo sapiens OX=9606 GN=TERF2IP PE=1 SV=1TE2IP_HUMAN	Q15554	TERF2_HUMAN Telomeric repeat-binding factor 2 OS=Homo sapiens OX=9606 GN=TERF2 PE=1 SV=3TERF2_HUMAN	QDDIDLQKDDEDTR	KHMSK	373	222	FALSE	FALSE	365	222	14	5	9	1	3	EDC	-18.011	7	24	7	0	0	0.875	7	23.099	FALSE	TRUE	FALSE	FALSE	Between	0	0.002	0.003	LiebermanP-Sustek-Xlink2Lower-Faims-Stepped-1	5043	LiebermanP-Sustek-Xlink2Lower-Faims-Stepped-1.mgf	2716	Scan: 5043 Run: LiebermanP-Sustek-Xlink2Lower-Faims-Stepped-1 P1_R.QDDIDLQKDDEDTR.E P2_K.KHMSK.D 9 1	3	773.029	2316.07	0.066	3	2316.07	0.065
205	Q9NYB0	TE2IP_HUMAN Telomeric repeat-binding factor 2-interacting protein 1 OS=Homo sapiens OX=9606 GN=TERF2IP PE=1 SV=1TE2IP_HUMAN	Q9NYB0	TE2IP_HUMAN Telomeric repeat-binding factor 2-interacting protein 1 OS=Homo sapiens OX=9606 GN=TERF2IP PE=1 SV=1TE2IP_HUMAN	LGPASAADTGSEAKPGALAEGAAEPEPQR	SPSSVTGNALWKAMoxEK	120	165	FALSE	FALSE	101	154	29	16	20	12	6	EDC	-18.011	15	32	15	0	0	0.5	15	23.038	FALSE	TRUE	FALSE	FALSE	Self	0	0	0	LiebermanP-Sustek-Xlink2Upper-Faims-Stepped-2	11644	LiebermanP-Sustek-Xlink2Upper-Faims-Stepped-2.mgf	8335	Scan: 11644 Run: LiebermanP-Sustek-Xlink2Upper-Faims-Stepped-2 P1_R.SPSSVTGNALWKAMoxEK.S P2_R.LGPASAADTGSEAKPGALAEGAAEPEPQR.H 12 20	6	742.702	4450.17	0.168	6	4450.17	0.171
209	Q9NYB0	TE2IP_HUMAN Telomeric repeat-binding factor 2-interacting protein 1 OS=Homo sapiens OX=9606 GN=TERF2IP PE=1 SV=1TE2IP_HUMAN	Q9NYB0	TE2IP_HUMAN Telomeric repeat-binding factor 2-interacting protein 1 OS=Homo sapiens OX=9606 GN=TERF2IP PE=1 SV=1TE2IP_HUMAN	GQEHKYLLGDAPVSPSSQK	EEIQENEEAVKK	194	241	FALSE	FALSE	190	241	19	12	5	1	4	EDC	-18.011	13	27	13	0	0	0.636	13	23	FALSE	TRUE	FALSE	FALSE	Self	0	0	0	LiebermanP-Sustek-Xlink2Lower-Faims-Stepped-1	8601	LiebermanP-Sustek-Xlink2Lower-Faims-Stepped-1.mgf	5733	Scan: 8601 Run: LiebermanP-Sustek-Xlink2Lower-Faims-Stepped-1 P1_R.GQEHKYLLGDAPVSPSSQK.L P2_K.EEIQENEEAVKK.M 5 1	4	867.686	3466.71	0.714	4	3466.72	0.722
210	Q9NYB0	TE2IP_HUMAN Telomeric repeat-binding factor 2-interacting protein 1 OS=Homo sapiens OX=9606 GN=TERF2IP PE=1 SV=1TE2IP_HUMAN	Q9NYB0	TE2IP_HUMAN Telomeric repeat-binding factor 2-interacting protein 1 OS=Homo sapiens OX=9606 GN=TERF2IP PE=1 SV=1TE2IP_HUMAN	LGPASAADTGSEAKPGALAEGAAEPEPQR	KMLVEATR	126	252	FALSE	FALSE	101	252	29	8	26	1	5	EDC	-18.011	8	45	8	0	0	0.643	8	22.998	FALSE	TRUE	FALSE	FALSE	Self	0	0	0	LiebermanP-Sustek-Xlink2Lower-Faims-Stepped-2	10308	LiebermanP-Sustek-Xlink2Lower-Faims-Stepped-2.mgf	7191	Scan: 10308 Run: LiebermanP-Sustek-Xlink2Lower-Faims-Stepped-2 P1_R.LGPASAADTGSEAKPGALAEGAAEPEPQR.H P2_K.KMLVEATR.E 26 1	5	736.177	3675.85	0.85	5	3675.85	0.853
212	Q9NYB0	TE2IP_HUMAN Telomeric repeat-binding factor 2-interacting protein 1 OS=Homo sapiens OX=9606 GN=TERF2IP PE=1 SV=1TE2IP_HUMAN	Q15554	TERF2_HUMAN Telomeric repeat-binding factor 2 OS=Homo sapiens OX=9606 GN=TERF2 PE=1 SV=3TERF2_HUMAN	EEIQENEEAVKK	DPTTQKLR	241	232	FALSE	FALSE	241	227	12	8	1	6	3	EDC	-18.011	11	19	11	0	0	0.786	11	22.97	FALSE	TRUE	FALSE	FALSE	Between	0	0.002	0.003	LiebermanP-Sustek-Xlink2Upper-Faims-Stepped-2	6426	LiebermanP-Sustek-Xlink2Upper-Faims-Stepped-2.mgf	4018	Scan: 6426 Run: LiebermanP-Sustek-Xlink2Upper-Faims-Stepped-2 P1_K.EEIQENEEAVKK.M P2_K.DPTTQKLR.N 1 6	3	795.746	2384.22	0.217	3	2384.22	0.218
214	Q9NYB0	TE2IP_HUMAN Telomeric repeat-binding factor 2-interacting protein 1 OS=Homo sapiens OX=9606 GN=TERF2IP PE=1 SV=1TE2IP_HUMAN	Q9NYB0	TE2IP_HUMAN Telomeric repeat-binding factor 2-interacting protein 1 OS=Homo sapiens OX=9606 GN=TERF2IP PE=1 SV=1TE2IP_HUMAN	YLLGDAPVSPSSQKLK	KAEEDPEAADSGEPQNK	208	216	FALSE	FALSE	195	212	16	17	14	5	5	EDC	-18.011	16	20	16	0	0	0.5	16	22.962	FALSE	TRUE	FALSE	FALSE	Self	0	0	0	LiebermanP-Sustek-Xlink2Lower-Faims-Stepped-1	9839	LiebermanP-Sustek-Xlink2Lower-Faims-Stepped-1.mgf	6692	Scan: 9839 Run: LiebermanP-Sustek-Xlink2Lower-Faims-Stepped-1 P1_K.YLLGDAPVSPSSQKLK.R P2_R.KAEEDPEAADSGEPQNK.R 14 5	5	700.55	3497.72	0.715	5	3497.72	0.716
218	Q9NYB0	TE2IP_HUMAN Telomeric repeat-binding factor 2-interacting protein 1 OS=Homo sapiens OX=9606 GN=TERF2IP PE=1 SV=1TE2IP_HUMAN	Q15554	TERF2_HUMAN Telomeric repeat-binding factor 2 OS=Homo sapiens OX=9606 GN=TERF2 PE=1 SV=3TERF2_HUMAN	TPDLPEEEYVK	DPTTQKLR	235	232	FALSE	FALSE	230	227	11	8	6	6	3	EDC	-18.011	11	16	11	0	0	0.8	11	22.94	FALSE	TRUE	FALSE	FALSE	Between	0	0.002	0.003	LiebermanP-Sustek-Xlink2Upper-Faims-Stepped-2	10031	LiebermanP-Sustek-Xlink2Upper-Faims-Stepped-2.mgf	7017	Scan: 10031 Run: LiebermanP-Sustek-Xlink2Upper-Faims-Stepped-2 P1_R.TPDLPEEEYVK.E P2_K.DPTTQKLR.N 6 6	3	753.722	2258.14	0.143	3	2258.14	0.143
219	Q9NYB0	TE2IP_HUMAN Telomeric repeat-binding factor 2-interacting protein 1 OS=Homo sapiens OX=9606 GN=TERF2IP PE=1 SV=1TE2IP_HUMAN	Q15554	TERF2_HUMAN Telomeric repeat-binding factor 2 OS=Homo sapiens OX=9606 GN=TERF2 PE=1 SV=3TERF2_HUMAN	QDDIDLQKDDEDTR	NPKVPK	375	447	FALSE	FALSE	365	445	14	6	11	3	3	EDC	-18.011	8	22	8	0	0	0.8	8	22.936	FALSE	TRUE	FALSE	FALSE	Between	0	0.002	0.003	LiebermanP-Sustek-Xlink2Lower-Faims-Stepped-1	6624	LiebermanP-Sustek-Xlink2Lower-Faims-Stepped-1.mgf	4033	Scan: 6624 Run: LiebermanP-Sustek-Xlink2Lower-Faims-Stepped-1 P1_R.QDDIDLQKDDEDTR.E P2_K.NPKVPK.G 11 3	3	790.391	2368.15	0.151	3	2368.15	0.151
220	Q9NYB0	TE2IP_HUMAN Telomeric repeat-binding factor 2-interacting protein 1 OS=Homo sapiens OX=9606 GN=TERF2IP PE=1 SV=1TE2IP_HUMAN	Q9NYB0	TE2IP_HUMAN Telomeric repeat-binding factor 2-interacting protein 1 OS=Homo sapiens OX=9606 GN=TERF2IP PE=1 SV=1TE2IP_HUMAN	VSQPEVGAAIKIIR	IAFTDADDVAILTYVK	316	138	FALSE	FALSE	306	134	14	16	11	5	4	EDC	-18.011	17	18	17	0	0	0.567	17	22.929	FALSE	TRUE	FALSE	FALSE	Self	0	0	0	LiebermanP-Sustek-Xlink2Upper-Faims-Stepped-2	20774	LiebermanP-Sustek-Xlink2Upper-Faims-Stepped-2.mgf	16371	Scan: 20774 Run: LiebermanP-Sustek-Xlink2Upper-Faims-Stepped-2 P1_K.VSQPEVGAAIKIIR.Q P2_R.IAFTDADDVAILTYVK.E 11 5	4	804.953	3215.78	0.783	4	3215.78	0.781
223	Q9NYB0	TE2IP_HUMAN Telomeric repeat-binding factor 2-interacting protein 1 OS=Homo sapiens OX=9606 GN=TERF2IP PE=1 SV=1TE2IP_HUMAN	Q9NYB0	TE2IP_HUMAN Telomeric repeat-binding factor 2-interacting protein 1 OS=Homo sapiens OX=9606 GN=TERF2IP PE=1 SV=1TE2IP_HUMAN	GQEHKYLLGDAPVSPSSQK	EALVK	194	379	FALSE	FALSE	190	379	19	5	5	1	3	EDC	-18.011	7	33	7	0	0	0.917	7	22.908	FALSE	TRUE	FALSE	FALSE	Self	0	0	0	LiebermanP-Sustek-Xlink2Lower-Faims-Stepped-1	10091	LiebermanP-Sustek-Xlink2Lower-Faims-Stepped-1.mgf	6896	Scan: 10091 Run: LiebermanP-Sustek-Xlink2Lower-Faims-Stepped-1 P1_R.GQEHKYLLGDAPVSPSSQK.L P2_R.EALVK.K 5 1	3	861.125	2580.35	0.354	3	2580.36	0.355
224	Q9NYB0	TE2IP_HUMAN Telomeric repeat-binding factor 2-interacting protein 1 OS=Homo sapiens OX=9606 GN=TERF2IP PE=1 SV=1TE2IP_HUMAN	Q9NYB0	TE2IP_HUMAN Telomeric repeat-binding factor 2-interacting protein 1 OS=Homo sapiens OX=9606 GN=TERF2IP PE=1 SV=1TE2IP_HUMAN	DDGSSMSFYVRPSPAKR	QDDIDLQKDDEDTR	39	374	FALSE	FALSE	24	365	17	14	16	10	4	EDC	-18.011	15	15	16	0	0	0.5	15	22.891	FALSE	TRUE	FALSE	FALSE	Self	0	0	0	LiebermanP-Sustek-Xlink2Upper-Faims-Stepped-2	10369	LiebermanP-Sustek-Xlink2Upper-Faims-Stepped-2.mgf	7290	Scan: 10369 Run: LiebermanP-Sustek-Xlink2Upper-Faims-Stepped-2 P1_R.QDDIDLQKDDEDTR.E P2_R.DDGSSMSFYVRPSPAKR.R 10 16	4	897.414	3585.63	0.628	4	3585.63	0.628
225	Q9NYB0	TE2IP_HUMAN Telomeric repeat-binding factor 2-interacting protein 1 OS=Homo sapiens OX=9606 GN=TERF2IP PE=1 SV=1TE2IP_HUMAN	Q15554	TERF2_HUMAN Telomeric repeat-binding factor 2 OS=Homo sapiens OX=9606 GN=TERF2 PE=1 SV=3TERF2_HUMAN	QDDIDLQKDDEDTR	NPKVPK	373	447	FALSE	FALSE	365	445	14	6	9	3	3	EDC	-18.011	9	19	9	0	0	0.731	9	22.864	FALSE	TRUE	FALSE	FALSE	Between	0	0.002	0.003	LiebermanP-Sustek-Xlink2Lower-Faims-Stepped-2	6602	LiebermanP-Sustek-Xlink2Lower-Faims-Stepped-2.mgf	4099	Scan: 6602 Run: LiebermanP-Sustek-Xlink2Lower-Faims-Stepped-2 P1_R.QDDIDLQKDDEDTR.E P2_K.NPKVPK.G 9 3	3	790.391	2368.15	0.15	3	2368.15	0.151
227	Q9NYB0	TE2IP_HUMAN Telomeric repeat-binding factor 2-interacting protein 1 OS=Homo sapiens OX=9606 GN=TERF2IP PE=1 SV=1TE2IP_HUMAN	Q9NYB0	TE2IP_HUMAN Telomeric repeat-binding factor 2-interacting protein 1 OS=Homo sapiens OX=9606 GN=TERF2IP PE=1 SV=1TE2IP_HUMAN	QDDIDLQKDDEDTR	DDGSSMoxSFYVRPSPAKR	375	39	FALSE	FALSE	365	24	14	17	11	16	4	EDC	-18.011	15	21	15	0	0	0.5	15	22.845	FALSE	TRUE	FALSE	FALSE	Self	0	0	0	LiebermanP-Sustek-Xlink2Upper-Faims-Stepped-1	8322	LiebermanP-Sustek-Xlink2Upper-Faims-Stepped-1.mgf	5447	Scan: 8322 Run: LiebermanP-Sustek-Xlink2Upper-Faims-Stepped-1 P1_R.QDDIDLQKDDEDTR.E P2_R.DDGSSMoxSFYVRPSPAKR.R 11 16	4	901.412	3601.62	0.62	4	3601.62	0.623
230	Q9NYB0	TE2IP_HUMAN Telomeric repeat-binding factor 2-interacting protein 1 OS=Homo sapiens OX=9606 GN=TERF2IP PE=1 SV=1TE2IP_HUMAN	P03211	EBNA1_EBVB9 Epstein-Barr nuclear antigen 1 OS=Epstein-Barr virus (strain B95-8) OX=10377 GN=EBNA1 PE=1 SV=1EBNA1_EBVB9	AMEKSSLTQHSWQSLK	FENIAEGLR	169	83	FALSE	FALSE	166	78	16	9	4	6	4	EDC	-18.011	13	21	13	0	0	0.7	13	22.811	FALSE	TRUE	FALSE	FALSE	Between	0	0.002	0.003	LiebermanP-Sustek-Xlink2Upper-Faims-Stepped-1	12064	LiebermanP-Sustek-Xlink2Upper-Faims-Stepped-1.mgf	8596	Scan: 12064 Run: LiebermanP-Sustek-Xlink2Upper-Faims-Stepped-1 P1_K.FENIAEGLR.A P2_K.AMEKSSLTQHSWQSLK.D 6 4	4	723.367	2889.44	0.44	4	2889.44	0.444
232	Q9NYB0	TE2IP_HUMAN Telomeric repeat-binding factor 2-interacting protein 1 OS=Homo sapiens OX=9606 GN=TERF2IP PE=1 SV=1TE2IP_HUMAN	Q9NYB0	TE2IP_HUMAN Telomeric repeat-binding factor 2-interacting protein 1 OS=Homo sapiens OX=9606 GN=TERF2IP PE=1 SV=1TE2IP_HUMAN	QDDIDLQKDDEDTR	EALVKK	377	379	FALSE	FALSE	365	379	14	6	13	1	3	EDC	-18.011	10	24	10	0	0	0.923	10	22.758	FALSE	TRUE	FALSE	FALSE	Self	0	0	0	LiebermanP-Sustek-Xlink2Upper-Faims-Stepped-1	7744	LiebermanP-Sustek-Xlink2Upper-Faims-Stepped-1.mgf	4939	Scan: 7744 Run: LiebermanP-Sustek-Xlink2Upper-Faims-Stepped-1 P1_R.QDDIDLQKDDEDTR.E P2_R.EALVKK.F 13 1	3	792.062	2373.16	0.165	3	2373.17	0.166
233	Q9NYB0	TE2IP_HUMAN Telomeric repeat-binding factor 2-interacting protein 1 OS=Homo sapiens OX=9606 GN=TERF2IP PE=1 SV=1TE2IP_HUMAN	P03211	EBNA1_EBVB9 Epstein-Barr nuclear antigen 1 OS=Epstein-Barr virus (strain B95-8) OX=10377 GN=EBNA1 PE=1 SV=1EBNA1_EBVB9	GQEHKYLLGDAPVSPSSQK	SHVER	194	95	FALSE	FALSE	190	92	19	5	5	4	3	EDC	-18.011	7	34	7	0	0	0.875	7	22.755	FALSE	TRUE	FALSE	FALSE	Between	0	0.002	0.003	LiebermanP-Sustek-Xlink2Upper-Faims-Stepped-2	7899	LiebermanP-Sustek-Xlink2Upper-Faims-Stepped-2.mgf	5305	Scan: 7899 Run: LiebermanP-Sustek-Xlink2Upper-Faims-Stepped-2 P1_R.SHVER.T P2_R.GQEHKYLLGDAPVSPSSQK.L 4 5	3	883.784	2648.33	0.33	3	2648.33	0.331
240	Q9NYB0	TE2IP_HUMAN Telomeric repeat-binding factor 2-interacting protein 1 OS=Homo sapiens OX=9606 GN=TERF2IP PE=1 SV=1TE2IP_HUMAN	P03211	EBNA1_EBVB9 Epstein-Barr nuclear antigen 1 OS=Epstein-Barr virus (strain B95-8) OX=10377 GN=EBNA1 PE=1 SV=1EBNA1_EBVB9	YLLGDAPVSPSSQKLK	TTDEGTWVAGVFVYGGSK	208	99	FALSE	FALSE	195	97	16	18	14	3	4	EDC	-18.011	17	18	17	0	0	0.5	17	22.688	FALSE	TRUE	FALSE	FALSE	Between	0	0.002	0.003	LiebermanP-Sustek-Xlink2Lower-Faims-Stepped-1	18502	LiebermanP-Sustek-Xlink2Lower-Faims-Stepped-1.mgf	14185	Scan: 18502 Run: LiebermanP-Sustek-Xlink2Lower-Faims-Stepped-1 P1_K.YLLGDAPVSPSSQKLK.R P2_R.TTDEGTWVAGVFVYGGSK.T 14 3	4	890.21	3556.81	0.81	4	3556.81	0.809
243	Q9NYB0	TE2IP_HUMAN Telomeric repeat-binding factor 2-interacting protein 1 OS=Homo sapiens OX=9606 GN=TERF2IP PE=1 SV=1TE2IP_HUMAN	Q9NYB0	TE2IP_HUMAN Telomeric repeat-binding factor 2-interacting protein 1 OS=Homo sapiens OX=9606 GN=TERF2IP PE=1 SV=1TE2IP_HUMAN	AEEDPEAADSGEPQNKR	YLKHLR	214	186	FALSE	FALSE	213	184	17	6	2	3	4	EDC	-18.011	7	28	7	0	0	0.875	7	22.628	FALSE	TRUE	FALSE	FALSE	Self	0	0	0	LiebermanP-Sustek-InSolution-Faims-Stepped-1	5062	LiebermanP-Sustek-InSolution-Faims-Stepped-1.mgf	2360	Scan: 5062 Run: LiebermanP-Sustek-InSolution-Faims-Stepped-1 P1_R.YLKHLR.G P2_K.AEEDPEAADSGEPQNKR.T 3 2	4	664.079	2652.29	0.289	4	2652.29	0.289
244	Q9NYB0	TE2IP_HUMAN Telomeric repeat-binding factor 2-interacting protein 1 OS=Homo sapiens OX=9606 GN=TERF2IP PE=1 SV=1TE2IP_HUMAN	Q9NYB0	TE2IP_HUMAN Telomeric repeat-binding factor 2-interacting protein 1 OS=Homo sapiens OX=9606 GN=TERF2IP PE=1 SV=1TE2IP_HUMAN	GQEHKYLLGDAPVSPSSQK	IAFTDADDVAILTYVK	194	138	FALSE	FALSE	190	134	19	16	5	5	5	EDC	-18.011	15	22	15	0	0	0.5	15	22.604	FALSE	TRUE	FALSE	FALSE	Self	0	0	0	LiebermanP-Sustek-Xlink2Upper-Faims-Stepped-1	17307	LiebermanP-Sustek-Xlink2Upper-Faims-Stepped-1.mgf	13210	Scan: 17307 Run: LiebermanP-Sustek-Xlink2Upper-Faims-Stepped-1 P1_R.IAFTDADDVAILTYVK.E P2_R.GQEHKYLLGDAPVSPSSQK.L 5 5	5	756.193	3775.93	0.931	5	3775.93	0.931
247	Q9NYB0	TE2IP_HUMAN Telomeric repeat-binding factor 2-interacting protein 1 OS=Homo sapiens OX=9606 GN=TERF2IP PE=1 SV=1TE2IP_HUMAN	Q9NYB0	TE2IP_HUMAN Telomeric repeat-binding factor 2-interacting protein 1 OS=Homo sapiens OX=9606 GN=TERF2IP PE=1 SV=1TE2IP_HUMAN	TPDLPEEEYVKEEIQENEEAVK	SPSSVTGNALWKAMEK	236	165	FALSE	FALSE	230	154	22	16	7	12	5	EDC	-18.011	16	23	16	0	0	0.548	16	22.533	FALSE	TRUE	FALSE	FALSE	Self	0	0	0	LiebermanP-Sustek-Xlink2Lower-Faims-Stepped-2	16270	LiebermanP-Sustek-Xlink2Lower-Faims-Stepped-2.mgf	12331	Scan: 16270 Run: LiebermanP-Sustek-Xlink2Lower-Faims-Stepped-2 P1_R.TPDLPEEEYVKEEIQENEEAVK.K P2_R.SPSSVTGNALWKAMEK.S 7 12	5	861.821	4304.07	0.067	5	4304.07	0.068
249	Q9NYB0	TE2IP_HUMAN Telomeric repeat-binding factor 2-interacting protein 1 OS=Homo sapiens OX=9606 GN=TERF2IP PE=1 SV=1TE2IP_HUMAN	Q9NYB0	TE2IP_HUMAN Telomeric repeat-binding factor 2-interacting protein 1 OS=Homo sapiens OX=9606 GN=TERF2IP PE=1 SV=1TE2IP_HUMAN	GQEHKYLLGDAPVSPSSQK	RKAEEDPEAADSGEPQNK	194	218	FALSE	FALSE	190	211	19	18	5	8	5	EDC	-18.011	18	20	18	0	0	0.529	18	22.502	FALSE	TRUE	FALSE	FALSE	Self	0	0	0	LiebermanP-Sustek-Xlink2Upper-Faims-Stepped-1	7451	LiebermanP-Sustek-Xlink2Upper-Faims-Stepped-1.mgf	4706	Scan: 7451 Run: LiebermanP-Sustek-Xlink2Upper-Faims-Stepped-1 P1_K.RKAEEDPEAADSGEPQNK.R P2_R.GQEHKYLLGDAPVSPSSQK.L 8 5	5	799.39	3991.91	0.914	5	3991.91	0.915
250	Q9NYB0	TE2IP_HUMAN Telomeric repeat-binding factor 2-interacting protein 1 OS=Homo sapiens OX=9606 GN=TERF2IP PE=1 SV=1TE2IP_HUMAN	Q9NYB0	TE2IP_HUMAN Telomeric repeat-binding factor 2-interacting protein 1 OS=Homo sapiens OX=9606 GN=TERF2IP PE=1 SV=1TE2IP_HUMAN	SPSSVTGNALWKAMEK	SSLTQHSWQSLKDR	168	171	FALSE	FALSE	154	170	16	14	15	2	4	EDC	-18.011	14	21	14	0	0	0.615	14	22.494	FALSE	TRUE	FALSE	FALSE	Self	0	0	0	LiebermanP-Sustek-Xlink2Upper-Faims-Stepped-1	14795	LiebermanP-Sustek-Xlink2Upper-Faims-Stepped-1.mgf	11002	Scan: 14795 Run: LiebermanP-Sustek-Xlink2Upper-Faims-Stepped-1 P1_K.SSLTQHSWQSLKDR.Y P2_R.SPSSVTGNALWKAMEK.S 2 15	4	840.675	3358.67	0.672	4	3358.67	0.673
252	Q9NYB0	TE2IP_HUMAN Telomeric repeat-binding factor 2-interacting protein 1 OS=Homo sapiens OX=9606 GN=TERF2IP PE=1 SV=1TE2IP_HUMAN	Q9NYB0	TE2IP_HUMAN Telomeric repeat-binding factor 2-interacting protein 1 OS=Homo sapiens OX=9606 GN=TERF2IP PE=1 SV=1TE2IP_HUMAN	GQEHKYLLGDAPVSPSSQK	RTPDLPEEEYVK	194	236	FALSE	FALSE	190	229	19	12	5	8	4	EDC	-18.011	11	27	11	0	0	0.682	11	22.48	FALSE	TRUE	FALSE	FALSE	Self	0	0	0	LiebermanP-Sustek-Xlink2Lower-Faims-Stepped-1	10996	LiebermanP-Sustek-Xlink2Lower-Faims-Stepped-1.mgf	7698	Scan: 10996 Run: LiebermanP-Sustek-Xlink2Lower-Faims-Stepped-1 P1_K.RTPDLPEEEYVK.E P2_R.GQEHKYLLGDAPVSPSSQK.L 8 5	4	875.194	3496.75	0.746	4	3496.75	0.747
255	Q9NYB0	TE2IP_HUMAN Telomeric repeat-binding factor 2-interacting protein 1 OS=Homo sapiens OX=9606 GN=TERF2IP PE=1 SV=1TE2IP_HUMAN	Q9NYB0	TE2IP_HUMAN Telomeric repeat-binding factor 2-interacting protein 1 OS=Homo sapiens OX=9606 GN=TERF2IP PE=1 SV=1TE2IP_HUMAN	LGPASAADTGSEAKPGALAEGAAEPEPQR	YLKHLR	108	186	FALSE	FALSE	101	184	29	6	8	3	4	EDC	-18.011	6	41	6	0	0	0.732	6	22.45	FALSE	TRUE	FALSE	FALSE	Self	0	0	0	LiebermanP-Sustek-Xlink2Lower-Faims-Stepped-1	8247	LiebermanP-Sustek-Xlink2Lower-Faims-Stepped-1.mgf	5418	Scan: 8247 Run: LiebermanP-Sustek-Xlink2Lower-Faims-Stepped-1 P1_R.YLKHLR.G P2_R.LGPASAADTGSEAKPGALAEGAAEPEPQR.H 3 8	4	890.462	3557.82	0.821	4	3557.82	0.823
256	Q9NYB0	TE2IP_HUMAN Telomeric repeat-binding factor 2-interacting protein 1 OS=Homo sapiens OX=9606 GN=TERF2IP PE=1 SV=1TE2IP_HUMAN	Q9NYB0	TE2IP_HUMAN Telomeric repeat-binding factor 2-interacting protein 1 OS=Homo sapiens OX=9606 GN=TERF2IP PE=1 SV=1TE2IP_HUMAN	KAEEDPEAADSGEPQNKR	TPDLPEEEYVK	228	235	FALSE	FALSE	212	230	18	11	17	6	4	EDC	-18.011	17	25	17	0	0	0.735	17	22.421	FALSE	TRUE	FALSE	FALSE	Self	0	0	0	LiebermanP-Sustek-Xlink2Upper-Faims-Stepped-2	8044	LiebermanP-Sustek-Xlink2Upper-Faims-Stepped-2.mgf	5430	Scan: 8044 Run: LiebermanP-Sustek-Xlink2Upper-Faims-Stepped-2 P1_R.TPDLPEEEYVK.E P2_R.KAEEDPEAADSGEPQNKR.T 6 17	4	818.636	3270.51	0.514	4	3270.52	0.516
258	Q9NYB0	TE2IP_HUMAN Telomeric repeat-binding factor 2-interacting protein 1 OS=Homo sapiens OX=9606 GN=TERF2IP PE=1 SV=1TE2IP_HUMAN	Q9NYB0	TE2IP_HUMAN Telomeric repeat-binding factor 2-interacting protein 1 OS=Homo sapiens OX=9606 GN=TERF2IP PE=1 SV=1TE2IP_HUMAN	GQEHKYLLGDAPVSPSSQK	QLMEK	194	323	FALSE	FALSE	190	320	19	5	5	4	3	EDC	-18.011	6	31	6	0	0	0.861	6	22.415	FALSE	TRUE	FALSE	FALSE	Self	0	0	0	LiebermanP-Sustek-InSolution-Faims-Stepped-2	8850	LiebermanP-Sustek-InSolution-Faims-Stepped-2.mgf	5538	Scan: 8850 Run: LiebermanP-Sustek-InSolution-Faims-Stepped-2 P1_R.QLMEK.F P2_R.GQEHKYLLGDAPVSPSSQK.L 4 5	3	890.79	2669.35	0.349	3	2669.35	0.348
259	Q9NYB0	TE2IP_HUMAN Telomeric repeat-binding factor 2-interacting protein 1 OS=Homo sapiens OX=9606 GN=TERF2IP PE=1 SV=1TE2IP_HUMAN	Q9NYB0	TE2IP_HUMAN Telomeric repeat-binding factor 2-interacting protein 1 OS=Homo sapiens OX=9606 GN=TERF2IP PE=1 SV=1TE2IP_HUMAN	AMEKSSLTQHSWQSLK	LELEAYR	169	95	FALSE	FALSE	166	94	16	7	4	2	4	EDC	-18.011	11	24	11	0	0	0.8	11	22.409	FALSE	TRUE	FALSE	FALSE	Self	0	0	0	LiebermanP-Sustek-Xlink2Upper-Faims-Stepped-2	12222	LiebermanP-Sustek-Xlink2Upper-Faims-Stepped-2.mgf	8841	Scan: 12222 Run: LiebermanP-Sustek-Xlink2Upper-Faims-Stepped-2 P1_R.LELEAYR.L P2_K.AMEKSSLTQHSWQSLK.D 2 4	4	684.602	2734.38	0.377	4	2734.38	0.375
261	Q9NYB0	TE2IP_HUMAN Telomeric repeat-binding factor 2-interacting protein 1 OS=Homo sapiens OX=9606 GN=TERF2IP PE=1 SV=1TE2IP_HUMAN	P03211	EBNA1_EBVB9 Epstein-Barr nuclear antigen 1 OS=Epstein-Barr virus (strain B95-8) OX=10377 GN=EBNA1 PE=1 SV=1EBNA1_EBVB9	KAEEDPEAADSGEPQNKR	FENIAEGLR	228	83	FALSE	FALSE	212	78	18	9	17	6	4	EDC	-18.011	11	23	11	0	0	0.676	11	22.362	FALSE	TRUE	FALSE	FALSE	Between	0	0.002	0.003	LiebermanP-Sustek-Xlink2Lower-Faims-Stepped-1	8381	LiebermanP-Sustek-Xlink2Lower-Faims-Stepped-1.mgf	5537	Scan: 8381 Run: LiebermanP-Sustek-Xlink2Lower-Faims-Stepped-1 P1_R.KAEEDPEAADSGEPQNKR.T P2_K.FENIAEGLR.A 17 6	4	750.861	2999.42	0.416	4	2999.42	0.422
263	Q9NYB0	TE2IP_HUMAN Telomeric repeat-binding factor 2-interacting protein 1 OS=Homo sapiens OX=9606 GN=TERF2IP PE=1 SV=1TE2IP_HUMAN	Q15554	TERF2_HUMAN Telomeric repeat-binding factor 2 OS=Homo sapiens OX=9606 GN=TERF2 PE=1 SV=3TERF2_HUMAN	QDDIDLQKDDEDTR	ALKSESAASSTGK	374	287	FALSE	FALSE	365	285	14	13	10	3	3	EDC	-18.011	14	22	14	0	0	0.583	14	22.356	FALSE	TRUE	FALSE	FALSE	Between	0	0.002	0.003	LiebermanP-Sustek-Xlink2Lower-Faims-Stepped-2	6445	LiebermanP-Sustek-Xlink2Lower-Faims-Stepped-2.mgf	3961	Scan: 6445 Run: LiebermanP-Sustek-Xlink2Lower-Faims-Stepped-2 P1_R.QDDIDLQKDDEDTR.E P2_K.ALKSESAASSTGK.E 10 3	3	975.128	2922.36	0.361	3	2922.37	0.369
265	Q9NYB0	TE2IP_HUMAN Telomeric repeat-binding factor 2-interacting protein 1 OS=Homo sapiens OX=9606 GN=TERF2IP PE=1 SV=1TE2IP_HUMAN	Q9NYB0	TE2IP_HUMAN Telomeric repeat-binding factor 2-interacting protein 1 OS=Homo sapiens OX=9606 GN=TERF2IP PE=1 SV=1TE2IP_HUMAN	TPDLPEEEYVKEEIQENEEAVKK	SPSSVTGNALWKAMEK	237	165	FALSE	FALSE	230	154	23	16	8	12	5	EDC	-18.011	16	23	16	0	0	0.523	16	22.272	FALSE	TRUE	FALSE	FALSE	Self	0	0	0	LiebermanP-Sustek-Xlink2Lower-Faims-Stepped-1	15621	LiebermanP-Sustek-Xlink2Lower-Faims-Stepped-1.mgf	11650	Scan: 15621 Run: LiebermanP-Sustek-Xlink2Lower-Faims-Stepped-1 P1_R.TPDLPEEEYVKEEIQENEEAVKK.M P2_R.SPSSVTGNALWKAMEK.S 8 12	5	887.439	4432.16	0.159	5	4432.16	0.163
266	Q9NYB0	TE2IP_HUMAN Telomeric repeat-binding factor 2-interacting protein 1 OS=Homo sapiens OX=9606 GN=TERF2IP PE=1 SV=1TE2IP_HUMAN	Q15554	TERF2_HUMAN Telomeric repeat-binding factor 2 OS=Homo sapiens OX=9606 GN=TERF2 PE=1 SV=3TERF2_HUMAN	QDDIDLQKDDEDTR	NKRPR	376	371	FALSE	FALSE	365	370	14	5	12	2	3	EDC	-18.011	5	25	5	0	0	0.875	5	22.272	FALSE	TRUE	FALSE	FALSE	Between	0	0.002	0.004	LiebermanP-Sustek-Xlink2Lower-Faims-Stepped-2	5136	LiebermanP-Sustek-Xlink2Lower-Faims-Stepped-2.mgf	2879	Scan: 5136 Run: LiebermanP-Sustek-Xlink2Lower-Faims-Stepped-2 P1_R.QDDIDLQKDDEDTR.E P2_K.NKRPR.K 12 2	3	786.386	2356.14	0.136	3	2356.14	0.137
267	Q9NYB0	TE2IP_HUMAN Telomeric repeat-binding factor 2-interacting protein 1 OS=Homo sapiens OX=9606 GN=TERF2IP PE=1 SV=1TE2IP_HUMAN	Q15554	TERF2_HUMAN Telomeric repeat-binding factor 2 OS=Homo sapiens OX=9606 GN=TERF2 PE=1 SV=3TERF2_HUMAN	IAFTDADDVAILTYVK	KRPGR	138	27	FALSE	FALSE	134	27	16	5	5	1	3	EDC	-18.011	5	27	5	0	0	0.625	5	22.271	FALSE	TRUE	FALSE	FALSE	Between	0	0.002	0.004	LiebermanP-Sustek-Xlink2Upper-Faims-Stepped-2	15099	LiebermanP-Sustek-Xlink2Upper-Faims-Stepped-2.mgf	11359	Scan: 15099 Run: LiebermanP-Sustek-Xlink2Upper-Faims-Stepped-2 P1_R.KRPGR.E P2_R.IAFTDADDVAILTYVK.E 1 5	3	783.769	2348.29	0.286	3	2348.28	0.285
269	Q9NYB0	TE2IP_HUMAN Telomeric repeat-binding factor 2-interacting protein 1 OS=Homo sapiens OX=9606 GN=TERF2IP PE=1 SV=1TE2IP_HUMAN	P03211	EBNA1_EBVB9 Epstein-Barr nuclear antigen 1 OS=Epstein-Barr virus (strain B95-8) OX=10377 GN=EBNA1 PE=1 SV=1EBNA1_EBVB9	AMEKSSLTQHSWQSLK	FENIAEGLR	169	83	FALSE	FALSE	166	78	16	9	4	6	5	EDC	-18.011	12	19	12	0	0	0.633	12	22.233	FALSE	TRUE	FALSE	FALSE	Between	0	0.002	0.004	LiebermanP-Sustek-Xlink2Upper-Faims-Stepped-2	12851	LiebermanP-Sustek-Xlink2Upper-Faims-Stepped-2.mgf	9404	Scan: 12851 Run: LiebermanP-Sustek-Xlink2Upper-Faims-Stepped-2 P1_K.FENIAEGLR.A P2_K.AMEKSSLTQHSWQSLK.D 6 4	5	578.895	2889.44	0.441	5	2889.44	0.444
270	Q9NYB0	TE2IP_HUMAN Telomeric repeat-binding factor 2-interacting protein 1 OS=Homo sapiens OX=9606 GN=TERF2IP PE=1 SV=1TE2IP_HUMAN	Q15554	TERF2_HUMAN Telomeric repeat-binding factor 2 OS=Homo sapiens OX=9606 GN=TERF2 PE=1 SV=3TERF2_HUMAN	YLLGDAPVSPSSQK	DPTTQKLR	199	232	FALSE	FALSE	195	227	14	8	5	6	3	EDC	-18.011	11	19	11	0	0	0.731	11	22.226	FALSE	TRUE	FALSE	FALSE	Between	0	0.002	0.004	LiebermanP-Sustek-InSolution-Faims-Stepped-1	9725	LiebermanP-Sustek-InSolution-Faims-Stepped-1.mgf	6381	Scan: 9725 Run: LiebermanP-Sustek-InSolution-Faims-Stepped-1 P1_K.YLLGDAPVSPSSQK.L P2_K.DPTTQKLR.N 5 6	3	801.096	2400.26	0.265	3	2400.26	0.265
271	Q9NYB0	TE2IP_HUMAN Telomeric repeat-binding factor 2-interacting protein 1 OS=Homo sapiens OX=9606 GN=TERF2IP PE=1 SV=1TE2IP_HUMAN	Q9NYB0	TE2IP_HUMAN Telomeric repeat-binding factor 2-interacting protein 1 OS=Homo sapiens OX=9606 GN=TERF2IP PE=1 SV=1TE2IP_HUMAN	SPSSVTGNALWKAMoxEK	KAEEDPEAADSGEPQNK	165	221	FALSE	FALSE	154	212	16	17	12	10	4	EDC	-18.011	18	18	18	0	0	0.594	18	22.2	FALSE	TRUE	FALSE	FALSE	Self	0	0	0	LiebermanP-Sustek-Xlink2Lower-Faims-Stepped-2	8595	LiebermanP-Sustek-Xlink2Lower-Faims-Stepped-2.mgf	5812	Scan: 8595 Run: LiebermanP-Sustek-Xlink2Lower-Faims-Stepped-2 P1_R.SPSSVTGNALWKAMoxEK.S P2_R.KAEEDPEAADSGEPQNK.R 12 10	4	880.166	3516.63	0.633	4	3516.63	0.631
274	Q9NYB0	TE2IP_HUMAN Telomeric repeat-binding factor 2-interacting protein 1 OS=Homo sapiens OX=9606 GN=TERF2IP PE=1 SV=1TE2IP_HUMAN	P03211	EBNA1_EBVB9 Epstein-Barr nuclear antigen 1 OS=Epstein-Barr virus (strain B95-8) OX=10377 GN=EBNA1 PE=1 SV=1EBNA1_EBVB9	QLMEKFNLDLSTVTQAFLK	SHVER	324	95	FALSE	FALSE	320	92	19	5	5	4	3	EDC	-18.011	7	32	7	0	0	0.875	7	22.16	FALSE	TRUE	FALSE	FALSE	Between	0	0.002	0.004	LiebermanP-Sustek-Xlink2Lower-Faims-Stepped-2	21897	LiebermanP-Sustek-Xlink2Lower-Faims-Stepped-2.mgf	17236	Scan: 21897 Run: LiebermanP-Sustek-Xlink2Lower-Faims-Stepped-2 P1_R.SHVER.T P2_R.QLMEKFNLDLSTVTQAFLK.N 4 5	3	945.499	2833.48	0.476	3	2833.48	0.48
277	Q9NYB0	TE2IP_HUMAN Telomeric repeat-binding factor 2-interacting protein 1 OS=Homo sapiens OX=9606 GN=TERF2IP PE=1 SV=1TE2IP_HUMAN	Q9NYB0	TE2IP_HUMAN Telomeric repeat-binding factor 2-interacting protein 1 OS=Homo sapiens OX=9606 GN=TERF2IP PE=1 SV=1TE2IP_HUMAN	SPSSVTGNALWKAMoxEK	QDDIDLQKDDEDTR	165	376	FALSE	FALSE	154	365	16	14	12	12	4	EDC	-18.011	15	20	15	0	0	0.577	15	22.139	FALSE	TRUE	FALSE	FALSE	Self	0	0	0	LiebermanP-Sustek-Xlink2Lower-Faims-Stepped-1	10301	LiebermanP-Sustek-Xlink2Lower-Faims-Stepped-1.mgf	7084	Scan: 10301 Run: LiebermanP-Sustek-Xlink2Lower-Faims-Stepped-1 P1_R.SPSSVTGNALWKAMoxEK.S P2_R.QDDIDLQKDDEDTR.E 12 12	4	852.902	3407.58	0.577	4	3407.58	0.579
280	Q9NYB0	TE2IP_HUMAN Telomeric repeat-binding factor 2-interacting protein 1 OS=Homo sapiens OX=9606 GN=TERF2IP PE=1 SV=1TE2IP_HUMAN	Q9NYB0	TE2IP_HUMAN Telomeric repeat-binding factor 2-interacting protein 1 OS=Homo sapiens OX=9606 GN=TERF2IP PE=1 SV=1TE2IP_HUMAN	YLLGDAPVSPSSQKLK	IAFTDADDVAILTYVK	208	138	FALSE	FALSE	195	134	16	16	14	5	5	EDC	-18.011	16	17	16	0	0	0.533	16	22.115	FALSE	TRUE	FALSE	FALSE	Self	0	0	0	LiebermanP-Sustek-Xlink2Upper-Faims-Stepped-2	20138	LiebermanP-Sustek-Xlink2Upper-Faims-Stepped-2.mgf	15810	Scan: 20138 Run: LiebermanP-Sustek-Xlink2Upper-Faims-Stepped-2 P1_K.YLLGDAPVSPSSQKLK.R P2_R.IAFTDADDVAILTYVK.E 14 5	5	688.574	3437.83	0.834	5	3437.83	0.833
281	Q9NYB0	TE2IP_HUMAN Telomeric repeat-binding factor 2-interacting protein 1 OS=Homo sapiens OX=9606 GN=TERF2IP PE=1 SV=1TE2IP_HUMAN	Q9NYB0	TE2IP_HUMAN Telomeric repeat-binding factor 2-interacting protein 1 OS=Homo sapiens OX=9606 GN=TERF2IP PE=1 SV=1TE2IP_HUMAN	TPDLPEEEYVKEEIQENEEAVK	SPSSVTGNALWKAMEK	237	165	FALSE	FALSE	230	154	22	16	8	12	5	EDC	-18.011	15	24	15	0	0	0.533	15	22.112	FALSE	TRUE	FALSE	FALSE	Self	0	0	0	LiebermanP-Sustek-Xlink2Lower-Faims-Stepped-1	16237	LiebermanP-Sustek-Xlink2Lower-Faims-Stepped-1.mgf	12200	Scan: 16237 Run: LiebermanP-Sustek-Xlink2Lower-Faims-Stepped-1 P1_R.TPDLPEEEYVKEEIQENEEAVK.K P2_R.SPSSVTGNALWKAMEK.S 8 12	5	861.819	4304.06	0.061	5	4304.07	0.068
285	Q9NYB0	TE2IP_HUMAN Telomeric repeat-binding factor 2-interacting protein 1 OS=Homo sapiens OX=9606 GN=TERF2IP PE=1 SV=1TE2IP_HUMAN	Q15554	TERF2_HUMAN Telomeric repeat-binding factor 2 OS=Homo sapiens OX=9606 GN=TERF2 PE=1 SV=3TERF2_HUMAN	QDDIDLQKDDEDTR	SESAASSTGKEDK	375	297	FALSE	FALSE	365	288	14	13	11	10	4	EDC	-18.011	14	17	14	0	0	0.583	14	22.049	FALSE	TRUE	FALSE	FALSE	Between	0	0.002	0.004	LiebermanP-Sustek-Xlink2Upper-Faims-Stepped-2	5685	LiebermanP-Sustek-Xlink2Upper-Faims-Stepped-2.mgf	3392	Scan: 5685 Run: LiebermanP-Sustek-Xlink2Upper-Faims-Stepped-2 P1_K.SESAASSTGKEDK.Q P2_R.QDDIDLQKDDEDTR.E 10 11	4	746.586	2982.32	0.317	4	2982.32	0.317
286	Q9NYB0	TE2IP_HUMAN Telomeric repeat-binding factor 2-interacting protein 1 OS=Homo sapiens OX=9606 GN=TERF2IP PE=1 SV=1TE2IP_HUMAN	Q9NYB0	TE2IP_HUMAN Telomeric repeat-binding factor 2-interacting protein 1 OS=Homo sapiens OX=9606 GN=TERF2IP PE=1 SV=1TE2IP_HUMAN	LGPASAADTGSEAKPGALAEGAAEPEPQR	SPSSVTGNALWKAMEK	120	165	FALSE	FALSE	101	154	29	16	20	12	6	EDC	-18.011	14	30	14	0	0	0.5	14	22.028	FALSE	TRUE	FALSE	FALSE	Self	0	0	0	LiebermanP-Sustek-Xlink2Upper-Faims-Stepped-1	13229	LiebermanP-Sustek-Xlink2Upper-Faims-Stepped-1.mgf	9635	Scan: 13229 Run: LiebermanP-Sustek-Xlink2Upper-Faims-Stepped-1 P1_R.SPSSVTGNALWKAMEK.S P2_R.LGPASAADTGSEAKPGALAEGAAEPEPQR.H 12 20	6	740.037	4434.18	0.176	6	4434.18	0.176
289	Q9NYB0	TE2IP_HUMAN Telomeric repeat-binding factor 2-interacting protein 1 OS=Homo sapiens OX=9606 GN=TERF2IP PE=1 SV=1TE2IP_HUMAN	Q9NYB0	TE2IP_HUMAN Telomeric repeat-binding factor 2-interacting protein 1 OS=Homo sapiens OX=9606 GN=TERF2IP PE=1 SV=1TE2IP_HUMAN	DDGSSMSFYVRPSPAKR	QDDIDLQKDDEDTR	39	369	FALSE	FALSE	24	365	17	14	16	5	4	EDC	-18.011	13	16	13	0	0	0.531	13	21.981	FALSE	TRUE	FALSE	FALSE	Self	0	0	0	LiebermanP-Sustek-Xlink2Lower-Faims-Stepped-1	10066	LiebermanP-Sustek-Xlink2Lower-Faims-Stepped-1.mgf	6875	Scan: 10066 Run: LiebermanP-Sustek-Xlink2Lower-Faims-Stepped-1 P1_R.QDDIDLQKDDEDTR.E P2_R.DDGSSMSFYVRPSPAKR.R 5 16	4	897.414	3585.63	0.627	4	3585.63	0.628
293	Q9NYB0	TE2IP_HUMAN Telomeric repeat-binding factor 2-interacting protein 1 OS=Homo sapiens OX=9606 GN=TERF2IP PE=1 SV=1TE2IP_HUMAN	Q15554	TERF2_HUMAN Telomeric repeat-binding factor 2 OS=Homo sapiens OX=9606 GN=TERF2 PE=1 SV=3TERF2_HUMAN	IAFTDADDVAILTYVKENAR	DLVLPTQALPASPALK	149	354	FALSE	FALSE	134	354	20	16	16	1	4	EDC	-18.011	15	24	15	0	0	0.5	15	21.913	FALSE	TRUE	FALSE	FALSE	Between	0	0.002	0.004	LiebermanP-Sustek-InSolution-Faims-Stepped-1	22303	LiebermanP-Sustek-InSolution-Faims-Stepped-1.mgf	17350	Scan: 22303 Run: LiebermanP-Sustek-InSolution-Faims-Stepped-1 P1_R.IAFTDADDVAILTYVKENAR.S P2_K.DLVLPTQALPASPALK.N 16 1	4	960.774	3839.07	0.067	4	3839.07	0.072
295	Q9NYB0	TE2IP_HUMAN Telomeric repeat-binding factor 2-interacting protein 1 OS=Homo sapiens OX=9606 GN=TERF2IP PE=1 SV=1TE2IP_HUMAN	Q15554	TERF2_HUMAN Telomeric repeat-binding factor 2 OS=Homo sapiens OX=9606 GN=TERF2 PE=1 SV=3TERF2_HUMAN	IAFTDADDVAILTYVK	ALKSESAASSTGKEDK	138	287	FALSE	FALSE	134	285	16	16	5	3	4	EDC	-18.011	12	24	12	0	0	0.5	12	21.875	FALSE	TRUE	FALSE	FALSE	Between	0	0.002	0.004	LiebermanP-Sustek-Xlink2Lower-Faims-Stepped-2	15480	LiebermanP-Sustek-Xlink2Lower-Faims-Stepped-2.mgf	11627	Scan: 15480 Run: LiebermanP-Sustek-Xlink2Lower-Faims-Stepped-2 P1_R.IAFTDADDVAILTYVK.E P2_K.ALKSESAASSTGKEDK.Q 5 3	4	836.932	3343.7	0.699	4	3343.7	0.703
301	Q9NYB0	TE2IP_HUMAN Telomeric repeat-binding factor 2-interacting protein 1 OS=Homo sapiens OX=9606 GN=TERF2IP PE=1 SV=1TE2IP_HUMAN	Q9NYB0	TE2IP_HUMAN Telomeric repeat-binding factor 2-interacting protein 1 OS=Homo sapiens OX=9606 GN=TERF2IP PE=1 SV=1TE2IP_HUMAN	GQEHKYLLGDAPVSPSSQK	KAEEDPEAADSGEPQNK	194	215	FALSE	FALSE	190	212	19	17	5	4	5	EDC	-18.011	17	18	17	0	0	0.528	17	21.804	FALSE	TRUE	FALSE	FALSE	Self	0	0	0	LiebermanP-Sustek-Xlink2Lower-Faims-Stepped-2	8019	LiebermanP-Sustek-Xlink2Lower-Faims-Stepped-2.mgf	5299	Scan: 8019 Run: LiebermanP-Sustek-Xlink2Lower-Faims-Stepped-2 P1_R.KAEEDPEAADSGEPQNK.R P2_R.GQEHKYLLGDAPVSPSSQK.L 4 5	5	768.169	3835.81	0.81	5	3835.81	0.814
303	Q9NYB0	TE2IP_HUMAN Telomeric repeat-binding factor 2-interacting protein 1 OS=Homo sapiens OX=9606 GN=TERF2IP PE=1 SV=1TE2IP_HUMAN	Q9NYB0	TE2IP_HUMAN Telomeric repeat-binding factor 2-interacting protein 1 OS=Homo sapiens OX=9606 GN=TERF2IP PE=1 SV=1TE2IP_HUMAN	LGPASAADTGSEAKPGALAEGAAEPEPQR	LELEAYR	114	95	FALSE	FALSE	101	94	29	7	14	2	4	EDC	-18.011	5	48	5	0	0	0.5	5	21.782	FALSE	TRUE	FALSE	FALSE	Self	0	0	0	LiebermanP-Sustek-Xlink2Lower-Faims-Stepped-2	11711	LiebermanP-Sustek-Xlink2Lower-Faims-Stepped-2.mgf	8341	Scan: 11711 Run: LiebermanP-Sustek-Xlink2Lower-Faims-Stepped-2 P1_R.LGPASAADTGSEAKPGALAEGAAEPEPQR.H P2_R.LELEAYR.L 14 2	4	906.455	3621.79	0.791	4	3621.79	0.791
304	Q9NYB0	TE2IP_HUMAN Telomeric repeat-binding factor 2-interacting protein 1 OS=Homo sapiens OX=9606 GN=TERF2IP PE=1 SV=1TE2IP_HUMAN	Q15554	TERF2_HUMAN Telomeric repeat-binding factor 2 OS=Homo sapiens OX=9606 GN=TERF2 PE=1 SV=3TERF2_HUMAN	QDDIDLQKDDEDTR	KHMSK	376	222	FALSE	FALSE	365	222	14	5	12	1	3	EDC	-18.011	7	20	7	0	0	0.769	7	21.775	FALSE	TRUE	FALSE	FALSE	Between	0	0.002	0.004	LiebermanP-Sustek-Xlink2Lower-Faims-Stepped-2	5278	LiebermanP-Sustek-Xlink2Lower-Faims-Stepped-2.mgf	2991	Scan: 5278 Run: LiebermanP-Sustek-Xlink2Lower-Faims-Stepped-2 P1_R.QDDIDLQKDDEDTR.E P2_K.KHMSK.D 12 1	3	773.028	2316.06	0.063	3	2316.07	0.065
305	Q9NYB0	TE2IP_HUMAN Telomeric repeat-binding factor 2-interacting protein 1 OS=Homo sapiens OX=9606 GN=TERF2IP PE=1 SV=1TE2IP_HUMAN	Q9NYB0	TE2IP_HUMAN Telomeric repeat-binding factor 2-interacting protein 1 OS=Homo sapiens OX=9606 GN=TERF2IP PE=1 SV=1TE2IP_HUMAN	AEEDPEAADSGEPQNKR	IAFTDADDVAILTYVK	228	138	FALSE	FALSE	213	134	17	16	16	5	4	EDC	-18.011	15	17	15	0	0	0.5	15	21.771	FALSE	TRUE	FALSE	FALSE	Self	0	0	0	LiebermanP-Sustek-Xlink2Lower-Faims-Stepped-2	16682	LiebermanP-Sustek-Xlink2Lower-Faims-Stepped-2.mgf	12678	Scan: 16682 Run: LiebermanP-Sustek-Xlink2Lower-Faims-Stepped-2 P1_R.IAFTDADDVAILTYVK.E P2_K.AEEDPEAADSGEPQNKR.T 5 16	4	895.434	3577.7	0.705	4	3577.71	0.706
308	Q9NYB0	TE2IP_HUMAN Telomeric repeat-binding factor 2-interacting protein 1 OS=Homo sapiens OX=9606 GN=TERF2IP PE=1 SV=1TE2IP_HUMAN	P03211	EBNA1_EBVB9 Epstein-Barr nuclear antigen 1 OS=Epstein-Barr virus (strain B95-8) OX=10377 GN=EBNA1 PE=1 SV=1EBNA1_EBVB9	AMoxEKSSLTQHSWQSLK	FENIAEGLR	169	83	FALSE	FALSE	166	78	16	9	4	6	5	EDC	-18.011	12	17	12	0	0	0.567	12	21.753	FALSE	TRUE	FALSE	FALSE	Between	0	0.002	0.004	LiebermanP-Sustek-Xlink2Upper-Faims-Stepped-1	11481	LiebermanP-Sustek-Xlink2Upper-Faims-Stepped-1.mgf	8078	Scan: 11481 Run: LiebermanP-Sustek-Xlink2Upper-Faims-Stepped-1 P1_K.FENIAEGLR.A P2_K.AMoxEKSSLTQHSWQSLK.D 6 4	5	582.095	2905.44	0.44	5	2905.44	0.439
309	Q9NYB0	TE2IP_HUMAN Telomeric repeat-binding factor 2-interacting protein 1 OS=Homo sapiens OX=9606 GN=TERF2IP PE=1 SV=1TE2IP_HUMAN	Q15554	TERF2_HUMAN Telomeric repeat-binding factor 2 OS=Homo sapiens OX=9606 GN=TERF2 PE=1 SV=3TERF2_HUMAN	LGPASAADTGSEAKPGALAEGAAEPEPQR	HMSKDPTTQK	124	225	FALSE	FALSE	101	223	29	10	24	3	5	EDC	-18.011	9	39	9	0	0	0.5	9	21.736	FALSE	TRUE	FALSE	FALSE	Between	0	0.002	0.004	LiebermanP-Sustek-Xlink2Lower-Faims-Stepped-2	7907	LiebermanP-Sustek-Xlink2Lower-Faims-Stepped-2.mgf	5232	Scan: 7907 Run: LiebermanP-Sustek-Xlink2Lower-Faims-Stepped-2 P1_R.LGPASAADTGSEAKPGALAEGAAEPEPQR.H P2_K.HMSKDPTTQK.L 24 3	5	781.184	3900.89	0.885	5	3900.89	0.891
310	Q9NYB0	TE2IP_HUMAN Telomeric repeat-binding factor 2-interacting protein 1 OS=Homo sapiens OX=9606 GN=TERF2IP PE=1 SV=1TE2IP_HUMAN	Q15554	TERF2_HUMAN Telomeric repeat-binding factor 2 OS=Homo sapiens OX=9606 GN=TERF2 PE=1 SV=3TERF2_HUMAN	QDDIDLQKDDEDTR	HMSKDPTTQK	376	226	FALSE	FALSE	365	223	14	10	12	4	4	EDC	-18.011	13	17	13	0	0	0.654	13	21.725	FALSE	TRUE	FALSE	FALSE	Between	0	0.002	0.004	LiebermanP-Sustek-Xlink2Upper-Faims-Stepped-2	6067	LiebermanP-Sustek-Xlink2Upper-Faims-Stepped-2.mgf	3705	Scan: 6067 Run: LiebermanP-Sustek-Xlink2Upper-Faims-Stepped-2 P1_R.QDDIDLQKDDEDTR.E P2_K.HMSKDPTTQK.L 12 4	4	715.581	2858.3	0.297	4	2858.3	0.299
311	Q9NYB0	TE2IP_HUMAN Telomeric repeat-binding factor 2-interacting protein 1 OS=Homo sapiens OX=9606 GN=TERF2IP PE=1 SV=1TE2IP_HUMAN	Q9NYB0	TE2IP_HUMAN Telomeric repeat-binding factor 2-interacting protein 1 OS=Homo sapiens OX=9606 GN=TERF2IP PE=1 SV=1TE2IP_HUMAN	IAFTDADDVAILTYVK	KMLVEATR	138	252	FALSE	FALSE	134	252	16	8	5	1	4	EDC	-18.011	10	25	10	0	0	0.714	10	21.72	FALSE	TRUE	FALSE	FALSE	Self	0	0	0	LiebermanP-Sustek-InSolution-Faims-Stepped-1	17227	LiebermanP-Sustek-InSolution-Faims-Stepped-1.mgf	12949	Scan: 17227 Run: LiebermanP-Sustek-InSolution-Faims-Stepped-1 P1_K.KMLVEATR.E P2_R.IAFTDADDVAILTYVK.E 1 5	4	671.615	2682.43	0.43	4	2682.43	0.43
314	Q9NYB0	TE2IP_HUMAN Telomeric repeat-binding factor 2-interacting protein 1 OS=Homo sapiens OX=9606 GN=TERF2IP PE=1 SV=1TE2IP_HUMAN	Q9NYB0	TE2IP_HUMAN Telomeric repeat-binding factor 2-interacting protein 1 OS=Homo sapiens OX=9606 GN=TERF2IP PE=1 SV=1TE2IP_HUMAN	IAFTDADDVAILTYVK	DDGSSMoxSFYVRPSPAKR	138	39	FALSE	FALSE	134	24	16	17	5	16	5	EDC	-18.011	16	18	16	0	0	0.5	16	21.671	FALSE	TRUE	FALSE	FALSE	Self	0	0	0	LiebermanP-Sustek-Xlink2Upper-Faims-Stepped-1	16621	LiebermanP-Sustek-Xlink2Upper-Faims-Stepped-1.mgf	12609	Scan: 16621 Run: LiebermanP-Sustek-Xlink2Upper-Faims-Stepped-1 P1_R.IAFTDADDVAILTYVK.E P2_R.DDGSSMoxSFYVRPSPAKR.R 5 16	5	731.166	3650.79	0.792	5	3650.79	0.793
315	Q9NYB0	TE2IP_HUMAN Telomeric repeat-binding factor 2-interacting protein 1 OS=Homo sapiens OX=9606 GN=TERF2IP PE=1 SV=1TE2IP_HUMAN	Q9NYB0	TE2IP_HUMAN Telomeric repeat-binding factor 2-interacting protein 1 OS=Homo sapiens OX=9606 GN=TERF2IP PE=1 SV=1TE2IP_HUMAN	YLLGDAPVSPSSQKLKR	KAEEDPEAADSGEPQNKR	205	215	FALSE	FALSE	195	212	17	18	11	4	7	EDC	-18.011	15	15	17	0	0	0.5	15	21.65	FALSE	TRUE	FALSE	FALSE	Self	0	0	0	LiebermanP-Sustek-InSolution-Faims-Stepped-2	7577	LiebermanP-Sustek-InSolution-Faims-Stepped-2.mgf	4475	Scan: 7577 Run: LiebermanP-Sustek-InSolution-Faims-Stepped-2 P1_K.YLLGDAPVSPSSQKLKR.K P2_R.KAEEDPEAADSGEPQNKR.T 11 4	7	545.281	3809.92	0.919	7	3809.92	0.918
316	Q9NYB0	TE2IP_HUMAN Telomeric repeat-binding factor 2-interacting protein 1 OS=Homo sapiens OX=9606 GN=TERF2IP PE=1 SV=1TE2IP_HUMAN	Q9NYB0	TE2IP_HUMAN Telomeric repeat-binding factor 2-interacting protein 1 OS=Homo sapiens OX=9606 GN=TERF2IP PE=1 SV=1TE2IP_HUMAN	KAEEDPEAADSGEPQNKR	YLKHLR	216	186	FALSE	FALSE	212	184	18	6	5	3	4	EDC	-18.011	6	30	6	0	0	0.8	6	21.644	FALSE	TRUE	FALSE	FALSE	Self	0	0	0	LiebermanP-Sustek-InSolution-Faims-Stepped-2	4607	LiebermanP-Sustek-InSolution-Faims-Stepped-2.mgf	1865	Scan: 4607 Run: LiebermanP-Sustek-InSolution-Faims-Stepped-2 P1_R.YLKHLR.G P2_R.KAEEDPEAADSGEPQNKR.T 3 5	4	696.103	2780.38	0.382	4	2780.38	0.384
320	Q9NYB0	TE2IP_HUMAN Telomeric repeat-binding factor 2-interacting protein 1 OS=Homo sapiens OX=9606 GN=TERF2IP PE=1 SV=1TE2IP_HUMAN	Q9NYB0	TE2IP_HUMAN Telomeric repeat-binding factor 2-interacting protein 1 OS=Homo sapiens OX=9606 GN=TERF2IP PE=1 SV=1TE2IP_HUMAN	QLMEKFNLDLSTVTQAFLK	IAFTDADDVAILTYVK	324	138	FALSE	FALSE	320	134	19	16	5	5	4	EDC	-18.011	14	21	14	0	0	0.5	14	21.613	FALSE	TRUE	FALSE	FALSE	Self	0	0	0	LiebermanP-Sustek-Xlink2Upper-Faims-Stepped-2	26928	LiebermanP-Sustek-Xlink2Upper-Faims-Stepped-2.mgf	21749	Scan: 26928 Run: LiebermanP-Sustek-Xlink2Upper-Faims-Stepped-2 P1_R.QLMEKFNLDLSTVTQAFLK.N P2_R.IAFTDADDVAILTYVK.E 5 5	4	991.276	3961.08	0.076	4	3961.08	0.08
321	Q9NYB0	TE2IP_HUMAN Telomeric repeat-binding factor 2-interacting protein 1 OS=Homo sapiens OX=9606 GN=TERF2IP PE=1 SV=1TE2IP_HUMAN	Q9NYB0	TE2IP_HUMAN Telomeric repeat-binding factor 2-interacting protein 1 OS=Homo sapiens OX=9606 GN=TERF2IP PE=1 SV=1TE2IP_HUMAN	RTPDLPEEEYVKEEIQENEEAVK	KMoxLVEATR	247	252	FALSE	FALSE	229	252	23	8	19	1	5	EDC	-18.011	10	32	10	0	0	0.714	10	21.607	FALSE	TRUE	FALSE	FALSE	Self	0	0	0	LiebermanP-Sustek-Xlink2Lower-Faims-Stepped-1	12713	LiebermanP-Sustek-Xlink2Lower-Faims-Stepped-1.mgf	9129	Scan: 12713 Run: LiebermanP-Sustek-Xlink2Lower-Faims-Stepped-1 P1_K.RTPDLPEEEYVKEEIQENEEAVK.K P2_K.KMoxLVEATR.E 19 1	5	744.575	3717.84	0.84	5	3717.84	0.841
322	Q9NYB0	TE2IP_HUMAN Telomeric repeat-binding factor 2-interacting protein 1 OS=Homo sapiens OX=9606 GN=TERF2IP PE=1 SV=1TE2IP_HUMAN	Q9NYB0	TE2IP_HUMAN Telomeric repeat-binding factor 2-interacting protein 1 OS=Homo sapiens OX=9606 GN=TERF2IP PE=1 SV=1TE2IP_HUMAN	LGPASAADTGSEAKPGALAEGAAEPEPQR	KMLVEATR	108	252	FALSE	FALSE	101	252	29	8	8	1	4	EDC	-18.011	6	42	6	0	0	0.5	6	21.593	FALSE	TRUE	FALSE	FALSE	Self	0	0	0	LiebermanP-Sustek-InSolution-Faims-Stepped-2	8801	LiebermanP-Sustek-InSolution-Faims-Stepped-2.mgf	5503	Scan: 8801 Run: LiebermanP-Sustek-InSolution-Faims-Stepped-2 P1_R.LGPASAADTGSEAKPGALAEGAAEPEPQR.H P2_K.KMLVEATR.E 8 1	4	919.971	3675.86	0.855	4	3675.85	0.853
328	Q9NYB0	TE2IP_HUMAN Telomeric repeat-binding factor 2-interacting protein 1 OS=Homo sapiens OX=9606 GN=TERF2IP PE=1 SV=1TE2IP_HUMAN	Q9NYB0	TE2IP_HUMAN Telomeric repeat-binding factor 2-interacting protein 1 OS=Homo sapiens OX=9606 GN=TERF2IP PE=1 SV=1TE2IP_HUMAN	TPDLPEEEYVKEEIQENEEAVK	KMoxLVEATR	247	252	FALSE	FALSE	230	252	22	8	18	1	5	EDC	-18.011	12	25	12	0	0	0.595	12	21.522	FALSE	TRUE	FALSE	FALSE	Self	0	0	0	LiebermanP-Sustek-Xlink2Lower-Faims-Stepped-1	13713	LiebermanP-Sustek-Xlink2Lower-Faims-Stepped-1.mgf	10018	Scan: 13713 Run: LiebermanP-Sustek-Xlink2Lower-Faims-Stepped-1 P1_R.TPDLPEEEYVKEEIQENEEAVK.K P2_K.KMoxLVEATR.E 18 1	5	713.355	3561.74	0.74	5	3561.74	0.74
330	Q9NYB0	TE2IP_HUMAN Telomeric repeat-binding factor 2-interacting protein 1 OS=Homo sapiens OX=9606 GN=TERF2IP PE=1 SV=1TE2IP_HUMAN	Q15554	TERF2_HUMAN Telomeric repeat-binding factor 2 OS=Homo sapiens OX=9606 GN=TERF2 PE=1 SV=3TERF2_HUMAN	QDDIDLQKDDEDTR	HMSKDPTTQK	375	226	FALSE	FALSE	365	223	14	10	11	4	4	EDC	-18.011	12	22	12	0	0	0.667	12	21.492	FALSE	TRUE	FALSE	FALSE	Between	0	0.002	0.004	LiebermanP-Sustek-Xlink2Lower-Faims-Stepped-1	5943	LiebermanP-Sustek-Xlink2Lower-Faims-Stepped-1.mgf	3445	Scan: 5943 Run: LiebermanP-Sustek-Xlink2Lower-Faims-Stepped-1 P1_R.QDDIDLQKDDEDTR.E P2_K.HMSKDPTTQK.L 11 4	4	715.581	2858.3	0.296	4	2858.3	0.299
331	Q9NYB0	TE2IP_HUMAN Telomeric repeat-binding factor 2-interacting protein 1 OS=Homo sapiens OX=9606 GN=TERF2IP PE=1 SV=1TE2IP_HUMAN	Q9NYB0	TE2IP_HUMAN Telomeric repeat-binding factor 2-interacting protein 1 OS=Homo sapiens OX=9606 GN=TERF2IP PE=1 SV=1TE2IP_HUMAN	KAEEDPEAADSGEPQNK	YLKHLR	216	186	FALSE	FALSE	212	184	17	6	5	3	3	EDC	-18.011	8	31	8	0	0	0.8	8	21.488	FALSE	TRUE	FALSE	FALSE	Self	0	0	0	LiebermanP-Sustek-Xlink2Upper-Faims-Stepped-2	5791	LiebermanP-Sustek-Xlink2Upper-Faims-Stepped-2.mgf	3486	Scan: 5791 Run: LiebermanP-Sustek-Xlink2Upper-Faims-Stepped-2 P1_R.YLKHLR.G P2_R.KAEEDPEAADSGEPQNK.R 3 5	3	875.767	2624.28	0.28	3	2624.28	0.283
335	Q9NYB0	TE2IP_HUMAN Telomeric repeat-binding factor 2-interacting protein 1 OS=Homo sapiens OX=9606 GN=TERF2IP PE=1 SV=1TE2IP_HUMAN	Q9NYB0	TE2IP_HUMAN Telomeric repeat-binding factor 2-interacting protein 1 OS=Homo sapiens OX=9606 GN=TERF2IP PE=1 SV=1TE2IP_HUMAN	EEIQENEEAVKKMoxLVEATR	TPDLPEEEYVK	241	238	FALSE	FALSE	241	230	19	11	1	9	5	EDC	-18.011	16	21	16	0	0	0.583	16	21.438	FALSE	TRUE	FALSE	FALSE	Self	0	0	0	LiebermanP-Sustek-Xlink2Lower-Faims-Stepped-1	14385	LiebermanP-Sustek-Xlink2Lower-Faims-Stepped-1.mgf	10562	Scan: 14385 Run: LiebermanP-Sustek-Xlink2Lower-Faims-Stepped-1 P1_R.TPDLPEEEYVK.E P2_K.EEIQENEEAVKKMoxLVEATR.E 9 1	5	713.354	3561.74	0.736	5	3561.74	0.74
[truncated: 197 more rows]

## Sheet: Filtered Intraprotein XLs
Num	Protein1	Description1	Protein2	Description2	Pep Seq1	Pep Seq2	Protein Link Pos1	Protein Link Pos2	Decoy1	Decoy2	Pep Pos1	Pep Pos2	Peptide Length1	Peptide Length2	Link Pos1	Link Pos2	Charge	Crosslinker	CrosslinkerModMass	MinFragments	P1Fragments	P2Fragments	PeptidesWithDoublets	PeptidesWithStubs	minPepCoverage	min Pep Coverage Absolute	Score	isDecoy	isTT	isTD	isDD	fdrGroup	fdr	ifdr	PEP	run	scan	PeakListFileName	ScanId	PSMID	exp charge	exp m/z	exp mass	exp fractionalmass	match charge	match mass	match fractionalmass
[truncated: 402 more rows]

[truncated: 2 more sheets: All XLed Peptides, Linear Proteins]
