# Supplementary material for: Structural basis for TRF2-RAP1 recruitment by EBNA1 at the EBV origin of replication
Source: Sci Rep. 2026 Apr 9;16:16729. doi: 10.1038/s41598-026-43067-w (PMC13223232; doi:10.1038/s41598-026-43067-w)
Supplement: Supplementary file 1 — Supplementary Material 1 [file 41598_2026_43067_MOESM1_ESM.zip › XLMS/mappingEDC.xlsx]

## Sheet: EBNA1-TRF2 XLs
Protein1	Description1	Protein2	Description2	Pep Seq1	Pep Seq2	Protein Link Pos1	Protein Link Pos2	Decoy1	Decoy2	CrosslinkerModMass	MinFragments	P1Fragments	P2Fragments	PeptidesWithDoublets	PeptidesWithStubs	minPepCoverage	minPepCoverageAbsolute	Score	isDecoy	isTT	isTD	isDD	fdrGroup	fdr	ifdr	PEP	run	scan	PeakListFileName	ScanId	PSMID	exp charge	exp m/z	exp mass	exp fractionalmass	match charge	match mass	match fractionalmass	domain of TRF2	model 6_4	model 1_1	model 2_1	model 3_3
P03211	EBNA1_EBVB9 Epstein-Barr nuclear antigen 1 OS=Epstein-Barr virus (strain B95-8) OX=10377 GN=EBNA1 PE=1 SV=1EBNA1_EBVB9	Q15554	TERF2_HUMAN Telomeric repeat-binding factor 2 OS=Homo sapiens OX=9606 GN=TERF2 PE=1 SV=3TERF2_HUMAN	FENIAEGLR	KRPGR	83	27	FALSE	FALSE	-18.011	5	13	5	0	0	0.75	5	17.379	FALSE	TRUE	FALSE	FALSE	Between	0	0.002	0.01	LiebermanP-Sustek-Xlink2Lower-Faims-Stepped-1	7417	LiebermanP-Sustek-Xlink2Lower-Faims-Stepped-1.mgf	4729	Scan: 7417 Run: LiebermanP-Sustek-Xlink2Lower-Faims-Stepped-1 P1_R.KRPGR.E P2_K.FENIAEGLR.A 1 6	3	548.309	1641.9	0.904	3	1641.91	0.906	Unstr.	>40A	>40A	>40A	>40A
P03211	EBNA1_EBVB9 Epstein-Barr nuclear antigen 1 OS=Epstein-Barr virus (strain B95-8) OX=10377 GN=EBNA1 PE=1 SV=1EBNA1_EBVB9	Q15554	TERF2_HUMAN Telomeric repeat-binding factor 2 OS=Homo sapiens OX=9606 GN=TERF2 PE=1 SV=3TERF2_HUMAN	SHVER	KRPGR	95	27	FALSE	FALSE	-18.011	6	6	6	0	0	0.875	6	17.585	FALSE	TRUE	FALSE	FALSE	Between	0	0.002	0.009	LiebermanP-Sustek-Xlink2Lower-Faims-Stepped-1	1970	LiebermanP-Sustek-Xlink2Lower-Faims-Stepped-1.mgf	113	Scan: 1970 Run: LiebermanP-Sustek-Xlink2Lower-Faims-Stepped-1 P1_R.SHVER.T P2_R.KRPGR.E 4 1	3	407.902	1220.68	0.685	3	1220.68	0.685	Unstr.	>40A	>40A	>40A	>40A
P03211	EBNA1_EBVB9 Epstein-Barr nuclear antigen 1 OS=Epstein-Barr virus (strain B95-8) OX=10377 GN=EBNA1 PE=1 SV=1EBNA1_EBVB9	Q15554	TERF2_HUMAN Telomeric repeat-binding factor 2 OS=Homo sapiens OX=9606 GN=TERF2 PE=1 SV=3TERF2_HUMAN	TTDEGTWVAGVFVYGGSK	KRPGR	100	27	FALSE	FALSE	-18.011	5	31	5	0	0	0.625	5	24.435	FALSE	TRUE	FALSE	FALSE	Between	0	0.001	0.003	LiebermanP-Sustek-Xlink2Upper-Faims-Stepped-1	12092	LiebermanP-Sustek-Xlink2Upper-Faims-Stepped-1.mgf	8621	Scan: 12092 Run: LiebermanP-Sustek-Xlink2Upper-Faims-Stepped-1 P1_R.TTDEGTWVAGVFVYGGSK.T P2_R.KRPGR.E 4 1	3	823.427	2467.26	0.26	3	2467.26	0.261	Unstr.	>40A	>40A	>40A	>40A
P03211	EBNA1_EBVB9 Epstein-Barr nuclear antigen 1 OS=Epstein-Barr virus (strain B95-8) OX=10377 GN=EBNA1 PE=1 SV=1EBNA1_EBVB9	Q15554	TERF2_HUMAN Telomeric repeat-binding factor 2 OS=Homo sapiens OX=9606 GN=TERF2 PE=1 SV=3TERF2_HUMAN	TTDEGTWVAGVFVYGGSK	KRPGR	100	27	FALSE	FALSE	-18.011	6	28	6	0	0	0.75	6	20.921	FALSE	TRUE	FALSE	FALSE	Between	0	0.002	0.004	LiebermanP-Sustek-Xlink2Lower-Faims-Stepped-2	12646	LiebermanP-Sustek-Xlink2Lower-Faims-Stepped-2.mgf	9177	Scan: 12646 Run: LiebermanP-Sustek-Xlink2Lower-Faims-Stepped-2 P1_R.TTDEGTWVAGVFVYGGSK.T P2_R.KRPGR.E 4 1	4	617.821	2467.26	0.255	4	2467.26	0.261	Unstr.	>40A	>40A	>40A	>40A
P03211	EBNA1_EBVB9 Epstein-Barr nuclear antigen 1 OS=Epstein-Barr virus (strain B95-8) OX=10377 GN=EBNA1 PE=1 SV=1EBNA1_EBVB9	Q15554	TERF2_HUMAN Telomeric repeat-binding factor 2 OS=Homo sapiens OX=9606 GN=TERF2 PE=1 SV=3TERF2_HUMAN	GGWFGKHR	EGGEGAR	67	32	FALSE	FALSE	-18.011	8	9	8	0	0	0.643	8	17.674	FALSE	TRUE	FALSE	FALSE	Between	0	0.002	0.009	LiebermanP-Sustek-Xlink2Upper-Faims-Stepped-2	6245	LiebermanP-Sustek-Xlink2Upper-Faims-Stepped-2.mgf	3857	Scan: 6245 Run: LiebermanP-Sustek-Xlink2Upper-Faims-Stepped-2 P1_K.GGWFGKHR.G P2_R.EGGEGAR.R 6 1	4	400.949	1599.77	0.765	4	1599.77	0.765	Unstr.	>40A	>40A	>40A	>40A
P03211	EBNA1_EBVB9 Epstein-Barr nuclear antigen 1 OS=Epstein-Barr virus (strain B95-8) OX=10377 GN=EBNA1 PE=1 SV=1EBNA1_EBVB9	Q15554	TERF2_HUMAN Telomeric repeat-binding factor 2 OS=Homo sapiens OX=9606 GN=TERF2 PE=1 SV=3TERF2_HUMAN	KGGWFGK	EGGEGAR	61	35	FALSE	FALSE	-18.011	8	9	8	0	0	0.667	8	15.304	FALSE	TRUE	FALSE	FALSE	Between	0.005	0.005	0.034	LiebermanP-Sustek-Xlink2Upper-Faims-Stepped-1	7138	LiebermanP-Sustek-Xlink2Upper-Faims-Stepped-1.mgf	4431	Scan: 7138 Run: LiebermanP-Sustek-Xlink2Upper-Faims-Stepped-1 P1_K.KGGWFGK.H P2_R.EGGEGAR.R 1 4	3	479.241	1434.7	0.7	3	1434.7	0.7	Unstr.	>40A	>40A	>40A	>40A
P03211	EBNA1_EBVB9 Epstein-Barr nuclear antigen 1 OS=Epstein-Barr virus (strain B95-8) OX=10377 GN=EBNA1 PE=1 SV=1EBNA1_EBVB9	Q15554	TERF2_HUMAN Telomeric repeat-binding factor 2 OS=Homo sapiens OX=9606 GN=TERF2 PE=1 SV=3TERF2_HUMAN	FENIAEGLR	WVLKFYFHEALR	83	100	FALSE	FALSE	-18.011	9	12	9	0	0	0.545	9	18.923	FALSE	TRUE	FALSE	FALSE	Between	0	0.002	0.006	LiebermanP-Sustek-Xlink2Upper-Faims-Stepped-1	18457	LiebermanP-Sustek-Xlink2Upper-Faims-Stepped-1.mgf	14219	Scan: 18457 Run: LiebermanP-Sustek-Xlink2Upper-Faims-Stepped-1 P1_R.WVLKFYFHEALR.A P2_K.FENIAEGLR.A 4 6	4	660.354	2637.39	0.386	4	2637.39	0.386	TRFH	31.5A	>40A	>40A	>40A
P03211	EBNA1_EBVB9 Epstein-Barr nuclear antigen 1 OS=Epstein-Barr virus (strain B95-8) OX=10377 GN=EBNA1 PE=1 SV=1EBNA1_EBVB9	Q15554	TERF2_HUMAN Telomeric repeat-binding factor 2 OS=Homo sapiens OX=9606 GN=TERF2 PE=1 SV=3TERF2_HUMAN	TTDEGTWVAGVFVYGGSK	WVLKFYFHEALR	100	100	FALSE	FALSE	-18.011	11	27	11	0	0	0.5	11	21.104	FALSE	TRUE	FALSE	FALSE	Between	0	0.002	0.004	LiebermanP-Sustek-Xlink2Upper-Faims-Stepped-1	20934	LiebermanP-Sustek-Xlink2Upper-Faims-Stepped-1.mgf	16381	Scan: 20934 Run: LiebermanP-Sustek-Xlink2Upper-Faims-Stepped-1 P1_R.WVLKFYFHEALR.A P2_R.TTDEGTWVAGVFVYGGSK.T 4 4	4	866.692	3462.74	0.738	4	3462.74	0.74	TRFH	mapped 2 <30A	>40A	34.1A	mapped 1 <30A
P03211	EBNA1_EBVB9 Epstein-Barr nuclear antigen 1 OS=Epstein-Barr virus (strain B95-8) OX=10377 GN=EBNA1 PE=1 SV=1EBNA1_EBVB9	Q15554	TERF2_HUMAN Telomeric repeat-binding factor 2 OS=Homo sapiens OX=9606 GN=TERF2 PE=1 SV=3TERF2_HUMAN	TTDEGTWVAGVFVYGGSK	WVLKFYFHEALR	100	100	FALSE	FALSE	-18.011	11	21	11	0	0	0.5	11	20.512	FALSE	TRUE	FALSE	FALSE	Between	0	0.002	0.005	LiebermanP-Sustek-Xlink2Upper-Faims-Stepped-1	20940	LiebermanP-Sustek-Xlink2Upper-Faims-Stepped-1.mgf	16386	Scan: 20940 Run: LiebermanP-Sustek-Xlink2Upper-Faims-Stepped-1 P1_R.WVLKFYFHEALR.A P2_R.TTDEGTWVAGVFVYGGSK.T 4 4	5	693.555	3462.74	0.74	5	3462.74	0.74	TRFH	mapped 2 <30A	>40A	34.1A	mapped 1 <30A
P03211	EBNA1_EBVB9 Epstein-Barr nuclear antigen 1 OS=Epstein-Barr virus (strain B95-8) OX=10377 GN=EBNA1 PE=1 SV=1EBNA1_EBVB9	Q15554	TERF2_HUMAN Telomeric repeat-binding factor 2 OS=Homo sapiens OX=9606 GN=TERF2 PE=1 SV=3TERF2_HUMAN	FENIAEGLR	DIMQALLVRPLGKEHTVSR	83	135	FALSE	FALSE	-18.011	7	19	7	0	0	0.5	7	16.134	FALSE	TRUE	FALSE	FALSE	Between	0	0.003	0.026	LiebermanP-Sustek-Xlink2Lower-Faims-Stepped-2	17859	LiebermanP-Sustek-Xlink2Lower-Faims-Stepped-2.mgf	13721	Scan: 17859 Run: LiebermanP-Sustek-Xlink2Lower-Faims-Stepped-2 P1_K.FENIAEGLR.A P2_R.DIMQALLVRPLGKEHTVSR.L 6 13	4	798.937	3191.72	0.719	4	3191.72	0.724	TRFH	34.0A	>40A	32.7A	32.2A
P03211	EBNA1_EBVB9 Epstein-Barr nuclear antigen 1 OS=Epstein-Barr virus (strain B95-8) OX=10377 GN=EBNA1 PE=1 SV=1EBNA1_EBVB9	Q15554	TERF2_HUMAN Telomeric repeat-binding factor 2 OS=Homo sapiens OX=9606 GN=TERF2 PE=1 SV=3TERF2_HUMAN	TTDEGTWVAGVFVYGGSK	DIMQALLVRPLGKEHTVSR	99	135	FALSE	FALSE	-18.011	26	30	26	0	0	0.722	26	32.766	FALSE	TRUE	FALSE	FALSE	Between	0	0	0.003	LiebermanP-Sustek-Xlink2Lower-Faims-Stepped-1	20664	LiebermanP-Sustek-Xlink2Lower-Faims-Stepped-1.mgf	16078	Scan: 20664 Run: LiebermanP-Sustek-Xlink2Lower-Faims-Stepped-1 P1_R.TTDEGTWVAGVFVYGGSK.T P2_R.DIMQALLVRPLGKEHTVSR.L 3 13	4	1005.27	4017.07	0.07	4	4017.08	0.078	TRFH	mapped 2 <30A	>40A	mapped 2 <30A	mapped 2 <30A
P03211	EBNA1_EBVB9 Epstein-Barr nuclear antigen 1 OS=Epstein-Barr virus (strain B95-8) OX=10377 GN=EBNA1 PE=1 SV=1EBNA1_EBVB9	Q15554	TERF2_HUMAN Telomeric repeat-binding factor 2 OS=Homo sapiens OX=9606 GN=TERF2 PE=1 SV=3TERF2_HUMAN	TTDEGTWVAGVFVYGGSK	DIMoxQALLVRPLGKEHTVSR	99	135	FALSE	FALSE	-18.011	24	25	24	0	0	0.667	24	31.098	FALSE	TRUE	FALSE	FALSE	Between	0	0.001	0.003	LiebermanP-Sustek-Xlink2Lower-Faims-Stepped-1	17940	LiebermanP-Sustek-Xlink2Lower-Faims-Stepped-1.mgf	13695	Scan: 17940 Run: LiebermanP-Sustek-Xlink2Lower-Faims-Stepped-1 P1_R.TTDEGTWVAGVFVYGGSK.T P2_R.DIMoxQALLVRPLGKEHTVSR.L 3 13	4	1009.28	4033.08	0.076	4	4033.07	0.073	TRFH	mapped 2 <30A	>40A	mapped 2 <30A	mapped 2 <30A
P03211	EBNA1_EBVB9 Epstein-Barr nuclear antigen 1 OS=Epstein-Barr virus (strain B95-8) OX=10377 GN=EBNA1 PE=1 SV=1EBNA1_EBVB9	Q15554	TERF2_HUMAN Telomeric repeat-binding factor 2 OS=Homo sapiens OX=9606 GN=TERF2 PE=1 SV=3TERF2_HUMAN	TTDEGTWVAGVFVYGGSK	DIMQALLVRPLGKEHTVSR	99	135	FALSE	FALSE	-18.011	19	21	19	0	0	0.528	19	24.583	FALSE	TRUE	FALSE	FALSE	Between	0	0.001	0.003	LiebermanP-Sustek-Xlink2Lower-Faims-Stepped-2	20631	LiebermanP-Sustek-Xlink2Lower-Faims-Stepped-2.mgf	16133	Scan: 20631 Run: LiebermanP-Sustek-Xlink2Lower-Faims-Stepped-2 P1_R.TTDEGTWVAGVFVYGGSK.T P2_R.DIMQALLVRPLGKEHTVSR.L 3 13	5	804.422	4017.07	0.075	5	4017.08	0.078	TRFH	mapped 2 <30A	>40A	mapped 2 <30A	mapped 2 <30A
P03211	EBNA1_EBVB9 Epstein-Barr nuclear antigen 1 OS=Epstein-Barr virus (strain B95-8) OX=10377 GN=EBNA1 PE=1 SV=1EBNA1_EBVB9	Q15554	TERF2_HUMAN Telomeric repeat-binding factor 2 OS=Homo sapiens OX=9606 GN=TERF2 PE=1 SV=3TERF2_HUMAN	TTDEGTWVAGVFVYGGSK	DIMQALLVRPLGKEHTVSR	100	135	FALSE	FALSE	-18.011	23	26	23	0	0	0.639	23	30.27	FALSE	TRUE	FALSE	FALSE	Between	0	0.001	0.003	LiebermanP-Sustek-Xlink2Upper-Faims-Stepped-1	19694	LiebermanP-Sustek-Xlink2Upper-Faims-Stepped-1.mgf	15296	Scan: 19694 Run: LiebermanP-Sustek-Xlink2Upper-Faims-Stepped-1 P1_R.TTDEGTWVAGVFVYGGSK.T P2_R.DIMQALLVRPLGKEHTVSR.L 4 13	4	1005.28	4017.07	0.075	4	4017.08	0.078	TRFH	mapped 2 <30A	>40A	mapped 2 <30A	mapped 2 <30A
P03211	EBNA1_EBVB9 Epstein-Barr nuclear antigen 1 OS=Epstein-Barr virus (strain B95-8) OX=10377 GN=EBNA1 PE=1 SV=1EBNA1_EBVB9	Q15554	TERF2_HUMAN Telomeric repeat-binding factor 2 OS=Homo sapiens OX=9606 GN=TERF2 PE=1 SV=3TERF2_HUMAN	TTDEGTWVAGVFVYGGSK	DIMoxQALLVRPLGKEHTVSR	100	135	FALSE	FALSE	-18.011	23	23	23	0	0	0.639	23	29.717	FALSE	TRUE	FALSE	FALSE	Between	0	0.001	0.003	LiebermanP-Sustek-Xlink2Upper-Faims-Stepped-2	18253	LiebermanP-Sustek-Xlink2Upper-Faims-Stepped-2.mgf	14151	Scan: 18253 Run: LiebermanP-Sustek-Xlink2Upper-Faims-Stepped-2 P1_R.TTDEGTWVAGVFVYGGSK.T P2_R.DIMoxQALLVRPLGKEHTVSR.L 4 13	4	1009.27	4033.07	0.07	4	4033.07	0.073	TRFH	mapped 2 <30A	>40A	mapped 2 <30A	mapped 2 <30A
P03211	EBNA1_EBVB9 Epstein-Barr nuclear antigen 1 OS=Epstein-Barr virus (strain B95-8) OX=10377 GN=EBNA1 PE=1 SV=1EBNA1_EBVB9	Q15554	TERF2_HUMAN Telomeric repeat-binding factor 2 OS=Homo sapiens OX=9606 GN=TERF2 PE=1 SV=3TERF2_HUMAN	TTDEGTWVAGVFVYGGSK	DIMoxQALLVRPLGKEHTVSR	100	135	FALSE	FALSE	-18.011	22	24	22	0	0	0.611	22	27.453	FALSE	TRUE	FALSE	FALSE	Between	0	0.001	0.003	LiebermanP-Sustek-Xlink2Lower-Faims-Stepped-2	17980	LiebermanP-Sustek-Xlink2Lower-Faims-Stepped-2.mgf	13829	Scan: 17980 Run: LiebermanP-Sustek-Xlink2Lower-Faims-Stepped-2 P1_R.TTDEGTWVAGVFVYGGSK.T P2_R.DIMoxQALLVRPLGKEHTVSR.L 4 13	5	807.622	4033.07	0.073	5	4033.07	0.073	TRFH	mapped 2 <30A	>40A	mapped 2 <30A	mapped 2 <30A
P03211	EBNA1_EBVB9 Epstein-Barr nuclear antigen 1 OS=Epstein-Barr virus (strain B95-8) OX=10377 GN=EBNA1 PE=1 SV=1EBNA1_EBVB9	Q15554	TERF2_HUMAN Telomeric repeat-binding factor 2 OS=Homo sapiens OX=9606 GN=TERF2 PE=1 SV=3TERF2_HUMAN	TTDEGTWVAGVFVYGGSK	DIMQALLVRPLGKEHTVSR	100	135	FALSE	FALSE	-18.011	20	21	20	0	0	0.583	20	26.072	FALSE	TRUE	FALSE	FALSE	Between	0	0.001	0.003	LiebermanP-Sustek-Xlink2Upper-Faims-Stepped-2	20938	LiebermanP-Sustek-Xlink2Upper-Faims-Stepped-2.mgf	16513	Scan: 20938 Run: LiebermanP-Sustek-Xlink2Upper-Faims-Stepped-2 P1_R.TTDEGTWVAGVFVYGGSK.T P2_R.DIMQALLVRPLGKEHTVSR.L 4 13	5	804.423	4017.08	0.078	5	4017.08	0.078	TRFH	mapped 2 <30A	>40A	mapped 2 <30A	mapped 2 <30A
P03211	EBNA1_EBVB9 Epstein-Barr nuclear antigen 1 OS=Epstein-Barr virus (strain B95-8) OX=10377 GN=EBNA1 PE=1 SV=1EBNA1_EBVB9	Q15554	TERF2_HUMAN Telomeric repeat-binding factor 2 OS=Homo sapiens OX=9606 GN=TERF2 PE=1 SV=3TERF2_HUMAN	VTVCcmSFDDGVDLP	DIMQALLVRPLGKEHTVSR	205	135	FALSE	FALSE	-18.011	12	18	12	0	0	0.5	12	18.891	FALSE	TRUE	FALSE	FALSE	Between	0	0.002	0.006	LiebermanP-Sustek-Xlink2Lower-Faims-Stepped-2	21214	LiebermanP-Sustek-Xlink2Lower-Faims-Stepped-2.mgf	16638	Scan: 21214 Run: LiebermanP-Sustek-Xlink2Lower-Faims-Stepped-2 P1_R.VTVCcmSFDDGVDLP.- P2_R.DIMQALLVRPLGKEHTVSR.L 11 13	4	892.712	3566.82	0.819	4	3566.82	0.823	TRFH	mapped 2 <30A	>40A	mapped 2 <30A	mapped 2 <30A
P03211	EBNA1_EBVB9 Epstein-Barr nuclear antigen 1 OS=Epstein-Barr virus (strain B95-8) OX=10377 GN=EBNA1 PE=1 SV=1EBNA1_EBVB9	Q15554	TERF2_HUMAN Telomeric repeat-binding factor 2 OS=Homo sapiens OX=9606 GN=TERF2 PE=1 SV=3TERF2_HUMAN	TTDEGTWVAGVFVYGGSK	DIMoxQALLVRPLGKEHTVSR	98	136	FALSE	FALSE	-18.011	19	19	21	0	0	0.559	19	26.266	FALSE	TRUE	FALSE	FALSE	Between	0	0.001	0.003	LiebermanP-Sustek-Xlink2Lower-Faims-Stepped-2	17991	LiebermanP-Sustek-Xlink2Lower-Faims-Stepped-2.mgf	13839	Scan: 17991 Run: LiebermanP-Sustek-Xlink2Lower-Faims-Stepped-2 P1_R.TTDEGTWVAGVFVYGGSK.T P2_R.DIMoxQALLVRPLGKEHTVSR.L 2 14	4	1009.27	4033.07	0.069	4	4033.07	0.073	TRFH	mapped 2 <30A	>40A	mapped 2 <30A	mapped 2 <30A
P03211	EBNA1_EBVB9 Epstein-Barr nuclear antigen 1 OS=Epstein-Barr virus (strain B95-8) OX=10377 GN=EBNA1 PE=1 SV=1EBNA1_EBVB9	Q15554	TERF2_HUMAN Telomeric repeat-binding factor 2 OS=Homo sapiens OX=9606 GN=TERF2 PE=1 SV=3TERF2_HUMAN	TTDEGTWVAGVFVYGGSK	DIMoxQALLVRPLGKEHTVSR	102	136	FALSE	FALSE	-18.011	20	21	20	0	0	0.556	20	25.621	FALSE	TRUE	FALSE	FALSE	Between	0	0.001	0.003	LiebermanP-Sustek-Xlink2Lower-Faims-Stepped-1	17939	LiebermanP-Sustek-Xlink2Lower-Faims-Stepped-1.mgf	13694	Scan: 17939 Run: LiebermanP-Sustek-Xlink2Lower-Faims-Stepped-1 P1_R.TTDEGTWVAGVFVYGGSK.T P2_R.DIMoxQALLVRPLGKEHTVSR.L 6 14	5	807.622	4033.07	0.075	5	4033.07	0.073	TRFH	mapped 2 <30A	>40A	mapped 2 <30A	mapped 2 <30A
P03211	EBNA1_EBVB9 Epstein-Barr nuclear antigen 1 OS=Epstein-Barr virus (strain B95-8) OX=10377 GN=EBNA1 PE=1 SV=1EBNA1_EBVB9	Q15554	TERF2_HUMAN Telomeric repeat-binding factor 2 OS=Homo sapiens OX=9606 GN=TERF2 PE=1 SV=3TERF2_HUMAN	SHVER	EAAVIICcmIKNK	95	209	FALSE	FALSE	-18.011	6	13	6	0	0	0.65	6	15.395	FALSE	TRUE	FALSE	FALSE	Between	0.005	0.005	0.032	LiebermanP-Sustek-Xlink2Upper-Faims-Stepped-2	8775	LiebermanP-Sustek-Xlink2Upper-Faims-Stepped-2.mgf	6046	Scan: 8775 Run: LiebermanP-Sustek-Xlink2Upper-Faims-Stepped-2 P1_R.SHVER.T P2_K.EAAVIICcmIKNK.E 4 9	3	623.011	1866.01	0.012	3	1866.02	0.015	TRFH	mapped 2 <30A	mapped 1 <30A	mapped 1 <30A	mapped 1 <30A
P03211	EBNA1_EBVB9 Epstein-Barr nuclear antigen 1 OS=Epstein-Barr virus (strain B95-8) OX=10377 GN=EBNA1 PE=1 SV=1EBNA1_EBVB9	Q15554	TERF2_HUMAN Telomeric repeat-binding factor 2 OS=Homo sapiens OX=9606 GN=TERF2 PE=1 SV=3TERF2_HUMAN	FENIAEGLR	ASKILKK	83	218	FALSE	FALSE	-18.011	8	13	8	0	0	0.667	8	17.975	FALSE	TRUE	FALSE	FALSE	Between	0	0.002	0.008	LiebermanP-Sustek-InSolution-Faims-Stepped-2	7959	LiebermanP-Sustek-InSolution-Faims-Stepped-2.mgf	4815	Scan: 7959 Run: LiebermanP-Sustek-InSolution-Faims-Stepped-2 P1_K.FENIAEGLR.A P2_K.ASKILKK.H 6 3	3	606.36	1816.06	0.057	3	1816.06	0.057	TRFH	>40A	mapped 1 <30A	30.5A	mapped 1 <30A
P03211	EBNA1_EBVB9 Epstein-Barr nuclear antigen 1 OS=Epstein-Barr virus (strain B95-8) OX=10377 GN=EBNA1 PE=1 SV=1EBNA1_EBVB9	Q15554	TERF2_HUMAN Telomeric repeat-binding factor 2 OS=Homo sapiens OX=9606 GN=TERF2 PE=1 SV=3TERF2_HUMAN	SHVER	ASKILKK	95	218	FALSE	FALSE	-18.011	7	11	7	0	0	0.875	7	19.521	FALSE	TRUE	FALSE	FALSE	Between	0	0.002	0.005	LiebermanP-Sustek-Xlink2Upper-Faims-Stepped-2	4009	LiebermanP-Sustek-Xlink2Upper-Faims-Stepped-2.mgf	1977	Scan: 4009 Run: LiebermanP-Sustek-Xlink2Upper-Faims-Stepped-2 P1_R.SHVER.T P2_K.ASKILKK.H 4 3	3	465.952	1394.84	0.835	3	1394.84	0.836	TRFH	mapped 1 <30A	mapped 2 <30A	mapped 2 <30A	mapped 2 <30A
P03211	EBNA1_EBVB9 Epstein-Barr nuclear antigen 1 OS=Epstein-Barr virus (strain B95-8) OX=10377 GN=EBNA1 PE=1 SV=1EBNA1_EBVB9	Q15554	TERF2_HUMAN Telomeric repeat-binding factor 2 OS=Homo sapiens OX=9606 GN=TERF2 PE=1 SV=3TERF2_HUMAN	FENIAEGLR	KHMSKDPTTQK	83	222	FALSE	FALSE	-18.011	13	18	13	0	0	0.812	13	22.854	FALSE	TRUE	FALSE	FALSE	Between	0	0.002	0.003	LiebermanP-Sustek-InSolution-Faims-Stepped-1	6490	LiebermanP-Sustek-InSolution-Faims-Stepped-1.mgf	3614	Scan: 6490 Run: LiebermanP-Sustek-InSolution-Faims-Stepped-1 P1_K.KHMSKDPTTQK.L P2_K.FENIAEGLR.A 1 6	3	777.402	2329.18	0.184	3	2329.18	0.185	TRFH	>40A	30.6A	mapped 1 <30A	30.2A
P03211	EBNA1_EBVB9 Epstein-Barr nuclear antigen 1 OS=Epstein-Barr virus (strain B95-8) OX=10377 GN=EBNA1 PE=1 SV=1EBNA1_EBVB9	Q15554	TERF2_HUMAN Telomeric repeat-binding factor 2 OS=Homo sapiens OX=9606 GN=TERF2 PE=1 SV=3TERF2_HUMAN	FENIAEGLR	KHMSKDPTTQK	83	222	FALSE	FALSE	-18.011	13	13	13	0	0	0.65	13	20.621	FALSE	TRUE	FALSE	FALSE	Between	0	0.002	0.004	LiebermanP-Sustek-InSolution-Faims-Stepped-1	6486	LiebermanP-Sustek-InSolution-Faims-Stepped-1.mgf	3610	Scan: 6486 Run: LiebermanP-Sustek-InSolution-Faims-Stepped-1 P1_K.KHMSKDPTTQK.L P2_K.FENIAEGLR.A 1 6	4	583.303	2329.18	0.184	4	2329.18	0.185	TRFH	>40A	30.6A	mapped 1 <30A	30.2A
P03211	EBNA1_EBVB9 Epstein-Barr nuclear antigen 1 OS=Epstein-Barr virus (strain B95-8) OX=10377 GN=EBNA1 PE=1 SV=1EBNA1_EBVB9	Q15554	TERF2_HUMAN Telomeric repeat-binding factor 2 OS=Homo sapiens OX=9606 GN=TERF2 PE=1 SV=3TERF2_HUMAN	TTDEGTWVAGVFVYGGSK	HMoxSKDPTTQK	100	225	FALSE	FALSE	-18.011	8	20	8	0	0	0.5	8	15.263	FALSE	TRUE	FALSE	FALSE	Between	0.005	0.005	0.036	LiebermanP-Sustek-Xlink2Lower-Faims-Stepped-2	12558	LiebermanP-Sustek-Xlink2Lower-Faims-Stepped-2.mgf	9098	Scan: 12558 Run: LiebermanP-Sustek-Xlink2Lower-Faims-Stepped-2 P1_R.TTDEGTWVAGVFVYGGSK.T P2_K.HMoxSKDPTTQK.L 4 3	3	1015.15	3042.44	0.437	3	3042.44	0.439	TRFH	mapped 1 <30A	mapped 2 <30A	mapped 2 <30A	mapped 2 <30A
P03211	EBNA1_EBVB9 Epstein-Barr nuclear antigen 1 OS=Epstein-Barr virus (strain B95-8) OX=10377 GN=EBNA1 PE=1 SV=1EBNA1_EBVB9	Q15554	TERF2_HUMAN Telomeric repeat-binding factor 2 OS=Homo sapiens OX=9606 GN=TERF2 PE=1 SV=3TERF2_HUMAN	FENIAEGLR	HMSKDPTTQK	83	226	FALSE	FALSE	-18.011	15	17	15	0	0	0.938	15	25.237	FALSE	TRUE	FALSE	FALSE	Between	0	0.001	0.003	LiebermanP-Sustek-InSolution-Faims-Stepped-2	7340	LiebermanP-Sustek-InSolution-Faims-Stepped-2.mgf	4265	Scan: 7340 Run: LiebermanP-Sustek-InSolution-Faims-Stepped-2 P1_K.HMSKDPTTQK.L P2_K.FENIAEGLR.A 4 6	3	734.704	2201.09	0.091	3	2201.09	0.09	TRFH	38.0A	mapped 1 <30A	mapped 1 <30A	mapped 1 <30A
P03211	EBNA1_EBVB9 Epstein-Barr nuclear antigen 1 OS=Epstein-Barr virus (strain B95-8) OX=10377 GN=EBNA1 PE=1 SV=1EBNA1_EBVB9	Q15554	TERF2_HUMAN Telomeric repeat-binding factor 2 OS=Homo sapiens OX=9606 GN=TERF2 PE=1 SV=3TERF2_HUMAN	FENIAEGLR	HMoxSKDPTTQK	83	226	FALSE	FALSE	-18.011	15	17	15	0	0	0.938	15	24.934	FALSE	TRUE	FALSE	FALSE	Between	0	0.001	0.003	LiebermanP-Sustek-Xlink2Upper-Faims-Stepped-1	7424	LiebermanP-Sustek-Xlink2Upper-Faims-Stepped-1.mgf	4682	Scan: 7424 Run: LiebermanP-Sustek-Xlink2Upper-Faims-Stepped-1 P1_K.HMoxSKDPTTQK.L P2_K.FENIAEGLR.A 4 6	3	740.035	2217.08	0.084	3	2217.09	0.085	TRFH	38.0A	mapped 1 <30A	mapped 1 <30A	mapped 1 <30A
P03211	EBNA1_EBVB9 Epstein-Barr nuclear antigen 1 OS=Epstein-Barr virus (strain B95-8) OX=10377 GN=EBNA1 PE=1 SV=1EBNA1_EBVB9	Q15554	TERF2_HUMAN Telomeric repeat-binding factor 2 OS=Homo sapiens OX=9606 GN=TERF2 PE=1 SV=3TERF2_HUMAN	SHVER	HMSKDPTTQK	95	226	FALSE	FALSE	-18.011	7	18	7	0	0	0.875	7	20.489	FALSE	TRUE	FALSE	FALSE	Between	0	0.002	0.005	LiebermanP-Sustek-Xlink2Lower-Faims-Stepped-2	3449	LiebermanP-Sustek-Xlink2Lower-Faims-Stepped-2.mgf	1422	Scan: 3449 Run: LiebermanP-Sustek-Xlink2Lower-Faims-Stepped-2 P1_R.SHVER.T P2_K.HMSKDPTTQK.L 4 4	3	594.297	1779.87	0.868	3	1779.87	0.869	TRFH	mapped 1 <30A	mapped 2 <30A	mapped 2 <30A	mapped 2 <30A
P03211	EBNA1_EBVB9 Epstein-Barr nuclear antigen 1 OS=Epstein-Barr virus (strain B95-8) OX=10377 GN=EBNA1 PE=1 SV=1EBNA1_EBVB9	Q15554	TERF2_HUMAN Telomeric repeat-binding factor 2 OS=Homo sapiens OX=9606 GN=TERF2 PE=1 SV=3TERF2_HUMAN	SHVER	HMoxSKDPTTQK	95	226	FALSE	FALSE	-18.011	6	14	6	0	0	0.75	6	17.118	FALSE	TRUE	FALSE	FALSE	Between	0	0.002	0.011	LiebermanP-Sustek-Xlink2Upper-Faims-Stepped-2	2240	LiebermanP-Sustek-Xlink2Upper-Faims-Stepped-2.mgf	458	Scan: 2240 Run: LiebermanP-Sustek-Xlink2Upper-Faims-Stepped-2 P1_R.SHVER.T P2_K.HMoxSKDPTTQK.L 4 4	3	599.628	1795.86	0.863	3	1795.86	0.864	TRFH	mapped 1 <30A	mapped 2 <30A	mapped 2 <30A	mapped 2 <30A
P03211	EBNA1_EBVB9 Epstein-Barr nuclear antigen 1 OS=Epstein-Barr virus (strain B95-8) OX=10377 GN=EBNA1 PE=1 SV=1EBNA1_EBVB9	Q15554	TERF2_HUMAN Telomeric repeat-binding factor 2 OS=Homo sapiens OX=9606 GN=TERF2 PE=1 SV=3TERF2_HUMAN	TTDEGTWVAGVFVYGGSK	HMSKDPTTQK	100	226	FALSE	FALSE	-18.011	14	29	14	0	0	0.853	14	27.563	FALSE	TRUE	FALSE	FALSE	Between	0	0.001	0.003	LiebermanP-Sustek-Xlink2Lower-Faims-Stepped-1	12834	LiebermanP-Sustek-Xlink2Lower-Faims-Stepped-1.mgf	9237	Scan: 12834 Run: LiebermanP-Sustek-Xlink2Lower-Faims-Stepped-1 P1_R.TTDEGTWVAGVFVYGGSK.T P2_K.HMSKDPTTQK.L 4 4	3	1009.82	3026.44	0.444	3	3026.44	0.444	TRFH	mapped 1 <30A	mapped 2 <30A	mapped 2 <30A	mapped 2 <30A
P03211	EBNA1_EBVB9 Epstein-Barr nuclear antigen 1 OS=Epstein-Barr virus (strain B95-8) OX=10377 GN=EBNA1 PE=1 SV=1EBNA1_EBVB9	Q15554	TERF2_HUMAN Telomeric repeat-binding factor 2 OS=Homo sapiens OX=9606 GN=TERF2 PE=1 SV=3TERF2_HUMAN	TTDEGTWVAGVFVYGGSK	HMSKDPTTQK	100	226	FALSE	FALSE	-18.011	8	28	8	0	0	0.556	8	20.299	FALSE	TRUE	FALSE	FALSE	Between	0	0.002	0.005	LiebermanP-Sustek-Xlink2Upper-Faims-Stepped-1	12414	LiebermanP-Sustek-Xlink2Upper-Faims-Stepped-1.mgf	8908	Scan: 12414 Run: LiebermanP-Sustek-Xlink2Upper-Faims-Stepped-1 P1_R.TTDEGTWVAGVFVYGGSK.T P2_K.HMSKDPTTQK.L 4 4	4	757.618	3026.44	0.444	4	3026.44	0.444	TRFH	mapped 1 <30A	mapped 2 <30A	mapped 2 <30A	mapped 2 <30A
P03211	EBNA1_EBVB9 Epstein-Barr nuclear antigen 1 OS=Epstein-Barr virus (strain B95-8) OX=10377 GN=EBNA1 PE=1 SV=1EBNA1_EBVB9	Q15554	TERF2_HUMAN Telomeric repeat-binding factor 2 OS=Homo sapiens OX=9606 GN=TERF2 PE=1 SV=3TERF2_HUMAN	TTDEGTWVAGVFVYGGSK	HMoxSKDPTTQK	100	226	FALSE	FALSE	-18.011	10	22	10	0	0	0.611	10	17.408	FALSE	TRUE	FALSE	FALSE	Between	0	0.002	0.01	LiebermanP-Sustek-Xlink2Lower-Faims-Stepped-1	12474	LiebermanP-Sustek-Xlink2Lower-Faims-Stepped-1.mgf	8916	Scan: 12474 Run: LiebermanP-Sustek-Xlink2Lower-Faims-Stepped-1 P1_R.TTDEGTWVAGVFVYGGSK.T P2_K.HMoxSKDPTTQK.L 4 4	3	1015.15	3042.44	0.438	3	3042.44	0.439	TRFH	mapped 1 <30A	mapped 2 <30A	mapped 2 <30A	mapped 2 <30A
P03211	EBNA1_EBVB9 Epstein-Barr nuclear antigen 1 OS=Epstein-Barr virus (strain B95-8) OX=10377 GN=EBNA1 PE=1 SV=1EBNA1_EBVB9	Q15554	TERF2_HUMAN Telomeric repeat-binding factor 2 OS=Homo sapiens OX=9606 GN=TERF2 PE=1 SV=3TERF2_HUMAN	FENIAEGLR	DPTTQKLR	83	232	FALSE	FALSE	-18.011	10	13	10	0	0	0.875	10	21.686	FALSE	TRUE	FALSE	FALSE	Between	0	0.002	0.004	LiebermanP-Sustek-Xlink2Upper-Faims-Stepped-2	10669	LiebermanP-Sustek-Xlink2Upper-Faims-Stepped-2.mgf	7557	Scan: 10669 Run: LiebermanP-Sustek-Xlink2Upper-Faims-Stepped-2 P1_K.FENIAEGLR.A P2_K.DPTTQKLR.N 6 6	3	663.357	1987.05	0.049	3	1987.05	0.049	TRFH	mapped 1 <30A	mapped 1 <30A	33.0A	31.9A
P03211	EBNA1_EBVB9 Epstein-Barr nuclear antigen 1 OS=Epstein-Barr virus (strain B95-8) OX=10377 GN=EBNA1 PE=1 SV=1EBNA1_EBVB9	Q15554	TERF2_HUMAN Telomeric repeat-binding factor 2 OS=Homo sapiens OX=9606 GN=TERF2 PE=1 SV=3TERF2_HUMAN	SHVER	DPTTQKLR	95	232	FALSE	FALSE	-18.011	5	13	5	0	0	0.875	5	18.584	FALSE	TRUE	FALSE	FALSE	Between	0	0.002	0.007	LiebermanP-Sustek-Xlink2Upper-Faims-Stepped-2	4629	LiebermanP-Sustek-Xlink2Upper-Faims-Stepped-2.mgf	2519	Scan: 4629 Run: LiebermanP-Sustek-Xlink2Upper-Faims-Stepped-2 P1_R.SHVER.T P2_K.DPTTQKLR.N 4 6	3	522.949	1565.83	0.826	3	1565.83	0.827	TRFH	mapped 1 <30A	mapped 2 <30A	mapped 2 <30A	mapped 2 <30A
P03211	EBNA1_EBVB9 Epstein-Barr nuclear antigen 1 OS=Epstein-Barr virus (strain B95-8) OX=10377 GN=EBNA1 PE=1 SV=1EBNA1_EBVB9	Q15554	TERF2_HUMAN Telomeric repeat-binding factor 2 OS=Homo sapiens OX=9606 GN=TERF2 PE=1 SV=3TERF2_HUMAN	TTDEGTWVAGVFVYGGSK	DPTTQKLR	100	232	FALSE	FALSE	-18.011	11	27	11	0	0	0.786	11	26.018	FALSE	TRUE	FALSE	FALSE	Between	0	0.001	0.003	LiebermanP-Sustek-Xlink2Lower-Faims-Stepped-1	15477	LiebermanP-Sustek-Xlink2Lower-Faims-Stepped-1.mgf	11522	Scan: 15477 Run: LiebermanP-Sustek-Xlink2Lower-Faims-Stepped-1 P1_R.TTDEGTWVAGVFVYGGSK.T P2_K.DPTTQKLR.N 4 6	3	938.475	2812.4	0.404	3	2812.4	0.403	TRFH	mapped 1 <30A	mapped 1 <30A	mapped 2 <30A	mapped 1 <30A
P03211	EBNA1_EBVB9 Epstein-Barr nuclear antigen 1 OS=Epstein-Barr virus (strain B95-8) OX=10377 GN=EBNA1 PE=1 SV=1EBNA1_EBVB9	Q15554	TERF2_HUMAN Telomeric repeat-binding factor 2 OS=Homo sapiens OX=9606 GN=TERF2 PE=1 SV=3TERF2_HUMAN	TTDEGTWVAGVFVYGGSK	DPTTQKLR	100	232	FALSE	FALSE	-18.011	7	24	7	0	0	0.5	7	20.412	FALSE	TRUE	FALSE	FALSE	Between	0	0.002	0.005	LiebermanP-Sustek-Xlink2Lower-Faims-Stepped-1	15465	LiebermanP-Sustek-Xlink2Lower-Faims-Stepped-1.mgf	11512	Scan: 15465 Run: LiebermanP-Sustek-Xlink2Lower-Faims-Stepped-1 P1_R.TTDEGTWVAGVFVYGGSK.T P2_K.DPTTQKLR.N 4 6	4	704.108	2812.4	0.404	4	2812.4	0.403	TRFH	mapped 1 <30A	mapped 1 <30A	mapped 2 <30A	mapped 1 <30A
P03211	EBNA1_EBVB9 Epstein-Barr nuclear antigen 1 OS=Epstein-Barr virus (strain B95-8) OX=10377 GN=EBNA1 PE=1 SV=1EBNA1_EBVB9	Q15554	TERF2_HUMAN Telomeric repeat-binding factor 2 OS=Homo sapiens OX=9606 GN=TERF2 PE=1 SV=3TERF2_HUMAN	VTVCcmSFDDGVDLP	DPTTQKLR	205	232	FALSE	FALSE	-18.011	7	18	7	0	0	0.5	7	17.31	FALSE	TRUE	FALSE	FALSE	Between	0	0.002	0.01	LiebermanP-Sustek-Xlink2Lower-Faims-Stepped-1	15474	LiebermanP-Sustek-Xlink2Lower-Faims-Stepped-1.mgf	11520	Scan: 15474 Run: LiebermanP-Sustek-Xlink2Lower-Faims-Stepped-1 P1_R.VTVCcmSFDDGVDLP.- P2_K.DPTTQKLR.N 11 6	3	788.39	2362.15	0.148	3	2362.15	0.147	TRFH	mapped 1 <30A	mapped 1 <30A	mapped 1 <30A	mapped 1 <30A
P03211	EBNA1_EBVB9 Epstein-Barr nuclear antigen 1 OS=Epstein-Barr virus (strain B95-8) OX=10377 GN=EBNA1 PE=1 SV=1EBNA1_EBVB9	Q15554	TERF2_HUMAN Telomeric repeat-binding factor 2 OS=Homo sapiens OX=9606 GN=TERF2 PE=1 SV=3TERF2_HUMAN	FENIAEGLR	EKNLAHPVIQNFSYETFQQK	83	244	FALSE	FALSE	-18.011	12	30	12	0	0	0.75	12	23.79	FALSE	TRUE	FALSE	FALSE	Between	0	0.002	0.003	LiebermanP-Sustek-Xlink2Upper-Faims-Stepped-2	15506	LiebermanP-Sustek-Xlink2Upper-Faims-Stepped-2.mgf	11714	Scan: 15506 Run: LiebermanP-Sustek-Xlink2Upper-Faims-Stepped-2 P1_K.FENIAEGLR.A P2_R.EKNLAHPVIQNFSYETFQQK.M 6 2	4	863.442	3449.74	0.737	4	3449.74	0.737	TRFH	32.1A	mapped 1 <30A	mapped 1 <30A	mapped 1 <30A
P03211	EBNA1_EBVB9 Epstein-Barr nuclear antigen 1 OS=Epstein-Barr virus (strain B95-8) OX=10377 GN=EBNA1 PE=1 SV=1EBNA1_EBVB9	Q15554	TERF2_HUMAN Telomeric repeat-binding factor 2 OS=Homo sapiens OX=9606 GN=TERF2 PE=1 SV=3TERF2_HUMAN	TTDEGTWVAGVFVYGGSK	EKNLAHPVIQNFSYETFQQK	99	244	FALSE	FALSE	-18.011	20	24	20	0	0	0.526	20	26.71	FALSE	TRUE	FALSE	FALSE	Between	0	0.001	0.003	LiebermanP-Sustek-Xlink2Upper-Faims-Stepped-1	17355	LiebermanP-Sustek-Xlink2Upper-Faims-Stepped-1.mgf	13249	Scan: 17355 Run: LiebermanP-Sustek-Xlink2Upper-Faims-Stepped-1 P1_R.TTDEGTWVAGVFVYGGSK.T P2_R.EKNLAHPVIQNFSYETFQQK.M 3 2	4	1069.78	4275.09	0.091	4	4275.09	0.091	TRFH	mapped 1 <30A	mapped 1 <30A	mapped 1 <30A	mapped 1 <30A
P03211	EBNA1_EBVB9 Epstein-Barr nuclear antigen 1 OS=Epstein-Barr virus (strain B95-8) OX=10377 GN=EBNA1 PE=1 SV=1EBNA1_EBVB9	Q15554	TERF2_HUMAN Telomeric repeat-binding factor 2 OS=Homo sapiens OX=9606 GN=TERF2 PE=1 SV=3TERF2_HUMAN	TTDEGTWVAGVFVYGGSK	EKNLAHPVIQNFSYETFQQK	99	244	FALSE	FALSE	-18.011	20	21	20	0	0	0.579	20	26.227	FALSE	TRUE	FALSE	FALSE	Between	0	0.001	0.003	LiebermanP-Sustek-Xlink2Lower-Faims-Stepped-1	18230	LiebermanP-Sustek-Xlink2Lower-Faims-Stepped-1.mgf	13943	Scan: 18230 Run: LiebermanP-Sustek-Xlink2Lower-Faims-Stepped-1 P1_R.TTDEGTWVAGVFVYGGSK.T P2_R.EKNLAHPVIQNFSYETFQQK.M 3 2	5	856.025	4275.09	0.088	5	4275.09	0.091	TRFH	mapped 1 <30A	mapped 1 <30A	mapped 1 <30A	mapped 1 <30A
P03211	EBNA1_EBVB9 Epstein-Barr nuclear antigen 1 OS=Epstein-Barr virus (strain B95-8) OX=10377 GN=EBNA1 PE=1 SV=1EBNA1_EBVB9	Q15554	TERF2_HUMAN Telomeric repeat-binding factor 2 OS=Homo sapiens OX=9606 GN=TERF2 PE=1 SV=3TERF2_HUMAN	TTDEGTWVAGVFVYGGSK	EKNLAHPVIQNFSYETFQQK	100	244	FALSE	FALSE	-18.011	22	22	22	0	0	0.579	22	26.677	FALSE	TRUE	FALSE	FALSE	Between	0	0.001	0.003	LiebermanP-Sustek-Xlink2Lower-Faims-Stepped-1	18671	LiebermanP-Sustek-Xlink2Lower-Faims-Stepped-1.mgf	14336	Scan: 18671 Run: LiebermanP-Sustek-Xlink2Lower-Faims-Stepped-1 P1_R.TTDEGTWVAGVFVYGGSK.T P2_R.EKNLAHPVIQNFSYETFQQK.M 4 2	4	1069.78	4275.08	0.083	4	4275.09	0.091	TRFH	mapped 1 <30A	mapped 1 <30A	mapped 1 <30A	mapped 1 <30A
P03211	EBNA1_EBVB9 Epstein-Barr nuclear antigen 1 OS=Epstein-Barr virus (strain B95-8) OX=10377 GN=EBNA1 PE=1 SV=1EBNA1_EBVB9	Q15554	TERF2_HUMAN Telomeric repeat-binding factor 2 OS=Homo sapiens OX=9606 GN=TERF2 PE=1 SV=3TERF2_HUMAN	TTDEGTWVAGVFVYGGSK	EKNLAHPVIQNFSYETFQQK	100	244	FALSE	FALSE	-18.011	18	18	20	0	0	0.5	18	24.507	FALSE	TRUE	FALSE	FALSE	Between	0	0.001	0.003	LiebermanP-Sustek-Xlink2Upper-Faims-Stepped-1	17363	LiebermanP-Sustek-Xlink2Upper-Faims-Stepped-1.mgf	13256	Scan: 17363 Run: LiebermanP-Sustek-Xlink2Upper-Faims-Stepped-1 P1_R.TTDEGTWVAGVFVYGGSK.T P2_R.EKNLAHPVIQNFSYETFQQK.M 4 2	5	856.025	4275.09	0.088	5	4275.09	0.091	TRFH	mapped 1 <30A	mapped 1 <30A	mapped 1 <30A	mapped 1 <30A
P03211	EBNA1_EBVB9 Epstein-Barr nuclear antigen 1 OS=Epstein-Barr virus (strain B95-8) OX=10377 GN=EBNA1 PE=1 SV=1EBNA1_EBVB9	Q15554	TERF2_HUMAN Telomeric repeat-binding factor 2 OS=Homo sapiens OX=9606 GN=TERF2 PE=1 SV=3TERF2_HUMAN	FENIAEGLR	NLAHPVIQNFSYETFQQKMLR	79	262	FALSE	FALSE	-18.011	7	30	7	0	0	0.562	7	19.145	FALSE	TRUE	FALSE	FALSE	Between	0	0.002	0.006	LiebermanP-Sustek-Xlink2Upper-Faims-Stepped-1	17659	LiebermanP-Sustek-Xlink2Upper-Faims-Stepped-1.mgf	13515	Scan: 17659 Run: LiebermanP-Sustek-Xlink2Upper-Faims-Stepped-1 P1_K.NLAHPVIQNFSYETFQQKMLR.F P2_K.FENIAEGLR.A 18 2	4	899.214	3592.82	0.825	4	3592.82	0.825	TRFH	32.0A	>40A	>40A	>40A
P03211	EBNA1_EBVB9 Epstein-Barr nuclear antigen 1 OS=Epstein-Barr virus (strain B95-8) OX=10377 GN=EBNA1 PE=1 SV=1EBNA1_EBVB9	Q15554	TERF2_HUMAN Telomeric repeat-binding factor 2 OS=Homo sapiens OX=9606 GN=TERF2 PE=1 SV=3TERF2_HUMAN	FENIAEGLR	NLAHPVIQNFSYETFQQKMLR	79	262	FALSE	FALSE	-18.011	5	30	5	0	0	0.5	5	17.732	FALSE	TRUE	FALSE	FALSE	Between	0	0.002	0.009	LiebermanP-Sustek-Xlink2Lower-Faims-Stepped-1	18545	LiebermanP-Sustek-Xlink2Lower-Faims-Stepped-1.mgf	14223	Scan: 18545 Run: LiebermanP-Sustek-Xlink2Lower-Faims-Stepped-1 P1_K.NLAHPVIQNFSYETFQQKMLR.F P2_K.FENIAEGLR.A 18 2	5	719.572	3592.82	0.823	5	3592.82	0.825	TRFH	32.0A	>40A	>40A	>40A
P03211	EBNA1_EBVB9 Epstein-Barr nuclear antigen 1 OS=Epstein-Barr virus (strain B95-8) OX=10377 GN=EBNA1 PE=1 SV=1EBNA1_EBVB9	Q15554	TERF2_HUMAN Telomeric repeat-binding factor 2 OS=Homo sapiens OX=9606 GN=TERF2 PE=1 SV=3TERF2_HUMAN	FENIAEGLR	NLAHPVIQNFSYETFQQKMLR	83	262	FALSE	FALSE	-18.011	9	33	9	0	0	0.688	9	23.137	FALSE	TRUE	FALSE	FALSE	Between	0	0.002	0.003	LiebermanP-Sustek-Xlink2Upper-Faims-Stepped-2	18264	LiebermanP-Sustek-Xlink2Upper-Faims-Stepped-2.mgf	14161	Scan: 18264 Run: LiebermanP-Sustek-Xlink2Upper-Faims-Stepped-2 P1_K.NLAHPVIQNFSYETFQQKMLR.F P2_K.FENIAEGLR.A 18 6	4	899.213	3592.82	0.822	4	3592.82	0.825	TRFH	mapped 2 <30A	>40A	>40A	>40A
P03211	EBNA1_EBVB9 Epstein-Barr nuclear antigen 1 OS=Epstein-Barr virus (strain B95-8) OX=10377 GN=EBNA1 PE=1 SV=1EBNA1_EBVB9	Q15554	TERF2_HUMAN Telomeric repeat-binding factor 2 OS=Homo sapiens OX=9606 GN=TERF2 PE=1 SV=3TERF2_HUMAN	FENIAEGLR	NLAHPVIQNFSYETFQQKMoxLR	83	262	FALSE	FALSE	-18.011	9	31	9	0	0	0.688	9	21.987	FALSE	TRUE	FALSE	FALSE	Between	0	0.002	0.004	LiebermanP-Sustek-Xlink2Lower-Faims-Stepped-1	16046	LiebermanP-Sustek-Xlink2Lower-Faims-Stepped-1.mgf	12029	Scan: 16046 Run: LiebermanP-Sustek-Xlink2Lower-Faims-Stepped-1 P1_K.NLAHPVIQNFSYETFQQKMoxLR.F P2_K.FENIAEGLR.A 18 6	4	903.212	3608.82	0.82	4	3608.82	0.82	TRFH	mapped 2 <30A	>40A	>40A	>40A
P03211	EBNA1_EBVB9 Epstein-Barr nuclear antigen 1 OS=Epstein-Barr virus (strain B95-8) OX=10377 GN=EBNA1 PE=1 SV=1EBNA1_EBVB9	Q15554	TERF2_HUMAN Telomeric repeat-binding factor 2 OS=Homo sapiens OX=9606 GN=TERF2 PE=1 SV=3TERF2_HUMAN	FENIAEGLR	NLAHPVIQNFSYETFQQKMLR	83	262	FALSE	FALSE	-18.011	6	26	6	0	0	0.5	6	17.611	FALSE	TRUE	FALSE	FALSE	Between	0	0.002	0.009	LiebermanP-Sustek-Xlink2Upper-Faims-Stepped-1	17174	LiebermanP-Sustek-Xlink2Upper-Faims-Stepped-1.mgf	13093	Scan: 17174 Run: LiebermanP-Sustek-Xlink2Upper-Faims-Stepped-1 P1_K.NLAHPVIQNFSYETFQQKMLR.F P2_K.FENIAEGLR.A 18 6	5	719.572	3592.82	0.825	5	3592.82	0.825	TRFH	mapped 2 <30A	>40A	>40A	>40A
P03211	EBNA1_EBVB9 Epstein-Barr nuclear antigen 1 OS=Epstein-Barr virus (strain B95-8) OX=10377 GN=EBNA1 PE=1 SV=1EBNA1_EBVB9	Q15554	TERF2_HUMAN Telomeric repeat-binding factor 2 OS=Homo sapiens OX=9606 GN=TERF2 PE=1 SV=3TERF2_HUMAN	TTDEGTWVAGVFVYGGSK	NLAHPVIQNFSYETFQQKMLR	99	262	FALSE	FALSE	-18.011	20	27	20	0	0	0.588	20	26.96	FALSE	TRUE	FALSE	FALSE	Between	0	0.001	0.003	LiebermanP-Sustek-Xlink2Lower-Faims-Stepped-2	20402	LiebermanP-Sustek-Xlink2Lower-Faims-Stepped-2.mgf	15941	Scan: 20402 Run: LiebermanP-Sustek-Xlink2Lower-Faims-Stepped-2 P1_R.TTDEGTWVAGVFVYGGSK.T P2_K.NLAHPVIQNFSYETFQQKMLR.F 3 18	5	884.642	4418.18	0.175	5	4418.18	0.179	TRFH	mapped 2 <30A	36.1A	33.0A	32.7A
P03211	EBNA1_EBVB9 Epstein-Barr nuclear antigen 1 OS=Epstein-Barr virus (strain B95-8) OX=10377 GN=EBNA1 PE=1 SV=1EBNA1_EBVB9	Q15554	TERF2_HUMAN Telomeric repeat-binding factor 2 OS=Homo sapiens OX=9606 GN=TERF2 PE=1 SV=3TERF2_HUMAN	TTDEGTWVAGVFVYGGSK	NLAHPVIQNFSYETFQQKMoxLR	99	262	FALSE	FALSE	-18.011	19	21	19	0	0	0.525	19	24.261	FALSE	TRUE	FALSE	FALSE	Between	0	0.001	0.003	LiebermanP-Sustek-Xlink2Upper-Faims-Stepped-1	17990	LiebermanP-Sustek-Xlink2Upper-Faims-Stepped-1.mgf	13807	Scan: 17990 Run: LiebermanP-Sustek-Xlink2Upper-Faims-Stepped-1 P1_R.TTDEGTWVAGVFVYGGSK.T P2_K.NLAHPVIQNFSYETFQQKMoxLR.F 3 18	5	887.842	4434.17	0.174	5	4434.17	0.174	TRFH	mapped 2 <30A	36.1A	33.0A	32.7A
P03211	EBNA1_EBVB9 Epstein-Barr nuclear antigen 1 OS=Epstein-Barr virus (strain B95-8) OX=10377 GN=EBNA1 PE=1 SV=1EBNA1_EBVB9	Q15554	TERF2_HUMAN Telomeric repeat-binding factor 2 OS=Homo sapiens OX=9606 GN=TERF2 PE=1 SV=3TERF2_HUMAN	TTDEGTWVAGVFVYGGSK	NLAHPVIQNFSYETFQQKMoxLR	100	262	FALSE	FALSE	-18.011	20	23	20	0	0	0.575	20	25.8	FALSE	TRUE	FALSE	FALSE	Between	0	0.001	0.003	LiebermanP-Sustek-Xlink2Lower-Faims-Stepped-2	18931	LiebermanP-Sustek-Xlink2Lower-Faims-Stepped-2.mgf	14659	Scan: 18931 Run: LiebermanP-Sustek-Xlink2Lower-Faims-Stepped-2 P1_R.TTDEGTWVAGVFVYGGSK.T P2_K.NLAHPVIQNFSYETFQQKMoxLR.F 4 18	5	887.842	4434.17	0.172	5	4434.17	0.174	TRFH	mapped 2 <30A	35.5A	33.1A	32.7A
P03211	EBNA1_EBVB9 Epstein-Barr nuclear antigen 1 OS=Epstein-Barr virus (strain B95-8) OX=10377 GN=EBNA1 PE=1 SV=1EBNA1_EBVB9	Q15554	TERF2_HUMAN Telomeric repeat-binding factor 2 OS=Homo sapiens OX=9606 GN=TERF2 PE=1 SV=3TERF2_HUMAN	TTDEGTWVAGVFVYGGSK	NLAHPVIQNFSYETFQQKMLR	100	262	FALSE	FALSE	-18.011	18	25	18	0	0	0.529	18	25.015	FALSE	TRUE	FALSE	FALSE	Between	0	0.001	0.003	LiebermanP-Sustek-Xlink2Upper-Faims-Stepped-1	19364	LiebermanP-Sustek-Xlink2Upper-Faims-Stepped-1.mgf	15009	Scan: 19364 Run: LiebermanP-Sustek-Xlink2Upper-Faims-Stepped-1 P1_R.TTDEGTWVAGVFVYGGSK.T P2_K.NLAHPVIQNFSYETFQQKMLR.F 4 18	5	884.643	4418.18	0.181	5	4418.18	0.179	TRFH	mapped 2 <30A	35.5A	33.1A	32.7A
P03211	EBNA1_EBVB9 Epstein-Barr nuclear antigen 1 OS=Epstein-Barr virus (strain B95-8) OX=10377 GN=EBNA1 PE=1 SV=1EBNA1_EBVB9	Q15554	TERF2_HUMAN Telomeric repeat-binding factor 2 OS=Homo sapiens OX=9606 GN=TERF2 PE=1 SV=3TERF2_HUMAN	FENIAEGLR	FLESHLDDAEPYLLTMAKK	83	283	FALSE	FALSE	-18.011	10	22	10	0	0	0.611	10	19.258	FALSE	TRUE	FALSE	FALSE	Between	0	0.002	0.006	LiebermanP-Sustek-Xlink2Upper-Faims-Stepped-1	17566	LiebermanP-Sustek-Xlink2Upper-Faims-Stepped-1.mgf	13433	Scan: 17566 Run: LiebermanP-Sustek-Xlink2Upper-Faims-Stepped-1 P1_R.FLESHLDDAEPYLLTMAKK.A P2_K.FENIAEGLR.A 18 6	4	813.417	3249.64	0.64	4	3249.64	0.638	TRFH	mapped 1 <30A	>40A	>40A	>40A
P03211	EBNA1_EBVB9 Epstein-Barr nuclear antigen 1 OS=Epstein-Barr virus (strain B95-8) OX=10377 GN=EBNA1 PE=1 SV=1EBNA1_EBVB9	Q15554	TERF2_HUMAN Telomeric repeat-binding factor 2 OS=Homo sapiens OX=9606 GN=TERF2 PE=1 SV=3TERF2_HUMAN	SHVER	FLESHLDDAEPYLLTMAKK	95	283	FALSE	FALSE	-18.011	5	30	5	0	0	0.625	5	17.521	FALSE	TRUE	FALSE	FALSE	Between	0	0.002	0.01	LiebermanP-Sustek-Xlink2Upper-Faims-Stepped-2	14679	LiebermanP-Sustek-Xlink2Upper-Faims-Stepped-2.mgf	10985	Scan: 14679 Run: LiebermanP-Sustek-Xlink2Upper-Faims-Stepped-2 P1_R.SHVER.T P2_R.FLESHLDDAEPYLLTMAKK.A 4 18	4	708.112	2828.42	0.419	4	2828.42	0.417	TRFH	mapped 1 <30A	>40A	>40A	>40A
P03211	EBNA1_EBVB9 Epstein-Barr nuclear antigen 1 OS=Epstein-Barr virus (strain B95-8) OX=10377 GN=EBNA1 PE=1 SV=1EBNA1_EBVB9	Q15554	TERF2_HUMAN Telomeric repeat-binding factor 2 OS=Homo sapiens OX=9606 GN=TERF2 PE=1 SV=3TERF2_HUMAN	FENIAEGLR	ALKSESAASSTGKEDK	83	287	FALSE	FALSE	-18.011	14	26	14	0	0	0.867	14	25.747	FALSE	TRUE	FALSE	FALSE	Between	0	0.001	0.003	LiebermanP-Sustek-Xlink2Lower-Faims-Stepped-1	8367	LiebermanP-Sustek-Xlink2Lower-Faims-Stepped-1.mgf	5524	Scan: 8367 Run: LiebermanP-Sustek-Xlink2Lower-Faims-Stepped-1 P1_K.FENIAEGLR.A P2_K.ALKSESAASSTGKEDK.Q 6 3	3	880.115	2637.32	0.324	3	2637.32	0.325	TRFH	mapped 1 <30A	>40A	>40A	>40A
P03211	EBNA1_EBVB9 Epstein-Barr nuclear antigen 1 OS=Epstein-Barr virus (strain B95-8) OX=10377 GN=EBNA1 PE=1 SV=1EBNA1_EBVB9	Q15554	TERF2_HUMAN Telomeric repeat-binding factor 2 OS=Homo sapiens OX=9606 GN=TERF2 PE=1 SV=3TERF2_HUMAN	FENIAEGLR	ALKSESAASSTGKEDK	83	287	FALSE	FALSE	-18.011	14	21	14	0	0	0.733	14	24.975	FALSE	TRUE	FALSE	FALSE	Between	0	0.001	0.003	LiebermanP-Sustek-Xlink2Upper-Faims-Stepped-1	8122	LiebermanP-Sustek-Xlink2Upper-Faims-Stepped-1.mgf	5271	Scan: 8122 Run: LiebermanP-Sustek-Xlink2Upper-Faims-Stepped-1 P1_K.FENIAEGLR.A P2_K.ALKSESAASSTGKEDK.Q 6 3	4	660.338	2637.32	0.324	4	2637.32	0.325	TRFH	mapped 1 <30A	>40A	>40A	>40A
P03211	EBNA1_EBVB9 Epstein-Barr nuclear antigen 1 OS=Epstein-Barr virus (strain B95-8) OX=10377 GN=EBNA1 PE=1 SV=1EBNA1_EBVB9	Q15554	TERF2_HUMAN Telomeric repeat-binding factor 2 OS=Homo sapiens OX=9606 GN=TERF2 PE=1 SV=3TERF2_HUMAN	FENIAEGLR	ALKSESAASSTGKEDK	83	287	FALSE	FALSE	-18.011	11	15	11	0	0	0.533	11	18.356	FALSE	TRUE	FALSE	FALSE	Between	0	0.002	0.007	LiebermanP-Sustek-Xlink2Lower-Faims-Stepped-1	8364	LiebermanP-Sustek-Xlink2Lower-Faims-Stepped-1.mgf	5522	Scan: 8364 Run: LiebermanP-Sustek-Xlink2Lower-Faims-Stepped-1 P1_K.FENIAEGLR.A P2_K.ALKSESAASSTGKEDK.Q 6 3	5	528.472	2637.32	0.323	5	2637.32	0.325	TRFH	mapped 1 <30A	>40A	>40A	>40A
P03211	EBNA1_EBVB9 Epstein-Barr nuclear antigen 1 OS=Epstein-Barr virus (strain B95-8) OX=10377 GN=EBNA1 PE=1 SV=1EBNA1_EBVB9	Q15554	TERF2_HUMAN Telomeric repeat-binding factor 2 OS=Homo sapiens OX=9606 GN=TERF2 PE=1 SV=3TERF2_HUMAN	SHVER	ALKSESAASSTGKEDK	95	287	FALSE	FALSE	-18.011	7	22	7	0	0	0.733	7	19.088	FALSE	TRUE	FALSE	FALSE	Between	0	0.002	0.006	LiebermanP-Sustek-Xlink2Lower-Faims-Stepped-2	3650	LiebermanP-Sustek-Xlink2Lower-Faims-Stepped-2.mgf	1598	Scan: 3650 Run: LiebermanP-Sustek-Xlink2Lower-Faims-Stepped-2 P1_R.SHVER.T P2_K.ALKSESAASSTGKEDK.Q 4 3	3	739.708	2216.1	0.103	3	2216.1	0.103	TRFH	mapped 2 <30A	>40A	>40A	>40A
P03211	EBNA1_EBVB9 Epstein-Barr nuclear antigen 1 OS=Epstein-Barr virus (strain B95-8) OX=10377 GN=EBNA1 PE=1 SV=1EBNA1_EBVB9	Q15554	TERF2_HUMAN Telomeric repeat-binding factor 2 OS=Homo sapiens OX=9606 GN=TERF2 PE=1 SV=3TERF2_HUMAN	SHVER	ALKSESAASSTGKEDK	95	287	FALSE	FALSE	-18.011	6	25	6	0	0	0.75	6	18.44	FALSE	TRUE	FALSE	FALSE	Between	0	0.002	0.007	LiebermanP-Sustek-Xlink2Lower-Faims-Stepped-1	3543	LiebermanP-Sustek-Xlink2Lower-Faims-Stepped-1.mgf	1434	Scan: 3543 Run: LiebermanP-Sustek-Xlink2Lower-Faims-Stepped-1 P1_R.SHVER.T P2_K.ALKSESAASSTGKEDK.Q 4 3	4	555.033	2216.1	0.101	4	2216.1	0.103	TRFH	mapped 2 <30A	>40A	>40A	>40A
P03211	EBNA1_EBVB9 Epstein-Barr nuclear antigen 1 OS=Epstein-Barr virus (strain B95-8) OX=10377 GN=EBNA1 PE=1 SV=1EBNA1_EBVB9	Q15554	TERF2_HUMAN Telomeric repeat-binding factor 2 OS=Homo sapiens OX=9606 GN=TERF2 PE=1 SV=3TERF2_HUMAN	VTVCcmSFDDGVDLP	SESAASSTGKEDK	205	295	FALSE	FALSE	-18.011	15	18	15	0	0	0.625	15	21.919	FALSE	TRUE	FALSE	FALSE	Between	0	0.002	0.004	LiebermanP-Sustek-Xlink2Lower-Faims-Stepped-1	13316	LiebermanP-Sustek-Xlink2Lower-Faims-Stepped-1.mgf	9663	Scan: 13316 Run: LiebermanP-Sustek-Xlink2Lower-Faims-Stepped-1 P1_R.VTVCcmSFDDGVDLP.- P2_K.SESAASSTGKEDK.Q 11 8	3	901.076	2700.21	0.207	3	2700.21	0.207	Unstr.	30.6A	>40A	>40A	>40A
P03211	EBNA1_EBVB9 Epstein-Barr nuclear antigen 1 OS=Epstein-Barr virus (strain B95-8) OX=10377 GN=EBNA1 PE=1 SV=1EBNA1_EBVB9	Q15554	TERF2_HUMAN Telomeric repeat-binding factor 2 OS=Homo sapiens OX=9606 GN=TERF2 PE=1 SV=3TERF2_HUMAN	FENIAEGLR	SESAASSTGKEDK	83	297	FALSE	FALSE	-18.011	12	18	12	0	0	0.75	12	21.422	FALSE	TRUE	FALSE	FALSE	Between	0	0.002	0.004	LiebermanP-Sustek-Xlink2Lower-Faims-Stepped-1	8395	LiebermanP-Sustek-Xlink2Lower-Faims-Stepped-1.mgf	5549	Scan: 8395 Run: LiebermanP-Sustek-Xlink2Lower-Faims-Stepped-1 P1_K.SESAASSTGKEDK.Q P2_K.FENIAEGLR.A 10 6	3	776.043	2325.11	0.107	3	2325.11	0.108	Unstr.	>40A	>40A	>40A	>40A
P03211	EBNA1_EBVB9 Epstein-Barr nuclear antigen 1 OS=Epstein-Barr virus (strain B95-8) OX=10377 GN=EBNA1 PE=1 SV=1EBNA1_EBVB9	Q15554	TERF2_HUMAN Telomeric repeat-binding factor 2 OS=Homo sapiens OX=9606 GN=TERF2 PE=1 SV=3TERF2_HUMAN	FENIAEGLR	SESAASSTGKEDK	83	297	FALSE	FALSE	-18.011	9	16	9	0	0	0.562	9	17.508	FALSE	TRUE	FALSE	FALSE	Between	0	0.002	0.01	LiebermanP-Sustek-Xlink2Lower-Faims-Stepped-2	8497	LiebermanP-Sustek-Xlink2Lower-Faims-Stepped-2.mgf	5724	Scan: 8497 Run: LiebermanP-Sustek-Xlink2Lower-Faims-Stepped-2 P1_K.SESAASSTGKEDK.Q P2_K.FENIAEGLR.A 10 6	4	582.284	2325.11	0.108	4	2325.11	0.108	Unstr.	>40A	>40A	>40A	>40A
P03211	EBNA1_EBVB9 Epstein-Barr nuclear antigen 1 OS=Epstein-Barr virus (strain B95-8) OX=10377 GN=EBNA1 PE=1 SV=1EBNA1_EBVB9	Q15554	TERF2_HUMAN Telomeric repeat-binding factor 2 OS=Homo sapiens OX=9606 GN=TERF2 PE=1 SV=3TERF2_HUMAN	SHVER	SESAASSTGKEDK	95	297	FALSE	FALSE	-18.011	5	19	5	0	0	0.75	5	17.643	FALSE	TRUE	FALSE	FALSE	Between	0	0.002	0.009	LiebermanP-Sustek-Xlink2Lower-Faims-Stepped-1	1979	LiebermanP-Sustek-Xlink2Lower-Faims-Stepped-1.mgf	121	Scan: 1979 Run: LiebermanP-Sustek-Xlink2Lower-Faims-Stepped-1 P1_R.SHVER.T P2_K.SESAASSTGKEDK.Q 4 10	3	635.636	1903.89	0.886	3	1903.89	0.887	Unstr.	>40A	>40A	>40A	>40A
P03211	EBNA1_EBVB9 Epstein-Barr nuclear antigen 1 OS=Epstein-Barr virus (strain B95-8) OX=10377 GN=EBNA1 PE=1 SV=1EBNA1_EBVB9	Q15554	TERF2_HUMAN Telomeric repeat-binding factor 2 OS=Homo sapiens OX=9606 GN=TERF2 PE=1 SV=3TERF2_HUMAN	VTVCcmSFDDGVDLP	SESAASSTGKEDK	207	297	FALSE	FALSE	-18.011	12	13	12	0	0	0.5	12	17.849	FALSE	TRUE	FALSE	FALSE	Between	0	0.002	0.008	LiebermanP-Sustek-Xlink2Lower-Faims-Stepped-1	12094	LiebermanP-Sustek-Xlink2Lower-Faims-Stepped-1.mgf	8576	Scan: 12094 Run: LiebermanP-Sustek-Xlink2Lower-Faims-Stepped-1 P1_R.VTVCcmSFDDGVDLP.- P2_K.SESAASSTGKEDK.Q 13 10	3	901.076	2700.21	0.207	3	2700.21	0.207	Unstr.	37.0A	>40A	>40A	>40A
P03211	EBNA1_EBVB9 Epstein-Barr nuclear antigen 1 OS=Epstein-Barr virus (strain B95-8) OX=10377 GN=EBNA1 PE=1 SV=1EBNA1_EBVB9	Q15554	TERF2_HUMAN Telomeric repeat-binding factor 2 OS=Homo sapiens OX=9606 GN=TERF2 PE=1 SV=3TERF2_HUMAN	FENIAEGLR	SESAASSTGKEDKQPAPGPVEKPPR	83	300	FALSE	FALSE	-18.011	10	33	10	0	0	0.688	10	22.268	FALSE	TRUE	FALSE	FALSE	Between	0	0.002	0.004	LiebermanP-Sustek-Xlink2Lower-Faims-Stepped-2	8690	LiebermanP-Sustek-Xlink2Lower-Faims-Stepped-2.mgf	5896	Scan: 8690 Run: LiebermanP-Sustek-Xlink2Lower-Faims-Stepped-2 P1_K.SESAASSTGKEDKQPAPGPVEKPPR.E P2_K.FENIAEGLR.A 13 6	4	895.705	3578.79	0.792	4	3578.8	0.796	Unstr.	>40A	>40A	>40A	>40A
P03211	EBNA1_EBVB9 Epstein-Barr nuclear antigen 1 OS=Epstein-Barr virus (strain B95-8) OX=10377 GN=EBNA1 PE=1 SV=1EBNA1_EBVB9	Q15554	TERF2_HUMAN Telomeric repeat-binding factor 2 OS=Homo sapiens OX=9606 GN=TERF2 PE=1 SV=3TERF2_HUMAN	SHVER	SESAASSTGKEDKQPAPGPVEKPPR	95	300	FALSE	FALSE	-18.011	5	37	5	0	0	0.792	5	22.386	FALSE	TRUE	FALSE	FALSE	Between	0	0.002	0.003	LiebermanP-Sustek-Xlink2Upper-Faims-Stepped-2	4880	LiebermanP-Sustek-Xlink2Upper-Faims-Stepped-2.mgf	2739	Scan: 4880 Run: LiebermanP-Sustek-Xlink2Upper-Faims-Stepped-2 P1_R.SHVER.T P2_K.SESAASSTGKEDKQPAPGPVEKPPR.E 4 13	4	790.401	3157.57	0.573	4	3157.57	0.575	Unstr.	>40A	>40A	>40A	>40A
P03211	EBNA1_EBVB9 Epstein-Barr nuclear antigen 1 OS=Epstein-Barr virus (strain B95-8) OX=10377 GN=EBNA1 PE=1 SV=1EBNA1_EBVB9	Q15554	TERF2_HUMAN Telomeric repeat-binding factor 2 OS=Homo sapiens OX=9606 GN=TERF2 PE=1 SV=3TERF2_HUMAN	SHVER	EDKQPAPGPVEKPPREPAR	95	300	FALSE	FALSE	-18.011	5	18	5	0	0	0.5	5	18.514	FALSE	TRUE	FALSE	FALSE	Between	0	0.002	0.007	LiebermanP-Sustek-Xlink2Upper-Faims-Stepped-2	5147	LiebermanP-Sustek-Xlink2Upper-Faims-Stepped-2.mgf	2974	Scan: 5147 Run: LiebermanP-Sustek-Xlink2Upper-Faims-Stepped-2 P1_R.SHVER.T P2_K.EDKQPAPGPVEKPPREPAR.Q 4 3	4	677.357	2705.4	0.398	4	2705.4	0.4	Unstr.	>40A	>40A	>40A	>40A
P03211	EBNA1_EBVB9 Epstein-Barr nuclear antigen 1 OS=Epstein-Barr virus (strain B95-8) OX=10377 GN=EBNA1 PE=1 SV=1EBNA1_EBVB9	Q15554	TERF2_HUMAN Telomeric repeat-binding factor 2 OS=Homo sapiens OX=9606 GN=TERF2 PE=1 SV=3TERF2_HUMAN	TTDEGTWVAGVFVYGGSK	EDKQPAPGPVEKPPR	99	300	FALSE	FALSE	-18.011	14	25	14	0	0	0.5	14	21.166	FALSE	TRUE	FALSE	FALSE	Between	0	0.002	0.004	LiebermanP-Sustek-Xlink2Lower-Faims-Stepped-1	13674	LiebermanP-Sustek-Xlink2Lower-Faims-Stepped-1.mgf	9983	Scan: 13674 Run: LiebermanP-Sustek-Xlink2Lower-Faims-Stepped-1 P1_R.TTDEGTWVAGVFVYGGSK.T P2_K.EDKQPAPGPVEKPPR.E 3 3	4	875.693	3498.74	0.742	4	3498.74	0.742	Unstr.	>40A	>40A	>40A	>40A
P03211	EBNA1_EBVB9 Epstein-Barr nuclear antigen 1 OS=Epstein-Barr virus (strain B95-8) OX=10377 GN=EBNA1 PE=1 SV=1EBNA1_EBVB9	Q15554	TERF2_HUMAN Telomeric repeat-binding factor 2 OS=Homo sapiens OX=9606 GN=TERF2 PE=1 SV=3TERF2_HUMAN	TTDEGTWVAGVFVYGGSK	SESAASSTGKEDKQPAPGPVEKPPR	100	300	FALSE	FALSE	-18.011	23	27	23	0	0	0.562	23	30.538	FALSE	TRUE	FALSE	FALSE	Between	0	0.001	0.003	LiebermanP-Sustek-Xlink2Upper-Faims-Stepped-2	12719	LiebermanP-Sustek-Xlink2Upper-Faims-Stepped-2.mgf	9286	Scan: 12719 Run: LiebermanP-Sustek-Xlink2Upper-Faims-Stepped-2 P1_R.TTDEGTWVAGVFVYGGSK.T P2_K.SESAASSTGKEDKQPAPGPVEKPPR.E 4 13	4	1102.04	4404.15	0.148	4	4404.15	0.151	Unstr.	38.0A	>40A	>40A	>40A
P03211	EBNA1_EBVB9 Epstein-Barr nuclear antigen 1 OS=Epstein-Barr virus (strain B95-8) OX=10377 GN=EBNA1 PE=1 SV=1EBNA1_EBVB9	Q15554	TERF2_HUMAN Telomeric repeat-binding factor 2 OS=Homo sapiens OX=9606 GN=TERF2 PE=1 SV=3TERF2_HUMAN	TTDEGTWVAGVFVYGGSK	EDKQPAPGPVEKPPR	100	300	FALSE	FALSE	-18.011	16	24	16	0	0	0.571	16	22.072	FALSE	TRUE	FALSE	FALSE	Between	0	0.002	0.004	LiebermanP-Sustek-Xlink2Lower-Faims-Stepped-1	13531	LiebermanP-Sustek-Xlink2Lower-Faims-Stepped-1.mgf	9855	Scan: 13531 Run: LiebermanP-Sustek-Xlink2Lower-Faims-Stepped-1 P1_R.TTDEGTWVAGVFVYGGSK.T P2_K.EDKQPAPGPVEKPPR.E 4 3	4	875.692	3498.74	0.739	4	3498.74	0.742	Unstr.	>40A	>40A	>40A	>40A
P03211	EBNA1_EBVB9 Epstein-Barr nuclear antigen 1 OS=Epstein-Barr virus (strain B95-8) OX=10377 GN=EBNA1 PE=1 SV=1EBNA1_EBVB9	Q15554	TERF2_HUMAN Telomeric repeat-binding factor 2 OS=Homo sapiens OX=9606 GN=TERF2 PE=1 SV=3TERF2_HUMAN	FENIAEGLR	QPAPGPVEKPPREPAR	83	309	FALSE	FALSE	-18.011	8	14	8	0	0	0.5	8	16.886	FALSE	TRUE	FALSE	FALSE	Between	0	0.002	0.014	LiebermanP-Sustek-Xlink2Upper-Faims-Stepped-1	8944	LiebermanP-Sustek-Xlink2Upper-Faims-Stepped-1.mgf	5924	Scan: 8944 Run: LiebermanP-Sustek-Xlink2Upper-Faims-Stepped-1 P1_K.QPAPGPVEKPPREPAR.Q P2_K.FENIAEGLR.A 9 6	4	689.621	2754.46	0.456	4	2754.46	0.457	Unstr.	>40A	>40A	>40A	>40A
P03211	EBNA1_EBVB9 Epstein-Barr nuclear antigen 1 OS=Epstein-Barr virus (strain B95-8) OX=10377 GN=EBNA1 PE=1 SV=1EBNA1_EBVB9	Q15554	TERF2_HUMAN Telomeric repeat-binding factor 2 OS=Homo sapiens OX=9606 GN=TERF2 PE=1 SV=3TERF2_HUMAN	TTDEGTWVAGVFVYGGSK	QPAPGPVEKPPREPAR	99	309	FALSE	FALSE	-18.011	16	21	16	0	0	0.533	16	22.168	FALSE	TRUE	FALSE	FALSE	Between	0	0.002	0.004	LiebermanP-Sustek-Xlink2Upper-Faims-Stepped-1	12954	LiebermanP-Sustek-Xlink2Upper-Faims-Stepped-1.mgf	9388	Scan: 12954 Run: LiebermanP-Sustek-Xlink2Upper-Faims-Stepped-1 P1_R.TTDEGTWVAGVFVYGGSK.T P2_K.QPAPGPVEKPPREPAR.Q 3 9	4	895.96	3579.81	0.812	4	3579.81	0.811	Unstr.	>40A	>40A	>40A	>40A
P03211	EBNA1_EBVB9 Epstein-Barr nuclear antigen 1 OS=Epstein-Barr virus (strain B95-8) OX=10377 GN=EBNA1 PE=1 SV=1EBNA1_EBVB9	Q15554	TERF2_HUMAN Telomeric repeat-binding factor 2 OS=Homo sapiens OX=9606 GN=TERF2 PE=1 SV=3TERF2_HUMAN	TTDEGTWVAGVFVYGGSK	QPAPGPVEKPPR	99	309	FALSE	FALSE	-18.011	9	18	9	0	0	0.5	9	16.857	FALSE	TRUE	FALSE	FALSE	Between	0	0.002	0.014	LiebermanP-Sustek-Xlink2Upper-Faims-Stepped-1	14314	LiebermanP-Sustek-Xlink2Upper-Faims-Stepped-1.mgf	10582	Scan: 14314 Run: LiebermanP-Sustek-Xlink2Upper-Faims-Stepped-1 P1_R.TTDEGTWVAGVFVYGGSK.T P2_K.QPAPGPVEKPPR.E 3 9	4	782.651	3126.57	0.575	4	3126.58	0.577	Unstr.	>40A	>40A	>40A	>40A
P03211	EBNA1_EBVB9 Epstein-Barr nuclear antigen 1 OS=Epstein-Barr virus (strain B95-8) OX=10377 GN=EBNA1 PE=1 SV=1EBNA1_EBVB9	Q15554	TERF2_HUMAN Telomeric repeat-binding factor 2 OS=Homo sapiens OX=9606 GN=TERF2 PE=1 SV=3TERF2_HUMAN	FENIAEGLR	NPPTTIGMMTLKAAFK	83	331	FALSE	FALSE	-18.011	11	24	11	0	0	0.688	11	21.436	FALSE	TRUE	FALSE	FALSE	Between	0	0.002	0.004	LiebermanP-Sustek-Xlink2Upper-Faims-Stepped-2	19872	LiebermanP-Sustek-Xlink2Upper-Faims-Stepped-2.mgf	15575	Scan: 19872 Run: LiebermanP-Sustek-Xlink2Upper-Faims-Stepped-2 P1_R.NPPTTIGMMTLKAAFK.T P2_K.FENIAEGLR.A 12 6	4	688.365	2749.43	0.429	4	2749.43	0.43	RBD	>40A	>40A	>40A	>40A
P03211	EBNA1_EBVB9 Epstein-Barr nuclear antigen 1 OS=Epstein-Barr virus (strain B95-8) OX=10377 GN=EBNA1 PE=1 SV=1EBNA1_EBVB9	Q15554	TERF2_HUMAN Telomeric repeat-binding factor 2 OS=Homo sapiens OX=9606 GN=TERF2 PE=1 SV=3TERF2_HUMAN	FENIAEGLR	NPPTTIGMoxMTLKAAFK	83	331	FALSE	FALSE	-18.011	9	21	9	0	0	0.562	9	17.301	FALSE	TRUE	FALSE	FALSE	Between	0	0.002	0.01	LiebermanP-Sustek-Xlink2Lower-Faims-Stepped-2	17254	LiebermanP-Sustek-Xlink2Lower-Faims-Stepped-2.mgf	13187	Scan: 17254 Run: LiebermanP-Sustek-Xlink2Lower-Faims-Stepped-2 P1_R.NPPTTIGMoxMTLKAAFK.T P2_K.FENIAEGLR.A 12 6	4	692.364	2765.43	0.425	4	2765.42	0.424	RBD	>40A	>40A	>40A	>40A
P03211	EBNA1_EBVB9 Epstein-Barr nuclear antigen 1 OS=Epstein-Barr virus (strain B95-8) OX=10377 GN=EBNA1 PE=1 SV=1EBNA1_EBVB9	Q15554	TERF2_HUMAN Telomeric repeat-binding factor 2 OS=Homo sapiens OX=9606 GN=TERF2 PE=1 SV=3TERF2_HUMAN	TTDEGTWVAGVFVYGGSK	NPPTTIGMMTLKAAFK	99	331	FALSE	FALSE	-18.011	21	22	21	0	0	0.676	21	28.376	FALSE	TRUE	FALSE	FALSE	Between	0	0.001	0.003	LiebermanP-Sustek-Xlink2Lower-Faims-Stepped-2	21988	LiebermanP-Sustek-Xlink2Lower-Faims-Stepped-2.mgf	17315	Scan: 21988 Run: LiebermanP-Sustek-Xlink2Lower-Faims-Stepped-2 P1_R.TTDEGTWVAGVFVYGGSK.T P2_R.NPPTTIGMMTLKAAFK.T 3 12	4	894.703	3574.78	0.783	4	3574.78	0.784	RBD	31.5A	>40A	>40A	mapped 1 <30A
P03211	EBNA1_EBVB9 Epstein-Barr nuclear antigen 1 OS=Epstein-Barr virus (strain B95-8) OX=10377 GN=EBNA1 PE=1 SV=1EBNA1_EBVB9	Q15554	TERF2_HUMAN Telomeric repeat-binding factor 2 OS=Homo sapiens OX=9606 GN=TERF2 PE=1 SV=3TERF2_HUMAN	TTDEGTWVAGVFVYGGSK	NPPTTIGMMTLKAAFK	100	331	FALSE	FALSE	-18.011	17	17	17	0	0	0.529	17	23.01	FALSE	TRUE	FALSE	FALSE	Between	0	0.002	0.003	LiebermanP-Sustek-Xlink2Lower-Faims-Stepped-1	22051	LiebermanP-Sustek-Xlink2Lower-Faims-Stepped-1.mgf	17286	Scan: 22051 Run: LiebermanP-Sustek-Xlink2Lower-Faims-Stepped-1 P1_R.TTDEGTWVAGVFVYGGSK.T P2_R.NPPTTIGMMTLKAAFK.T 4 12	4	894.704	3574.79	0.787	4	3574.78	0.784	RBD	31.5A	>40A	>40A	mapped 1 <30A
P03211	EBNA1_EBVB9 Epstein-Barr nuclear antigen 1 OS=Epstein-Barr virus (strain B95-8) OX=10377 GN=EBNA1 PE=1 SV=1EBNA1_EBVB9	Q15554	TERF2_HUMAN Telomeric repeat-binding factor 2 OS=Homo sapiens OX=9606 GN=TERF2 PE=1 SV=3TERF2_HUMAN	TTDEGTWVAGVFVYGGSK	NPPTTIGMMoxTLKAAFK	100	331	FALSE	FALSE	-18.011	17	17	18	0	0	0.529	17	22.123	FALSE	TRUE	FALSE	FALSE	Between	0	0.002	0.004	LiebermanP-Sustek-Xlink2Lower-Faims-Stepped-2	21199	LiebermanP-Sustek-Xlink2Lower-Faims-Stepped-2.mgf	16625	Scan: 21199 Run: LiebermanP-Sustek-Xlink2Lower-Faims-Stepped-2 P1_R.TTDEGTWVAGVFVYGGSK.T P2_R.NPPTTIGMMoxTLKAAFK.T 4 12	4	898.702	3590.78	0.778	4	3590.78	0.779	RBD	31.5A	>40A	>40A	mapped 1 <30A
P03211	EBNA1_EBVB9 Epstein-Barr nuclear antigen 1 OS=Epstein-Barr virus (strain B95-8) OX=10377 GN=EBNA1 PE=1 SV=1EBNA1_EBVB9	Q15554	TERF2_HUMAN Telomeric repeat-binding factor 2 OS=Homo sapiens OX=9606 GN=TERF2 PE=1 SV=3TERF2_HUMAN	GQGDGGR	AAFKTLSGAQDSEAAFAK	55	335	FALSE	FALSE	-18.011	6	26	6	0	0	0.5	6	16.385	FALSE	TRUE	FALSE	FALSE	Between	0	0.003	0.021	LiebermanP-Sustek-Xlink2Upper-Faims-Stepped-2	9692	LiebermanP-Sustek-Xlink2Upper-Faims-Stepped-2.mgf	6716	Scan: 9692 Run: LiebermanP-Sustek-Xlink2Upper-Faims-Stepped-2 P1_R.GQGDGGR.R P2_K.AAFKTLSGAQDSEAAFAK.L 4 4	3	814.066	2439.18	0.175	3	2439.18	0.178	RBD	>40A	>40A	>40A	>40A
P03211	EBNA1_EBVB9 Epstein-Barr nuclear antigen 1 OS=Epstein-Barr virus (strain B95-8) OX=10377 GN=EBNA1 PE=1 SV=1EBNA1_EBVB9	Q15554	TERF2_HUMAN Telomeric repeat-binding factor 2 OS=Homo sapiens OX=9606 GN=TERF2 PE=1 SV=3TERF2_HUMAN	FENIAEGLR	AAFKTLSGAQDSEAAFAK	83	335	FALSE	FALSE	-18.011	11	29	11	0	0	0.688	11	23.441	FALSE	TRUE	FALSE	FALSE	Between	0	0.002	0.003	LiebermanP-Sustek-Xlink2Lower-Faims-Stepped-1	13684	LiebermanP-Sustek-Xlink2Lower-Faims-Stepped-1.mgf	9992	Scan: 13684 Run: LiebermanP-Sustek-Xlink2Lower-Faims-Stepped-1 P1_K.FENIAEGLR.A P2_K.AAFKTLSGAQDSEAAFAK.L 6 4	3	948.149	2841.43	0.426	3	2841.43	0.43	RBD	>40A	>40A	>40A	>40A
P03211	EBNA1_EBVB9 Epstein-Barr nuclear antigen 1 OS=Epstein-Barr virus (strain B95-8) OX=10377 GN=EBNA1 PE=1 SV=1EBNA1_EBVB9	Q15554	TERF2_HUMAN Telomeric repeat-binding factor 2 OS=Homo sapiens OX=9606 GN=TERF2 PE=1 SV=3TERF2_HUMAN	SHVER	AAFKTLSGAQDSEAAFAK	95	335	FALSE	FALSE	-18.011	7	33	7	0	0	0.875	7	22.416	FALSE	TRUE	FALSE	FALSE	Between	0	0.002	0.003	LiebermanP-Sustek-Xlink2Lower-Faims-Stepped-2	8924	LiebermanP-Sustek-Xlink2Lower-Faims-Stepped-2.mgf	6065	Scan: 8924 Run: LiebermanP-Sustek-Xlink2Lower-Faims-Stepped-2 P1_R.SHVER.T P2_K.AAFKTLSGAQDSEAAFAK.L 4 4	3	807.743	2420.21	0.207	3	2420.21	0.208	RBD	>40A	>40A	>40A	32.8A
P03211	EBNA1_EBVB9 Epstein-Barr nuclear antigen 1 OS=Epstein-Barr virus (strain B95-8) OX=10377 GN=EBNA1 PE=1 SV=1EBNA1_EBVB9	Q15554	TERF2_HUMAN Telomeric repeat-binding factor 2 OS=Homo sapiens OX=9606 GN=TERF2 PE=1 SV=3TERF2_HUMAN	TTDEGTWVAGVFVYGGSK	AAFKTLSGAQDSEAAFAK	99	335	FALSE	FALSE	-18.011	17	21	17	0	0	0.5	17	24.755	FALSE	TRUE	FALSE	FALSE	Between	0	0.001	0.003	LiebermanP-Sustek-Xlink2Lower-Faims-Stepped-2	17640	LiebermanP-Sustek-Xlink2Lower-Faims-Stepped-2.mgf	13529	Scan: 17640 Run: LiebermanP-Sustek-Xlink2Lower-Faims-Stepped-2 P1_R.TTDEGTWVAGVFVYGGSK.T P2_K.AAFKTLSGAQDSEAAFAK.L 3 4	4	917.703	3666.78	0.784	4	3666.78	0.784	RBD	36.0A	>40A	>40A	30.6A
P03211	EBNA1_EBVB9 Epstein-Barr nuclear antigen 1 OS=Epstein-Barr virus (strain B95-8) OX=10377 GN=EBNA1 PE=1 SV=1EBNA1_EBVB9	Q15554	TERF2_HUMAN Telomeric repeat-binding factor 2 OS=Homo sapiens OX=9606 GN=TERF2 PE=1 SV=3TERF2_HUMAN	FENIAEGLR	TLSGAQDSEAAFAKLDQK	83	349	FALSE	FALSE	-18.011	10	27	10	0	0	0.625	10	20.213	FALSE	TRUE	FALSE	FALSE	Between	0	0.002	0.005	LiebermanP-Sustek-Xlink2Lower-Faims-Stepped-1	14445	LiebermanP-Sustek-Xlink2Lower-Faims-Stepped-1.mgf	10615	Scan: 14445 Run: LiebermanP-Sustek-Xlink2Lower-Faims-Stepped-1 P1_K.TLSGAQDSEAAFAKLDQK.D P2_K.FENIAEGLR.A 14 6	4	728.121	2908.45	0.454	4	2908.46	0.457	RBD	>40A	>40A	>40A	>40A
P03211	EBNA1_EBVB9 Epstein-Barr nuclear antigen 1 OS=Epstein-Barr virus (strain B95-8) OX=10377 GN=EBNA1 PE=1 SV=1EBNA1_EBVB9	Q15554	TERF2_HUMAN Telomeric repeat-binding factor 2 OS=Homo sapiens OX=9606 GN=TERF2 PE=1 SV=3TERF2_HUMAN	TTDEGTWVAGVFVYGGSK	TLSGAQDSEAAFAKLDQK	99	349	FALSE	FALSE	-18.011	22	27	22	0	0	0.676	22	28.675	FALSE	TRUE	FALSE	FALSE	Between	0	0.001	0.003	LiebermanP-Sustek-Xlink2Lower-Faims-Stepped-2	18360	LiebermanP-Sustek-Xlink2Lower-Faims-Stepped-2.mgf	14152	Scan: 18360 Run: LiebermanP-Sustek-Xlink2Lower-Faims-Stepped-2 P1_R.TTDEGTWVAGVFVYGGSK.T P2_K.TLSGAQDSEAAFAKLDQK.D 3 14	4	934.459	3733.81	0.807	4	3733.81	0.811	RBD	mapped 1 <30A	>40A	>40A	>40A
P03211	EBNA1_EBVB9 Epstein-Barr nuclear antigen 1 OS=Epstein-Barr virus (strain B95-8) OX=10377 GN=EBNA1 PE=1 SV=1EBNA1_EBVB9	Q15554	TERF2_HUMAN Telomeric repeat-binding factor 2 OS=Homo sapiens OX=9606 GN=TERF2 PE=1 SV=3TERF2_HUMAN	TTDEGTWVAGVFVYGGSK	TLSGAQDSEAAFAKLDQK	99	349	FALSE	FALSE	-18.011	19	19	20	0	0	0.588	19	24.357	FALSE	TRUE	FALSE	FALSE	Between	0	0.001	0.003	LiebermanP-Sustek-Xlink2Upper-Faims-Stepped-2	18672	LiebermanP-Sustek-Xlink2Upper-Faims-Stepped-2.mgf	14518	Scan: 18672 Run: LiebermanP-Sustek-Xlink2Upper-Faims-Stepped-2 P1_R.TTDEGTWVAGVFVYGGSK.T P2_K.TLSGAQDSEAAFAKLDQK.D 3 14	5	747.77	3733.81	0.813	5	3733.81	0.811	RBD	mapped 1 <30A	>40A	>40A	>40A
P03211	EBNA1_EBVB9 Epstein-Barr nuclear antigen 1 OS=Epstein-Barr virus (strain B95-8) OX=10377 GN=EBNA1 PE=1 SV=1EBNA1_EBVB9	Q15554	TERF2_HUMAN Telomeric repeat-binding factor 2 OS=Homo sapiens OX=9606 GN=TERF2 PE=1 SV=3TERF2_HUMAN	TTDEGTWVAGVFVYGGSK	TLSGAQDSEAAFAKLDQK	100	349	FALSE	FALSE	-18.011	17	20	17	0	0	0.529	17	23.527	FALSE	TRUE	FALSE	FALSE	Between	0	0.002	0.003	LiebermanP-Sustek-Xlink2Lower-Faims-Stepped-1	18358	LiebermanP-Sustek-Xlink2Lower-Faims-Stepped-1.mgf	14057	Scan: 18358 Run: LiebermanP-Sustek-Xlink2Lower-Faims-Stepped-1 P1_R.TTDEGTWVAGVFVYGGSK.T P2_K.TLSGAQDSEAAFAKLDQK.D 4 14	5	747.769	3733.81	0.811	5	3733.81	0.811	RBD	mapped 1 <30A	>40A	>40A	>40A
P03211	EBNA1_EBVB9 Epstein-Barr nuclear antigen 1 OS=Epstein-Barr virus (strain B95-8) OX=10377 GN=EBNA1 PE=1 SV=1EBNA1_EBVB9	Q15554	TERF2_HUMAN Telomeric repeat-binding factor 2 OS=Homo sapiens OX=9606 GN=TERF2 PE=1 SV=3TERF2_HUMAN	FENIAEGLR	DLVLPTQALPASPALKNK	83	369	FALSE	FALSE	-18.011	8	22	8	0	0	0.5	8	17.74	FALSE	TRUE	FALSE	FALSE	Between	0	0.002	0.009	LiebermanP-Sustek-InSolution-Faims-Stepped-2	16556	LiebermanP-Sustek-InSolution-Faims-Stepped-2.mgf	12325	Scan: 16556 Run: LiebermanP-Sustek-InSolution-Faims-Stepped-2 P1_K.FENIAEGLR.A P2_K.DLVLPTQALPASPALKNK.R 6 16	4	727.159	2904.61	0.607	4	2904.61	0.607	Unstr.	>40A	34.4A	>40A	>40A
P03211	EBNA1_EBVB9 Epstein-Barr nuclear antigen 1 OS=Epstein-Barr virus (strain B95-8) OX=10377 GN=EBNA1 PE=1 SV=1EBNA1_EBVB9	Q15554	TERF2_HUMAN Telomeric repeat-binding factor 2 OS=Homo sapiens OX=9606 GN=TERF2 PE=1 SV=3TERF2_HUMAN	FENIAEGLR	NKRPR	83	371	FALSE	FALSE	-18.011	5	14	5	0	0	0.875	5	19.607	FALSE	TRUE	FALSE	FALSE	Between	0	0.002	0.005	LiebermanP-Sustek-Xlink2Lower-Faims-Stepped-1	7308	LiebermanP-Sustek-Xlink2Lower-Faims-Stepped-1.mgf	4632	Scan: 7308 Run: LiebermanP-Sustek-Xlink2Lower-Faims-Stepped-1 P1_K.NKRPR.K P2_K.FENIAEGLR.A 2 6	3	567.316	1698.93	0.927	3	1698.93	0.928	Unstr.	>40A	35.0A	>40A	>40A
P03211	EBNA1_EBVB9 Epstein-Barr nuclear antigen 1 OS=Epstein-Barr virus (strain B95-8) OX=10377 GN=EBNA1 PE=1 SV=1EBNA1_EBVB9	Q15554	TERF2_HUMAN Telomeric repeat-binding factor 2 OS=Homo sapiens OX=9606 GN=TERF2 PE=1 SV=3TERF2_HUMAN	TTDEGTWVAGVFVYGGSK	NKRPR	100	371	FALSE	FALSE	-18.011	5	30	5	0	0	0.625	5	21.639	FALSE	TRUE	FALSE	FALSE	Between	0	0.002	0.004	LiebermanP-Sustek-Xlink2Lower-Faims-Stepped-1	12399	LiebermanP-Sustek-Xlink2Lower-Faims-Stepped-1.mgf	8849	Scan: 12399 Run: LiebermanP-Sustek-Xlink2Lower-Faims-Stepped-1 P1_R.TTDEGTWVAGVFVYGGSK.T P2_K.NKRPR.K 4 2	3	842.433	2524.28	0.277	3	2524.28	0.282	Unstr.	>40A	mapped 1 <30A	>40A	>40A
P03211	EBNA1_EBVB9 Epstein-Barr nuclear antigen 1 OS=Epstein-Barr virus (strain B95-8) OX=10377 GN=EBNA1 PE=1 SV=1EBNA1_EBVB9	Q15554	TERF2_HUMAN Telomeric repeat-binding factor 2 OS=Homo sapiens OX=9606 GN=TERF2 PE=1 SV=3TERF2_HUMAN	FENIAEGLR	KDENESSAPADGEGGSELQPK	83	375	FALSE	FALSE	-18.011	9	21	9	0	0	0.525	9	17.565	FALSE	TRUE	FALSE	FALSE	Between	0	0.002	0.009	LiebermanP-Sustek-Xlink2Upper-Faims-Stepped-2	10152	LiebermanP-Sustek-Xlink2Upper-Faims-Stepped-2.mgf	7126	Scan: 10152 Run: LiebermanP-Sustek-Xlink2Upper-Faims-Stepped-2 P1_R.KDENESSAPADGEGGSELQPK.N P2_K.FENIAEGLR.A 1 6	3	1058.83	3173.47	0.472	3	3173.47	0.475	Unstr.	>40A	35.2A	>40A	>40A
P03211	EBNA1_EBVB9 Epstein-Barr nuclear antigen 1 OS=Epstein-Barr virus (strain B95-8) OX=10377 GN=EBNA1 PE=1 SV=1EBNA1_EBVB9	Q15554	TERF2_HUMAN Telomeric repeat-binding factor 2 OS=Homo sapiens OX=9606 GN=TERF2 PE=1 SV=3TERF2_HUMAN	FENIAEGLR	KDENESSAPADGEGGSELQPKNK	83	395	FALSE	FALSE	-18.011	12	32	12	0	0	0.727	12	24.507	FALSE	TRUE	FALSE	FALSE	Between	0	0.001	0.003	LiebermanP-Sustek-Xlink2Lower-Faims-Stepped-1	9397	LiebermanP-Sustek-Xlink2Lower-Faims-Stepped-1.mgf	6300	Scan: 9397 Run: LiebermanP-Sustek-Xlink2Lower-Faims-Stepped-1 P1_R.KDENESSAPADGEGGSELQPKNK.R P2_K.FENIAEGLR.A 21 6	4	854.911	3415.62	0.616	4	3415.61	0.613	Unstr.	>40A	>40A	>40A	>40A
P03211	EBNA1_EBVB9 Epstein-Barr nuclear antigen 1 OS=Epstein-Barr virus (strain B95-8) OX=10377 GN=EBNA1 PE=1 SV=1EBNA1_EBVB9	Q15554	TERF2_HUMAN Telomeric repeat-binding factor 2 OS=Homo sapiens OX=9606 GN=TERF2 PE=1 SV=3TERF2_HUMAN	FENIAEGLR	KDENESSAPADGEGGSELQPKNK	83	395	FALSE	FALSE	-18.011	8	26	8	0	0	0.5	8	18.152	FALSE	TRUE	FALSE	FALSE	Between	0	0.002	0.007	LiebermanP-Sustek-Xlink2Lower-Faims-Stepped-1	9399	LiebermanP-Sustek-Xlink2Lower-Faims-Stepped-1.mgf	6301	Scan: 9399 Run: LiebermanP-Sustek-Xlink2Lower-Faims-Stepped-1 P1_R.KDENESSAPADGEGGSELQPKNK.R P2_K.FENIAEGLR.A 21 6	5	684.13	3415.62	0.616	5	3415.61	0.613	Unstr.	>40A	>40A	>40A	>40A
P03211	EBNA1_EBVB9 Epstein-Barr nuclear antigen 1 OS=Epstein-Barr virus (strain B95-8) OX=10377 GN=EBNA1 PE=1 SV=1EBNA1_EBVB9	Q15554	TERF2_HUMAN Telomeric repeat-binding factor 2 OS=Homo sapiens OX=9606 GN=TERF2 PE=1 SV=3TERF2_HUMAN	SHVER	KDENESSAPADGEGGSELQPKNK	95	395	FALSE	FALSE	-18.011	6	35	6	0	0	0.75	6	20.969	FALSE	TRUE	FALSE	FALSE	Between	0	0.002	0.004	LiebermanP-Sustek-Xlink2Lower-Faims-Stepped-1	4650	LiebermanP-Sustek-Xlink2Lower-Faims-Stepped-1.mgf	2397	Scan: 4650 Run: LiebermanP-Sustek-Xlink2Lower-Faims-Stepped-1 P1_R.SHVER.T P2_R.KDENESSAPADGEGGSELQPKNK.R 4 21	3	999.137	2994.39	0.388	3	2994.39	0.391	Unstr.	mapped 1 <30A	>40A	>40A	>40A
P03211	EBNA1_EBVB9 Epstein-Barr nuclear antigen 1 OS=Epstein-Barr virus (strain B95-8) OX=10377 GN=EBNA1 PE=1 SV=1EBNA1_EBVB9	Q15554	TERF2_HUMAN Telomeric repeat-binding factor 2 OS=Homo sapiens OX=9606 GN=TERF2 PE=1 SV=3TERF2_HUMAN	TTDEGTWVAGVFVYGGSK	NPKVPK	99	447	FALSE	FALSE	-18.011	5	22	5	0	0	0.6	5	16.941	FALSE	TRUE	FALSE	FALSE	Between	0	0.002	0.013	LiebermanP-Sustek-Xlink2Upper-Faims-Stepped-2	14465	LiebermanP-Sustek-Xlink2Upper-Faims-Stepped-2.mgf	10796	Scan: 14465 Run: LiebermanP-Sustek-Xlink2Upper-Faims-Stepped-2 P1_R.TTDEGTWVAGVFVYGGSK.T P2_K.NPKVPK.G 3 3	3	846.438	2536.29	0.291	3	2536.3	0.296	Unstr.	>40A	>40A	>40A	>40A
P03211	EBNA1_EBVB9 Epstein-Barr nuclear antigen 1 OS=Epstein-Barr virus (strain B95-8) OX=10377 GN=EBNA1 PE=1 SV=1EBNA1_EBVB9	Q15554	TERF2_HUMAN Telomeric repeat-binding factor 2 OS=Homo sapiens OX=9606 GN=TERF2 PE=1 SV=3TERF2_HUMAN	TTDEGTWVAGVFVYGGSK	NPKVPK	100	447	FALSE	FALSE	-18.011	7	26	7	0	0	0.765	7	23.45	FALSE	TRUE	FALSE	FALSE	Between	0	0.002	0.003	LiebermanP-Sustek-Xlink2Upper-Faims-Stepped-1	13754	LiebermanP-Sustek-Xlink2Upper-Faims-Stepped-1.mgf	10084	Scan: 13754 Run: LiebermanP-Sustek-Xlink2Upper-Faims-Stepped-1 P1_R.TTDEGTWVAGVFVYGGSK.T P2_K.NPKVPK.G 4 3	3	846.44	2536.3	0.297	3	2536.3	0.296	Unstr.	>40A	>40A	>40A	>40A
P03211	EBNA1_EBVB9 Epstein-Barr nuclear antigen 1 OS=Epstein-Barr virus (strain B95-8) OX=10377 GN=EBNA1 PE=1 SV=1EBNA1_EBVB9	Q15554	TERF2_HUMAN Telomeric repeat-binding factor 2 OS=Homo sapiens OX=9606 GN=TERF2 PE=1 SV=3TERF2_HUMAN	TTDEGTWVAGVFVYGGSK	VPKGK	100	450	FALSE	FALSE	-18.011	5	20	5	0	0	0.588	5	17.454	FALSE	TRUE	FALSE	FALSE	Between	0	0.002	0.01	LiebermanP-Sustek-Xlink2Upper-Faims-Stepped-1	13412	LiebermanP-Sustek-Xlink2Upper-Faims-Stepped-1.mgf	9798	Scan: 13412 Run: LiebermanP-Sustek-Xlink2Upper-Faims-Stepped-1 P1_K.VPKGK.W P2_R.TTDEGTWVAGVFVYGGSK.T 3 4	3	795.08	2382.22	0.22	3	2382.22	0.222	Unstr.	>40A	>40A	>40A	>40A
P03211	EBNA1_EBVB9 Epstein-Barr nuclear antigen 1 OS=Epstein-Barr virus (strain B95-8) OX=10377 GN=EBNA1 PE=1 SV=1EBNA1_EBVB9	Q15554	TERF2_HUMAN Telomeric repeat-binding factor 2 OS=Homo sapiens OX=9606 GN=TERF2 PE=1 SV=3TERF2_HUMAN	FENIAEGLR	GKWNSSNGVEEK	83	452	FALSE	FALSE	-18.011	12	13	12	0	0	0.591	12	20.111	FALSE	TRUE	FALSE	FALSE	Between	0	0.002	0.005	LiebermanP-Sustek-Xlink2Upper-Faims-Stepped-2	10656	LiebermanP-Sustek-Xlink2Upper-Faims-Stepped-2.mgf	7545	Scan: 10656 Run: LiebermanP-Sustek-Xlink2Upper-Faims-Stepped-2 P1_K.GKWNSSNGVEEK.E P2_K.FENIAEGLR.A 2 6	3	788.724	2363.15	0.149	3	2363.15	0.151	Unstr.	>40A	>40A	>40A	>40A
P03211	EBNA1_EBVB9 Epstein-Barr nuclear antigen 1 OS=Epstein-Barr virus (strain B95-8) OX=10377 GN=EBNA1 PE=1 SV=1EBNA1_EBVB9	Q15554	TERF2_HUMAN Telomeric repeat-binding factor 2 OS=Homo sapiens OX=9606 GN=TERF2 PE=1 SV=3TERF2_HUMAN	FENIAEGLR	GKWNSSNdaGVEEK	83	452	FALSE	FALSE	-18.011	12	13	12	0	0	0.591	12	19.461	FALSE	TRUE	FALSE	FALSE	Between	0	0.002	0.006	LiebermanP-Sustek-Xlink2Upper-Faims-Stepped-2	11157	LiebermanP-Sustek-Xlink2Upper-Faims-Stepped-2.mgf	7989	Scan: 11157 Run: LiebermanP-Sustek-Xlink2Upper-Faims-Stepped-2 P1_K.GKWNSSNdaGVEEK.E P2_K.FENIAEGLR.A 2 6	3	789.052	2364.13	0.133	3	2364.13	0.134	Unstr.	>40A	>40A	>40A	>40A
P03211	EBNA1_EBVB9 Epstein-Barr nuclear antigen 1 OS=Epstein-Barr virus (strain B95-8) OX=10377 GN=EBNA1 PE=1 SV=1EBNA1_EBVB9	Q15554	TERF2_HUMAN Telomeric repeat-binding factor 2 OS=Homo sapiens OX=9606 GN=TERF2 PE=1 SV=3TERF2_HUMAN	FENIAEGLR	YGEGNWAAISKNYPFVNR	83	517	FALSE	FALSE	-18.011	12	25	12	0	0	0.735	12	22.59	FALSE	TRUE	FALSE	FALSE	Between	0	0.002	0.003	LiebermanP-Sustek-Xlink2Lower-Faims-Stepped-1	17068	LiebermanP-Sustek-Xlink2Lower-Faims-Stepped-1.mgf	12923	Scan: 17068 Run: LiebermanP-Sustek-Xlink2Lower-Faims-Stepped-1 P1_K.YGEGNWAAISKNYPFVNR.T P2_K.FENIAEGLR.A 11 6	4	779.639	3114.53	0.529	4	3114.53	0.531	Myb	mapped 1 <30A	mapped 1 <30A	mapped 1 <30A	mapped 1 <30A
P03211	EBNA1_EBVB9 Epstein-Barr nuclear antigen 1 OS=Epstein-Barr virus (strain B95-8) OX=10377 GN=EBNA1 PE=1 SV=1EBNA1_EBVB9	Q15554	TERF2_HUMAN Telomeric repeat-binding factor 2 OS=Homo sapiens OX=9606 GN=TERF2 PE=1 SV=3TERF2_HUMAN	TTDEGTWVAGVFVYGGSK	YGEGNWAAISKNYPFVNR	99	517	FALSE	FALSE	-18.011	20	22	20	0	0	0.588	20	27.06	FALSE	TRUE	FALSE	FALSE	Between	0	0.001	0.003	LiebermanP-Sustek-Xlink2Upper-Faims-Stepped-2	20459	LiebermanP-Sustek-Xlink2Upper-Faims-Stepped-2.mgf	16093	Scan: 20459 Run: LiebermanP-Sustek-Xlink2Upper-Faims-Stepped-2 P1_K.YGEGNWAAISKNYPFVNR.T P2_R.TTDEGTWVAGVFVYGGSK.T 11 3	4	985.979	3939.89	0.887	4	3939.89	0.886	Myb	32.5A	32.6A	33.2A	32.8A
P03211	EBNA1_EBVB9 Epstein-Barr nuclear antigen 1 OS=Epstein-Barr virus (strain B95-8) OX=10377 GN=EBNA1 PE=1 SV=1EBNA1_EBVB9	Q15554	TERF2_HUMAN Telomeric repeat-binding factor 2 OS=Homo sapiens OX=9606 GN=TERF2 PE=1 SV=3TERF2_HUMAN	FENIAEGLR	TAVMIKDR	83	530	FALSE	FALSE	-18.011	9	14	9	0	0	0.714	9	18.612	FALSE	TRUE	FALSE	FALSE	Between	0	0.002	0.007	LiebermanP-Sustek-Xlink2Lower-Faims-Stepped-1	11315	LiebermanP-Sustek-Xlink2Lower-Faims-Stepped-1.mgf	7892	Scan: 11315 Run: LiebermanP-Sustek-Xlink2Lower-Faims-Stepped-1 P1_R.TAVMIKDR.W P2_K.FENIAEGLR.A 6 6	3	655.019	1962.03	0.034	3	1962.04	0.036	Myb	mapped 1 <30A	mapped 1 <30A	mapped 1 <30A	mapped 1 <30A
P03211	EBNA1_EBVB9 Epstein-Barr nuclear antigen 1 OS=Epstein-Barr virus (strain B95-8) OX=10377 GN=EBNA1 PE=1 SV=1EBNA1_EBVB9	Q15554	TERF2_HUMAN Telomeric repeat-binding factor 2 OS=Homo sapiens OX=9606 GN=TERF2 PE=1 SV=3TERF2_HUMAN	FENIAEGLR	TAVMoxIKDR	83	530	FALSE	FALSE	-18.011	10	12	10	0	0	0.75	10	17.648	FALSE	TRUE	FALSE	FALSE	Between	0	0.002	0.009	LiebermanP-Sustek-Xlink2Lower-Faims-Stepped-2	10423	LiebermanP-Sustek-Xlink2Lower-Faims-Stepped-2.mgf	7294	Scan: 10423 Run: LiebermanP-Sustek-Xlink2Lower-Faims-Stepped-2 P1_R.TAVMoxIKDR.W P2_K.FENIAEGLR.A 6 6	3	660.35	1978.03	0.029	3	1978.03	0.031	Myb	mapped 1 <30A	mapped 1 <30A	mapped 1 <30A	mapped 1 <30A
P03211	EBNA1_EBVB9 Epstein-Barr nuclear antigen 1 OS=Epstein-Barr virus (strain B95-8) OX=10377 GN=EBNA1 PE=1 SV=1EBNA1_EBVB9	Q15554	TERF2_HUMAN Telomeric repeat-binding factor 2 OS=Homo sapiens OX=9606 GN=TERF2 PE=1 SV=3TERF2_HUMAN	SHVER	TAVMIKDR	95	530	FALSE	FALSE	-18.011	5	12	5	0	0	0.857	5	18.623	FALSE	TRUE	FALSE	FALSE	Between	0	0.002	0.007	LiebermanP-Sustek-InSolution-Faims-Stepped-1	4868	LiebermanP-Sustek-InSolution-Faims-Stepped-1.mgf	2192	Scan: 4868 Run: LiebermanP-Sustek-InSolution-Faims-Stepped-1 P1_R.TAVMIKDR.W P2_R.SHVER.T 6 4	3	514.612	1540.81	0.814	3	1540.81	0.814	Myb	37.2A	36.2A	37.9A	37.8A
P03211	EBNA1_EBVB9 Epstein-Barr nuclear antigen 1 OS=Epstein-Barr virus (strain B95-8) OX=10377 GN=EBNA1 PE=1 SV=1EBNA1_EBVB9	Q15554	TERF2_HUMAN Telomeric repeat-binding factor 2 OS=Homo sapiens OX=9606 GN=TERF2 PE=1 SV=3TERF2_HUMAN	SHVER	TAVMoxIKDR	95	530	FALSE	FALSE	-18.011	5	11	5	0	0	0.786	5	18.187	FALSE	TRUE	FALSE	FALSE	Between	0	0.002	0.007	LiebermanP-Sustek-Xlink2Upper-Faims-Stepped-1	4683	LiebermanP-Sustek-Xlink2Upper-Faims-Stepped-1.mgf	2316	Scan: 4683 Run: LiebermanP-Sustek-Xlink2Upper-Faims-Stepped-1 P1_R.TAVMoxIKDR.W P2_R.SHVER.T 6 4	3	519.944	1556.81	0.809	3	1556.81	0.809	Myb	37.2A	36.2A	37.9A	37.8A
P03211	EBNA1_EBVB9 Epstein-Barr nuclear antigen 1 OS=Epstein-Barr virus (strain B95-8) OX=10377 GN=EBNA1 PE=1 SV=1EBNA1_EBVB9	Q15554	TERF2_HUMAN Telomeric repeat-binding factor 2 OS=Homo sapiens OX=9606 GN=TERF2 PE=1 SV=3TERF2_HUMAN	TTDEGTWVAGVFVYGGSK	TAVMIKDR	99	530	FALSE	FALSE	-18.011	9	26	9	0	0	0.643	9	19.554	FALSE	TRUE	FALSE	FALSE	Between	0	0.002	0.005	LiebermanP-Sustek-Xlink2Upper-Faims-Stepped-2	16567	LiebermanP-Sustek-Xlink2Upper-Faims-Stepped-2.mgf	12663	Scan: 16567 Run: LiebermanP-Sustek-Xlink2Upper-Faims-Stepped-2 P1_R.TTDEGTWVAGVFVYGGSK.T P2_R.TAVMIKDR.W 3 6	4	697.855	2787.39	0.391	4	2787.39	0.39	Myb	39.8A	>40A	>40A	>40A
P03211	EBNA1_EBVB9 Epstein-Barr nuclear antigen 1 OS=Epstein-Barr virus (strain B95-8) OX=10377 GN=EBNA1 PE=1 SV=1EBNA1_EBVB9	Q15554	TERF2_HUMAN Telomeric repeat-binding factor 2 OS=Homo sapiens OX=9606 GN=TERF2 PE=1 SV=3TERF2_HUMAN	TTDEGTWVAGVFVYGGSK	TAVMIKDR	100	530	FALSE	FALSE	-18.011	11	20	11	0	0	0.618	11	21.571	FALSE	TRUE	FALSE	FALSE	Between	0	0.002	0.004	LiebermanP-Sustek-Xlink2Upper-Faims-Stepped-2	16588	LiebermanP-Sustek-Xlink2Upper-Faims-Stepped-2.mgf	12682	Scan: 16588 Run: LiebermanP-Sustek-Xlink2Upper-Faims-Stepped-2 P1_R.TTDEGTWVAGVFVYGGSK.T P2_R.TAVMIKDR.W 4 6	3	930.138	2787.39	0.391	3	2787.39	0.39	Myb	39.8A	>40A	>40A	>40A
P03211	EBNA1_EBVB9 Epstein-Barr nuclear antigen 1 OS=Epstein-Barr virus (strain B95-8) OX=10377 GN=EBNA1 PE=1 SV=1EBNA1_EBVB9	Q15554	TERF2_HUMAN Telomeric repeat-binding factor 2 OS=Homo sapiens OX=9606 GN=TERF2 PE=1 SV=3TERF2_HUMAN	TTDEGTWVAGVFVYGGSK	TAVMIKDR	100	530	FALSE	FALSE	-18.011	7	20	7	0	0	0.5	7	15.277	FALSE	TRUE	FALSE	FALSE	Between	0.005	0.005	0.036	LiebermanP-Sustek-Xlink2Upper-Faims-Stepped-1	15590	LiebermanP-Sustek-Xlink2Upper-Faims-Stepped-1.mgf	11706	Scan: 15590 Run: LiebermanP-Sustek-Xlink2Upper-Faims-Stepped-1 P1_R.TTDEGTWVAGVFVYGGSK.T P2_R.TAVMIKDR.W 4 6	4	697.854	2787.39	0.389	4	2787.39	0.39	Myb	39.8A	>40A	>40A	>40A

## Sheet: Intraprotein XLs
Num	Protein1	Description1	Protein2	Description2	Pep Seq1	Pep Seq2	Protein Link Pos1	Protein Link Pos2	Decoy1	Decoy2	CrosslinkerModMass	MinFragments	P1Fragments	P2Fragments	PeptidesWithDoublets	PeptidesWithStubs	minPepCoverage	min Pep Coverage Absolute	Score	isDecoy	isTT	isTD	isDD	fdrGroup	fdr	ifdr	PEP	run	scan	PeakListFileName	ScanId	PSMID	exp charge	exp m/z	exp mass	exp fractionalmass	match charge	match mass	match fractionalmass			Shortest Ca-Ca (A)
407	P03211	EBNA1_EBVB9 Epstein-Barr nuclear antigen 1 OS=Epstein-Barr virus (strain B95-8) OX=10377 GN=EBNA1 PE=1 SV=1EBNA1_EBVB9	P03211	EBNA1_EBVB9 Epstein-Barr nuclear antigen 1 OS=Epstein-Barr virus (strain B95-8) OX=10377 GN=EBNA1 PE=1 SV=1EBNA1_EBVB9	RPFFHPVGEADYFEYHQEGGPDGEPDVPPGAIEQGPADDPGEGPSTGPR	KGGWFGK	35	61	FALSE	FALSE	-18.011	6	51	6	0	0	0.5	6	20.581	FALSE	TRUE	FALSE	FALSE	Self	0	0	0	LiebermanP-Sustek-Xlink2Upper-Faims-Stepped-2	15433	LiebermanP-Sustek-Xlink2Upper-Faims-Stepped-2.mgf	11649	Scan: 15433 Run: LiebermanP-Sustek-Xlink2Upper-Faims-Stepped-2 P1_R.RPFFHPVGEADYFEYHQEGGPDGEPDVPPGAIEQGPADDPGEGPSTGPR.G P2_K.KGGWFGK.H 33 1	6	989.956	5933.69	0.693	6	5933.7	0.705	435	461	N/A
647	P03211	EBNA1_EBVB9 Epstein-Barr nuclear antigen 1 OS=Epstein-Barr virus (strain B95-8) OX=10377 GN=EBNA1 PE=1 SV=1EBNA1_EBVB9	P03211	EBNA1_EBVB9 Epstein-Barr nuclear antigen 1 OS=Epstein-Barr virus (strain B95-8) OX=10377 GN=EBNA1 PE=1 SV=1EBNA1_EBVB9	KGGWFGK	GQGDGGR	61	55	FALSE	FALSE	-18.011	9	11	9	0	0	0.75	9	17.719	FALSE	TRUE	FALSE	FALSE	Self	0	0	0	LiebermanP-Sustek-Xlink2Lower-Faims-Stepped-2	7151	LiebermanP-Sustek-Xlink2Lower-Faims-Stepped-2.mgf	4568	Scan: 7151 Run: LiebermanP-Sustek-Xlink2Lower-Faims-Stepped-2 P1_K.KGGWFGK.H P2_R.GQGDGGR.R 1 4	3	469.569	1405.68	0.684	3	1405.68	0.685	461	455	4
599	P03211	EBNA1_EBVB9 Epstein-Barr nuclear antigen 1 OS=Epstein-Barr virus (strain B95-8) OX=10377 GN=EBNA1 PE=1 SV=1EBNA1_EBVB9	P03211	EBNA1_EBVB9 Epstein-Barr nuclear antigen 1 OS=Epstein-Barr virus (strain B95-8) OX=10377 GN=EBNA1 PE=1 SV=1EBNA1_EBVB9	KGGWFGK	SHVER	61	95	FALSE	FALSE	-18.011	7	10	7	0	0	0.833	7	18.326	FALSE	TRUE	FALSE	FALSE	Self	0	0	0	LiebermanP-Sustek-Xlink2Upper-Faims-Stepped-1	6526	LiebermanP-Sustek-Xlink2Upper-Faims-Stepped-1.mgf	3896	Scan: 6526 Run: LiebermanP-Sustek-Xlink2Upper-Faims-Stepped-1 P1_R.SHVER.T P2_K.KGGWFGK.H 4 1	3	463.246	1386.71	0.715	3	1386.72	0.716	461	495	39.4	x
387	P03211	EBNA1_EBVB9 Epstein-Barr nuclear antigen 1 OS=Epstein-Barr virus (strain B95-8) OX=10377 GN=EBNA1 PE=1 SV=1EBNA1_EBVB9	P03211	EBNA1_EBVB9 Epstein-Barr nuclear antigen 1 OS=Epstein-Barr virus (strain B95-8) OX=10377 GN=EBNA1 PE=1 SV=1EBNA1_EBVB9	GQGGSNPKFENIAEGLR	SHVER	77	95	FALSE	FALSE	-18.011	5	26	5	0	0	0.812	5	20.902	FALSE	TRUE	FALSE	FALSE	Self	0	0	0	LiebermanP-Sustek-Xlink2Upper-Faims-Stepped-2	9878	LiebermanP-Sustek-Xlink2Upper-Faims-Stepped-2.mgf	6882	Scan: 9878 Run: LiebermanP-Sustek-Xlink2Upper-Faims-Stepped-2 P1_R.SHVER.T P2_R.GQGGSNPKFENIAEGLR.A 4 8	3	794.735	2381.18	0.184	3	2381.18	0.184	477	495	25.7
673	P03211	EBNA1_EBVB9 Epstein-Barr nuclear antigen 1 OS=Epstein-Barr virus (strain B95-8) OX=10377 GN=EBNA1 PE=1 SV=1EBNA1_EBVB9	P03211	EBNA1_EBVB9 Epstein-Barr nuclear antigen 1 OS=Epstein-Barr virus (strain B95-8) OX=10377 GN=EBNA1 PE=1 SV=1EBNA1_EBVB9	FENIAEGLR	GGWFGKHR	79	67	FALSE	FALSE	-18.011	9	11	9	0	0	0.643	9	17.459	FALSE	TRUE	FALSE	FALSE	Self	0	0	0	LiebermanP-Sustek-Xlink2Upper-Faims-Stepped-2	12713	LiebermanP-Sustek-Xlink2Upper-Faims-Stepped-2.mgf	9280	Scan: 12713 Run: LiebermanP-Sustek-Xlink2Upper-Faims-Stepped-2 P1_K.GGWFGKHR.G P2_K.FENIAEGLR.A 6 2	4	494.258	1973	0.001	4	1973	0.002	479	467	17			EBNA1:
456	P03211	EBNA1_EBVB9 Epstein-Barr nuclear antigen 1 OS=Epstein-Barr virus (strain B95-8) OX=10377 GN=EBNA1 PE=1 SV=1EBNA1_EBVB9	P03211	EBNA1_EBVB9 Epstein-Barr nuclear antigen 1 OS=Epstein-Barr virus (strain B95-8) OX=10377 GN=EBNA1 PE=1 SV=1EBNA1_EBVB9	FENIAEGLRALLAR	HRGQGGSNPK	79	74	FALSE	FALSE	-18.011	11	20	11	0	0	0.611	11	20.058	FALSE	TRUE	FALSE	FALSE	Self	0	0	0	LiebermanP-Sustek-InSolution-Faims-Stepped-1	16852	LiebermanP-Sustek-InSolution-Faims-Stepped-1.mgf	12654	Scan: 16852 Run: LiebermanP-Sustek-InSolution-Faims-Stepped-1 P1_K.HRGQGGSNPK.F P2_K.FENIAEGLRALLAR.S 7 2	5	519.084	2590.38	0.384	5	2590.38	0.384	479	474	5.4			12/17 hits match within 30A in the established model (7U1T) with the 5 >30A hits all involving the N-terminal flexible arm
251	P03211	EBNA1_EBVB9 Epstein-Barr nuclear antigen 1 OS=Epstein-Barr virus (strain B95-8) OX=10377 GN=EBNA1 PE=1 SV=1EBNA1_EBVB9	P03211	EBNA1_EBVB9 Epstein-Barr nuclear antigen 1 OS=Epstein-Barr virus (strain B95-8) OX=10377 GN=EBNA1 PE=1 SV=1EBNA1_EBVB9	FENIAEGLR	GGWFGKHR	83	67	FALSE	FALSE	-18.011	12	13	12	0	0	0.857	12	22.488	FALSE	TRUE	FALSE	FALSE	Self	0	0	0	LiebermanP-Sustek-Xlink2Upper-Faims-Stepped-1	11494	LiebermanP-Sustek-Xlink2Upper-Faims-Stepped-1.mgf	8089	Scan: 11494 Run: LiebermanP-Sustek-Xlink2Upper-Faims-Stepped-1 P1_K.GGWFGKHR.G P2_K.FENIAEGLR.A 6 6	3	658.675	1973	0.003	3	1973	0.002	483	467	22.2
751	P03211	EBNA1_EBVB9 Epstein-Barr nuclear antigen 1 OS=Epstein-Barr virus (strain B95-8) OX=10377 GN=EBNA1 PE=1 SV=1EBNA1_EBVB9	P03211	EBNA1_EBVB9 Epstein-Barr nuclear antigen 1 OS=Epstein-Barr virus (strain B95-8) OX=10377 GN=EBNA1 PE=1 SV=1EBNA1_EBVB9	FENIAEGLR	GGWFGKHR	83	67	FALSE	FALSE	-18.011	8	12	8	0	0	0.643	8	16.408	FALSE	TRUE	FALSE	FALSE	Self	0	0	0	LiebermanP-Sustek-Xlink2Upper-Faims-Stepped-2	12298	LiebermanP-Sustek-Xlink2Upper-Faims-Stepped-2.mgf	8909	Scan: 12298 Run: LiebermanP-Sustek-Xlink2Upper-Faims-Stepped-2 P1_K.GGWFGKHR.G P2_K.FENIAEGLR.A 6 6	4	494.258	1973	0.003	4	1973	0.002	483	467	22.2
841	P03211	EBNA1_EBVB9 Epstein-Barr nuclear antigen 1 OS=Epstein-Barr virus (strain B95-8) OX=10377 GN=EBNA1 PE=1 SV=1EBNA1_EBVB9	P03211	EBNA1_EBVB9 Epstein-Barr nuclear antigen 1 OS=Epstein-Barr virus (strain B95-8) OX=10377 GN=EBNA1 PE=1 SV=1EBNA1_EBVB9	FENIAEGLR	KGGWFGKHR	83	67	FALSE	FALSE	-18.011	7	11	7	0	0	0.5	7	15.002	FALSE	TRUE	FALSE	FALSE	Self	0	0	0	LiebermanP-Sustek-Xlink2Lower-Faims-Stepped-1	10190	LiebermanP-Sustek-Xlink2Lower-Faims-Stepped-1.mgf	6985	Scan: 10190 Run: LiebermanP-Sustek-Xlink2Lower-Faims-Stepped-1 P1_K.KGGWFGKHR.G P2_K.FENIAEGLR.A 7 6	3	701.373	2101.1	0.097	3	2101.1	0.097	483	467	22.2
696	P03211	EBNA1_EBVB9 Epstein-Barr nuclear antigen 1 OS=Epstein-Barr virus (strain B95-8) OX=10377 GN=EBNA1 PE=1 SV=1EBNA1_EBVB9	P03211	EBNA1_EBVB9 Epstein-Barr nuclear antigen 1 OS=Epstein-Barr virus (strain B95-8) OX=10377 GN=EBNA1 PE=1 SV=1EBNA1_EBVB9	SHVER	SHVER	92	95	FALSE	FALSE	-18.011	6	6	7	0	0	0.875	6	17.289	FALSE	TRUE	FALSE	FALSE	Self	0	0	0	LiebermanP-Sustek-Xlink2Upper-Faims-Stepped-2	2269	LiebermanP-Sustek-Xlink2Upper-Faims-Stepped-2.mgf	483	Scan: 2269 Run: LiebermanP-Sustek-Xlink2Upper-Faims-Stepped-2 P1_R.SHVER.T P2_R.SHVER.T 4 1	3	412.546	1234.62	0.617	3	1234.62	0.617	492	495	9.9
503	P03211	EBNA1_EBVB9 Epstein-Barr nuclear antigen 1 OS=Epstein-Barr virus (strain B95-8) OX=10377 GN=EBNA1 PE=1 SV=1EBNA1_EBVB9	P03211	EBNA1_EBVB9 Epstein-Barr nuclear antigen 1 OS=Epstein-Barr virus (strain B95-8) OX=10377 GN=EBNA1 PE=1 SV=1EBNA1_EBVB9	TTDEGTWVAGVFVYGGSKTSLYNLRR	SHVER	97	95	FALSE	FALSE	-18.011	5	31	5	0	0	0.62	5	19.39	FALSE	TRUE	FALSE	FALSE	Self	0	0	0	LiebermanP-Sustek-Xlink2Upper-Faims-Stepped-1	15010	LiebermanP-Sustek-Xlink2Upper-Faims-Stepped-1.mgf	11193	Scan: 15010 Run: LiebermanP-Sustek-Xlink2Upper-Faims-Stepped-1 P1_R.TTDEGTWVAGVFVYGGSKTSLYNLRR.G P2_R.SHVER.T 1 4	5	697.957	3484.75	0.75	5	3484.75	0.749	497	495	5.7
717	P03211	EBNA1_EBVB9 Epstein-Barr nuclear antigen 1 OS=Epstein-Barr virus (strain B95-8) OX=10377 GN=EBNA1 PE=1 SV=1EBNA1_EBVB9	P03211	EBNA1_EBVB9 Epstein-Barr nuclear antigen 1 OS=Epstein-Barr virus (strain B95-8) OX=10377 GN=EBNA1 PE=1 SV=1EBNA1_EBVB9	TTDEGTWVAGVFVYGGSKTSLYNLRR	SHVER	98	95	FALSE	FALSE	-18.011	5	25	5	0	0	0.5	5	16.941	FALSE	TRUE	FALSE	FALSE	Self	0	0	0	LiebermanP-Sustek-Xlink2Upper-Faims-Stepped-2	15787	LiebermanP-Sustek-Xlink2Upper-Faims-Stepped-2.mgf	11966	Scan: 15787 Run: LiebermanP-Sustek-Xlink2Upper-Faims-Stepped-2 P1_R.TTDEGTWVAGVFVYGGSKTSLYNLRR.G P2_R.SHVER.T 2 4	5	697.956	3484.75	0.746	5	3484.75	0.749	498	495	7.2
542	P03211	EBNA1_EBVB9 Epstein-Barr nuclear antigen 1 OS=Epstein-Barr virus (strain B95-8) OX=10377 GN=EBNA1 PE=1 SV=1EBNA1_EBVB9	P03211	EBNA1_EBVB9 Epstein-Barr nuclear antigen 1 OS=Epstein-Barr virus (strain B95-8) OX=10377 GN=EBNA1 PE=1 SV=1EBNA1_EBVB9	TTDEGTWVAGVFVYGGSK	KGGWFGK	99	61	FALSE	FALSE	-18.011	5	27	5	0	0	0.5	5	18.912	FALSE	TRUE	FALSE	FALSE	Self	0	0	0	LiebermanP-Sustek-Xlink2Upper-Faims-Stepped-1	17396	LiebermanP-Sustek-Xlink2Upper-Faims-Stepped-1.mgf	13283	Scan: 17396 Run: LiebermanP-Sustek-Xlink2Upper-Faims-Stepped-1 P1_R.TTDEGTWVAGVFVYGGSK.T P2_K.KGGWFGK.H 3 1	3	878.77	2633.29	0.29	3	2633.29	0.291	499	461	45.3	x
180	P03211	EBNA1_EBVB9 Epstein-Barr nuclear antigen 1 OS=Epstein-Barr virus (strain B95-8) OX=10377 GN=EBNA1 PE=1 SV=1EBNA1_EBVB9	P03211	EBNA1_EBVB9 Epstein-Barr nuclear antigen 1 OS=Epstein-Barr virus (strain B95-8) OX=10377 GN=EBNA1 PE=1 SV=1EBNA1_EBVB9	TTDEGTWVAGVFVYGGSK	GQGGSNPKFENIAEGLR	99	77	FALSE	FALSE	-18.011	17	20	17	0	0	0.531	17	23.504	FALSE	TRUE	FALSE	FALSE	Self	0	0	0	LiebermanP-Sustek-Xlink2Upper-Faims-Stepped-1	17658	LiebermanP-Sustek-Xlink2Upper-Faims-Stepped-1.mgf	13514	Scan: 17658 Run: LiebermanP-Sustek-Xlink2Upper-Faims-Stepped-1 P1_R.TTDEGTWVAGVFVYGGSK.T P2_R.GQGGSNPKFENIAEGLR.A 3 8	4	907.947	3627.76	0.757	4	3627.76	0.759	499	477	32	x
601	P03211	EBNA1_EBVB9 Epstein-Barr nuclear antigen 1 OS=Epstein-Barr virus (strain B95-8) OX=10377 GN=EBNA1 PE=1 SV=1EBNA1_EBVB9	P03211	EBNA1_EBVB9 Epstein-Barr nuclear antigen 1 OS=Epstein-Barr virus (strain B95-8) OX=10377 GN=EBNA1 PE=1 SV=1EBNA1_EBVB9	TTDEGTWVAGVFVYGGSK	KGGWFGK	100	61	FALSE	FALSE	-18.011	5	26	5	0	0	0.5	5	18.275	FALSE	TRUE	FALSE	FALSE	Self	0	0	0	LiebermanP-Sustek-Xlink2Lower-Faims-Stepped-2	18227	LiebermanP-Sustek-Xlink2Lower-Faims-Stepped-2.mgf	14036	Scan: 18227 Run: LiebermanP-Sustek-Xlink2Lower-Faims-Stepped-2 P1_R.TTDEGTWVAGVFVYGGSK.T P2_K.KGGWFGK.H 4 1	3	878.771	2633.29	0.29	3	2633.29	0.291	500	461	42.9	x
422	P03211	EBNA1_EBVB9 Epstein-Barr nuclear antigen 1 OS=Epstein-Barr virus (strain B95-8) OX=10377 GN=EBNA1 PE=1 SV=1EBNA1_EBVB9	P03211	EBNA1_EBVB9 Epstein-Barr nuclear antigen 1 OS=Epstein-Barr virus (strain B95-8) OX=10377 GN=EBNA1 PE=1 SV=1EBNA1_EBVB9	TTDEGTWVAGVFVYGGSK	GGWFGKHR	100	67	FALSE	FALSE	-18.011	9	27	9	0	0	0.643	9	20.427	FALSE	TRUE	FALSE	FALSE	Self	0	0	0	LiebermanP-Sustek-Xlink2Upper-Faims-Stepped-1	15962	LiebermanP-Sustek-Xlink2Upper-Faims-Stepped-1.mgf	12027	Scan: 15962 Run: LiebermanP-Sustek-Xlink2Upper-Faims-Stepped-1 P1_R.TTDEGTWVAGVFVYGGSK.T P2_K.GGWFGKHR.G 4 6	3	933.792	2798.36	0.355	3	2798.36	0.356	500	467	30.4	x
326	P03211	EBNA1_EBVB9 Epstein-Barr nuclear antigen 1 OS=Epstein-Barr virus (strain B95-8) OX=10377 GN=EBNA1 PE=1 SV=1EBNA1_EBVB9	P03211	EBNA1_EBVB9 Epstein-Barr nuclear antigen 1 OS=Epstein-Barr virus (strain B95-8) OX=10377 GN=EBNA1 PE=1 SV=1EBNA1_EBVB9	ESIVCcmYFMVFLQTHIFAEVLK	DAIKDLVMTKPAPTCcmNIR	173	180	FALSE	FALSE	-18.011	17	25	17	0	0	0.5	17	21.548	FALSE	TRUE	FALSE	FALSE	Self	0	0	0	LiebermanP-Sustek-Xlink2Upper-Faims-Stepped-2	28141	LiebermanP-Sustek-Xlink2Upper-Faims-Stepped-2.mgf	22816	Scan: 28141 Run: LiebermanP-Sustek-Xlink2Upper-Faims-Stepped-2 P1_R.ESIVCcmYFMVFLQTHIFAEVLK.D P2_K.DAIKDLVMTKPAPTCcmNIR.V 18 4	5	920.48	4597.36	0.363	5	4597.36	0.361	573	580	10.3
296	P03211	EBNA1_EBVB9 Epstein-Barr nuclear antigen 1 OS=Epstein-Barr virus (strain B95-8) OX=10377 GN=EBNA1 PE=1 SV=1EBNA1_EBVB9	P03211	EBNA1_EBVB9 Epstein-Barr nuclear antigen 1 OS=Epstein-Barr virus (strain B95-8) OX=10377 GN=EBNA1 PE=1 SV=1EBNA1_EBVB9	ESIVCcmYFMVFLQTHIFAEVLKDAIK	DLVMTKPAPTCcmNIR	176	181	FALSE	FALSE	-18.011	14	29	14	0	0	0.538	14	21.861	FALSE	TRUE	FALSE	FALSE	Self	0	0	0	LiebermanP-Sustek-Xlink2Upper-Faims-Stepped-2	28140	LiebermanP-Sustek-Xlink2Upper-Faims-Stepped-2.mgf	22815	Scan: 28140 Run: LiebermanP-Sustek-Xlink2Upper-Faims-Stepped-2 P1_R.ESIVCcmYFMVFLQTHIFAEVLKDAIK.D P2_K.DLVMTKPAPTCcmNIR.V 21 1	6	767.234	4597.36	0.363	6	4597.36	0.361	576	581	8.6
396	Q15554	TERF2_HUMAN Telomeric repeat-binding factor 2 OS=Homo sapiens OX=9606 GN=TERF2 PE=1 SV=3TERF2_HUMAN	Q15554	TERF2_HUMAN Telomeric repeat-binding factor 2 OS=Homo sapiens OX=9606 GN=TERF2 PE=1 SV=3TERF2_HUMAN	WVLKFYFHEALRAFR	GAGEARLEEAVNR	100	92	FALSE	FALSE	-18.011	13	16	13	0	0	0.571	13	20.814	FALSE	TRUE	FALSE	FALSE	Self	0	0	0	LiebermanP-Sustek-InSolution-Faims-Stepped-1	8579	LiebermanP-Sustek-InSolution-Faims-Stepped-1.mgf	5400	Scan: 8579 Run: LiebermanP-Sustek-InSolution-Faims-Stepped-1 P1_R.YLKHLR.G P2_R.DDGSSMSFYVRPSPAK.R 1 1	5	511.663	2553.28	0.281	5	2553.28	0.28	58	50	12.1
505	Q15554	TERF2_HUMAN Telomeric repeat-binding factor 2 OS=Homo sapiens OX=9606 GN=TERF2 PE=1 SV=3TERF2_HUMAN	Q15554	TERF2_HUMAN Telomeric repeat-binding factor 2 OS=Homo sapiens OX=9606 GN=TERF2 PE=1 SV=3TERF2_HUMAN	WVLKFYFHEALR	GAGEARLEEAVNR	100	92	FALSE	FALSE	-18.011	11	19	11	0	0	0.542	11	19.361	FALSE	TRUE	FALSE	FALSE	Self	0	0	0	LiebermanP-Sustek-InSolution-Faims-Stepped-1	8584	LiebermanP-Sustek-InSolution-Faims-Stepped-1.mgf	5405	Scan: 8584 Run: LiebermanP-Sustek-InSolution-Faims-Stepped-1 P1_R.YLKHLR.G P2_R.DDGSSMSFYVRPSPAK.R 3 1	3	852.101	2553.28	0.281	3	2553.28	0.28	58	50	12.1
623	Q15554	TERF2_HUMAN Telomeric repeat-binding factor 2 OS=Homo sapiens OX=9606 GN=TERF2 PE=1 SV=3TERF2_HUMAN	Q15554	TERF2_HUMAN Telomeric repeat-binding factor 2 OS=Homo sapiens OX=9606 GN=TERF2 PE=1 SV=3TERF2_HUMAN	WVLKFYFHEALR	GAGEARLEEAVNR	100	92	FALSE	FALSE	-18.011	12	12	13	0	0	0.545	12	18.095	FALSE	TRUE	FALSE	FALSE	Self	0	0	0	LiebermanP-Sustek-InSolution-Faims-Stepped-1	8572	LiebermanP-Sustek-InSolution-Faims-Stepped-1.mgf	5394	Scan: 8572 Run: LiebermanP-Sustek-InSolution-Faims-Stepped-1 P1_R.YLKHLR.G P2_R.DDGSSMSFYVRPSPAK.R 3 1	4	639.327	2553.28	0.278	4	2553.28	0.28	58	50	12.1
312	Q15554	TERF2_HUMAN Telomeric repeat-binding factor 2 OS=Homo sapiens OX=9606 GN=TERF2 PE=1 SV=3TERF2_HUMAN	Q15554	TERF2_HUMAN Telomeric repeat-binding factor 2 OS=Homo sapiens OX=9606 GN=TERF2 PE=1 SV=3TERF2_HUMAN	WVLKFYFHEALR	EHTVSR	100	136	FALSE	FALSE	-18.011	9	20	9	0	0	0.955	9	21.706	FALSE	TRUE	FALSE	FALSE	Self	0	0	0	LiebermanP-Sustek-Xlink2Lower-Faims-Stepped-2	18522	LiebermanP-Sustek-Xlink2Lower-Faims-Stepped-2.mgf	14296	Scan: 18522 Run: LiebermanP-Sustek-Xlink2Lower-Faims-Stepped-2 P1_R.IAFTDADDVAILTYVK.E P2_R.DDGSSMSFYVRPSPAKR.R 5 16	4	909.707	3634.8	0.798	4	3634.8	0.798	58	94	11.4
478	Q15554	TERF2_HUMAN Telomeric repeat-binding factor 2 OS=Homo sapiens OX=9606 GN=TERF2 PE=1 SV=3TERF2_HUMAN	Q15554	TERF2_HUMAN Telomeric repeat-binding factor 2 OS=Homo sapiens OX=9606 GN=TERF2 PE=1 SV=3TERF2_HUMAN	WVLKFYFHEALR	EHTVSR	100	136	FALSE	FALSE	-18.011	7	20	7	0	0	0.8	7	19.659	FALSE	TRUE	FALSE	FALSE	Self	0	0	0	LiebermanP-Sustek-Xlink2Upper-Faims-Stepped-2	17652	LiebermanP-Sustek-Xlink2Upper-Faims-Stepped-2.mgf	13619	Scan: 17652 Run: LiebermanP-Sustek-Xlink2Upper-Faims-Stepped-2 P1_R.IAFTDADDVAILTYVK.E P2_R.DDGSSMoxSFYVRPSPAKR.R 5 16	4	913.705	3650.79	0.791	4	3650.79	0.793	58	94	11.4
729	Q15554	TERF2_HUMAN Telomeric repeat-binding factor 2 OS=Homo sapiens OX=9606 GN=TERF2 PE=1 SV=3TERF2_HUMAN	Q15554	TERF2_HUMAN Telomeric repeat-binding factor 2 OS=Homo sapiens OX=9606 GN=TERF2 PE=1 SV=3TERF2_HUMAN	YGDFRQIRDIMQALLVRPLGK	AFRGSR	117	113	FALSE	FALSE	-18.011	5	30	5	0	0	0.5	5	16.815	FALSE	TRUE	FALSE	FALSE	Self	0	0	0	LiebermanP-Sustek-Xlink2Lower-Faims-Stepped-2	8427	LiebermanP-Sustek-Xlink2Lower-Faims-Stepped-2.mgf	5662	Scan: 8427 Run: LiebermanP-Sustek-Xlink2Lower-Faims-Stepped-2 P1_R.KAEEDPEAADSGEPQNK.R P2_R.DDGSSMSFYVRPSPAKR.R 7 16	4	924.678	3694.68	0.682	4	3694.68	0.681	75	71	9
726	Q15554	TERF2_HUMAN Telomeric repeat-binding factor 2 OS=Homo sapiens OX=9606 GN=TERF2 PE=1 SV=3TERF2_HUMAN	Q15554	TERF2_HUMAN Telomeric repeat-binding factor 2 OS=Homo sapiens OX=9606 GN=TERF2 PE=1 SV=3TERF2_HUMAN	DIMQALLVRPLGKEHTVSR	LEEAVNR	135	91	FALSE	FALSE	-18.011	5	21	5	0	0	0.5	5	16.847	FALSE	TRUE	FALSE	FALSE	Self	0	0	0	LiebermanP-Sustek-Xlink2Lower-Faims-Stepped-2	8699	LiebermanP-Sustek-Xlink2Lower-Faims-Stepped-2.mgf	5904	Scan: 8699 Run: LiebermanP-Sustek-Xlink2Lower-Faims-Stepped-2 P1_R.QDDIDLQKDDEDTR.E P2_R.DDGSSMoxSFYVRPSPAKR.R 11 16	5	721.331	3601.62	0.62	5	3601.62	0.623	93	49	12.9
27	Q15554	TERF2_HUMAN Telomeric repeat-binding factor 2 OS=Homo sapiens OX=9606 GN=TERF2 PE=1 SV=3TERF2_HUMAN	Q15554	TERF2_HUMAN Telomeric repeat-binding factor 2 OS=Homo sapiens OX=9606 GN=TERF2 PE=1 SV=3TERF2_HUMAN	DIMQALLVRPLGKEHTVSR	TEFTLTEAVVESSR	135	189	FALSE	FALSE	-18.011	20	20	21	0	0	0.611	20	30.194	FALSE	TRUE	FALSE	FALSE	Self	0	0	0	LiebermanP-Sustek-Xlink2Lower-Faims-Stepped-2	7145	LiebermanP-Sustek-Xlink2Lower-Faims-Stepped-2.mgf	4563	Scan: 7145 Run: LiebermanP-Sustek-Xlink2Lower-Faims-Stepped-2 P1_R.DDGSSMoxSFYVRPSPAKR.R P2_K.DDEDTR.E 16 3	4	662.547	2646.16	0.16	4	2646.16	0.162	93	147	27.3			TRFH:
203	Q15554	TERF2_HUMAN Telomeric repeat-binding factor 2 OS=Homo sapiens OX=9606 GN=TERF2 PE=1 SV=3TERF2_HUMAN	Q15554	TERF2_HUMAN Telomeric repeat-binding factor 2 OS=Homo sapiens OX=9606 GN=TERF2 PE=1 SV=3TERF2_HUMAN	DIMQALLVRPLGKEHTVSR	TEFTLTEAVVESSR	135	189	FALSE	FALSE	-18.011	16	16	17	0	0	0.528	16	23.056	FALSE	TRUE	FALSE	FALSE	Self	0	0	0	LiebermanP-Sustek-InSolution-Faims-Stepped-1	10024	LiebermanP-Sustek-InSolution-Faims-Stepped-1.mgf	6634	Scan: 10024 Run: LiebermanP-Sustek-InSolution-Faims-Stepped-1 P1_R.LGPASAADTGSEAKPGALAEGAAEPEPQR.H P2_R.DDGSSMSFYVRPSPAKR.R 8 16	5	926.65	4628.22	0.216	5	4628.22	0.22	93	147	27.3			47/57 hits match within 30A in the 4RQI structure
550	Q15554	TERF2_HUMAN Telomeric repeat-binding factor 2 OS=Homo sapiens OX=9606 GN=TERF2 PE=1 SV=3TERF2_HUMAN	Q15554	TERF2_HUMAN Telomeric repeat-binding factor 2 OS=Homo sapiens OX=9606 GN=TERF2 PE=1 SV=3TERF2_HUMAN	DIMoxQALLVRPLGKEHTVSR	TEFTLTEAVVESSR	135	189	FALSE	FALSE	-18.011	11	17	11	0	0	0.5	11	18.876	FALSE	TRUE	FALSE	FALSE	Self	0	0	0	LiebermanP-Sustek-Xlink2Upper-Faims-Stepped-1	13100	LiebermanP-Sustek-Xlink2Upper-Faims-Stepped-1.mgf	9519	Scan: 13100 Run: LiebermanP-Sustek-Xlink2Upper-Faims-Stepped-1 P1_R.SPSSVTGNALWKAMEK.S P2_R.LGPASAADTGSEAKPGALAEGAAEPEPQR.H 12 8	5	887.842	4434.17	0.174	5	4434.18	0.176	93	147	27.3
627	Q15554	TERF2_HUMAN Telomeric repeat-binding factor 2 OS=Homo sapiens OX=9606 GN=TERF2 PE=1 SV=3TERF2_HUMAN	Q15554	TERF2_HUMAN Telomeric repeat-binding factor 2 OS=Homo sapiens OX=9606 GN=TERF2 PE=1 SV=3TERF2_HUMAN	IEEGENLDCcmSFDMEAELTPLESAINVLEMIK	EFEKASK	165	215	FALSE	FALSE	-18.011	5	37	5	0	0	0.5	5	18.008	FALSE	TRUE	FALSE	FALSE	Self	0	0	0	LiebermanP-Sustek-Xlink2Upper-Faims-Stepped-1	10979	LiebermanP-Sustek-Xlink2Upper-Faims-Stepped-1.mgf	7635	Scan: 10979 Run: LiebermanP-Sustek-Xlink2Upper-Faims-Stepped-1 P1_R.SPSSVTGNALWKAMoxEK.S P2_R.LGPASAADTGSEAKPGALAEGAAEPEPQR.H 12 20	5	891.042	4450.17	0.171	5	4450.17	0.171	123	173	16
683	Q15554	TERF2_HUMAN Telomeric repeat-binding factor 2 OS=Homo sapiens OX=9606 GN=TERF2 PE=1 SV=3TERF2_HUMAN	Q15554	TERF2_HUMAN Telomeric repeat-binding factor 2 OS=Homo sapiens OX=9606 GN=TERF2 PE=1 SV=3TERF2_HUMAN	IEEGENLDCcmSFDMoxEAELTPLESAINVLEMIK	EFEKASK	165	215	FALSE	FALSE	-18.011	5	36	5	0	0	0.5	5	17.389	FALSE	TRUE	FALSE	FALSE	Self	0	0	0	LiebermanP-Sustek-Xlink2Upper-Faims-Stepped-2	11644	LiebermanP-Sustek-Xlink2Upper-Faims-Stepped-2.mgf	8335	Scan: 11644 Run: LiebermanP-Sustek-Xlink2Upper-Faims-Stepped-2 P1_R.SPSSVTGNALWKAMoxEK.S P2_R.LGPASAADTGSEAKPGALAEGAAEPEPQR.H 12 20	6	742.702	4450.17	0.168	6	4450.17	0.171	123	173	16
294	Q15554	TERF2_HUMAN Telomeric repeat-binding factor 2 OS=Homo sapiens OX=9606 GN=TERF2 PE=1 SV=3TERF2_HUMAN	Q15554	TERF2_HUMAN Telomeric repeat-binding factor 2 OS=Homo sapiens OX=9606 GN=TERF2 PE=1 SV=3TERF2_HUMAN	TEFTLTEAVVESSR	DIMQALLVRPLGKEHTVSR	183	136	FALSE	FALSE	-18.011	16	18	16	0	0	0.5	16	21.879	FALSE	TRUE	FALSE	FALSE	Self	0	0	0	LiebermanP-Sustek-Xlink2Upper-Faims-Stepped-1	13229	LiebermanP-Sustek-Xlink2Upper-Faims-Stepped-1.mgf	9635	Scan: 13229 Run: LiebermanP-Sustek-Xlink2Upper-Faims-Stepped-1 P1_R.SPSSVTGNALWKAMEK.S P2_R.LGPASAADTGSEAKPGALAEGAAEPEPQR.H 12 20	6	740.037	4434.18	0.176	6	4434.18	0.176	141	94	15.7
213	Q15554	TERF2_HUMAN Telomeric repeat-binding factor 2 OS=Homo sapiens OX=9606 GN=TERF2 PE=1 SV=3TERF2_HUMAN	Q15554	TERF2_HUMAN Telomeric repeat-binding factor 2 OS=Homo sapiens OX=9606 GN=TERF2 PE=1 SV=3TERF2_HUMAN	TEFTLTEAVVESSR	NKEFEKASK	184	215	FALSE	FALSE	-18.011	14	19	14	0	0	0.769	14	22.963	FALSE	TRUE	FALSE	FALSE	Self	0	0	0	LiebermanP-Sustek-Xlink2Upper-Faims-Stepped-2	11126	LiebermanP-Sustek-Xlink2Upper-Faims-Stepped-2.mgf	7961	Scan: 11126 Run: LiebermanP-Sustek-Xlink2Upper-Faims-Stepped-2 P1_K.SSLTQHSWQSLKDR.Y P2_R.LGPASAADTGSEAKPGALAEGAAEPEPQR.H 12 20	6	734.533	4401.16	0.156	6	4401.16	0.159	142	173	29.2
237	Q15554	TERF2_HUMAN Telomeric repeat-binding factor 2 OS=Homo sapiens OX=9606 GN=TERF2 PE=1 SV=3TERF2_HUMAN	Q15554	TERF2_HUMAN Telomeric repeat-binding factor 2 OS=Homo sapiens OX=9606 GN=TERF2 PE=1 SV=3TERF2_HUMAN	TEFTLTEAVVESSR	HMSKDPTTQK	184	226	FALSE	FALSE	-18.011	15	18	15	0	0	0.692	15	22.704	FALSE	TRUE	FALSE	FALSE	Self	0	0	0	LiebermanP-Sustek-Xlink2Upper-Faims-Stepped-2	11488	LiebermanP-Sustek-Xlink2Upper-Faims-Stepped-2.mgf	8233	Scan: 11488 Run: LiebermanP-Sustek-Xlink2Upper-Faims-Stepped-2 P1_R.LGPASAADTGSEAKPGALAEGAAEPEPQR.H P2_K.AMEKSSLTQHSWQSLK.D 24 4	6	765.882	4589.25	0.248	6	4589.25	0.246	142	184	23.3
472	Q15554	TERF2_HUMAN Telomeric repeat-binding factor 2 OS=Homo sapiens OX=9606 GN=TERF2 PE=1 SV=3TERF2_HUMAN	Q15554	TERF2_HUMAN Telomeric repeat-binding factor 2 OS=Homo sapiens OX=9606 GN=TERF2 PE=1 SV=3TERF2_HUMAN	TEFTLTEAVVESSR	DPTTQKLR	184	232	FALSE	FALSE	-18.011	8	19	8	0	0	0.643	8	19.784	FALSE	TRUE	FALSE	FALSE	Self	0	0	0	LiebermanP-Sustek-Xlink2Upper-Faims-Stepped-2	11404	LiebermanP-Sustek-Xlink2Upper-Faims-Stepped-2.mgf	8193	Scan: 11404 Run: LiebermanP-Sustek-Xlink2Upper-Faims-Stepped-2 P1_R.LGPASAADTGSEAKPGALAEGAAEPEPQR.H P2_R.GQEHKYLLGDAPVSPSSQK.L 24 5	6	795.899	4769.35	0.348	6	4769.35	0.353	142	190	29.3
565	Q15554	TERF2_HUMAN Telomeric repeat-binding factor 2 OS=Homo sapiens OX=9606 GN=TERF2 PE=1 SV=3TERF2_HUMAN	Q15554	TERF2_HUMAN Telomeric repeat-binding factor 2 OS=Homo sapiens OX=9606 GN=TERF2 PE=1 SV=3TERF2_HUMAN	TEFTLTEAVVESSR	WVLKFYFHEALR	189	100	FALSE	FALSE	-18.011	10	20	10	0	0	0.5	10	18.708	FALSE	TRUE	FALSE	FALSE	Self	0	0	0	LiebermanP-Sustek-Xlink2Lower-Faims-Stepped-2	10308	LiebermanP-Sustek-Xlink2Lower-Faims-Stepped-2.mgf	7191	Scan: 10308 Run: LiebermanP-Sustek-Xlink2Lower-Faims-Stepped-2 P1_R.LGPASAADTGSEAKPGALAEGAAEPEPQR.H P2_K.KMLVEATR.E 26 1	5	736.177	3675.85	0.85	5	3675.85	0.853	147	58	27.5
759	Q15554	TERF2_HUMAN Telomeric repeat-binding factor 2 OS=Homo sapiens OX=9606 GN=TERF2 PE=1 SV=3TERF2_HUMAN	Q15554	TERF2_HUMAN Telomeric repeat-binding factor 2 OS=Homo sapiens OX=9606 GN=TERF2 PE=1 SV=3TERF2_HUMAN	TEFTLTEAVVESSR	NKEFEK	189	211	FALSE	FALSE	-18.011	6	21	6	0	0	0.6	6	16.245	FALSE	TRUE	FALSE	FALSE	Self	0	0	0	LiebermanP-Sustek-Xlink2Upper-Faims-Stepped-1	16621	LiebermanP-Sustek-Xlink2Upper-Faims-Stepped-1.mgf	12609	Scan: 16621 Run: LiebermanP-Sustek-Xlink2Upper-Faims-Stepped-1 P1_R.IAFTDADDVAILTYVK.E P2_R.DDGSSMoxSFYVRPSPAKR.R 5 16	5	731.166	3650.79	0.792	5	3650.79	0.793	147	169	32	x
668	Q15554	TERF2_HUMAN Telomeric repeat-binding factor 2 OS=Homo sapiens OX=9606 GN=TERF2 PE=1 SV=3TERF2_HUMAN	Q15554	TERF2_HUMAN Telomeric repeat-binding factor 2 OS=Homo sapiens OX=9606 GN=TERF2 PE=1 SV=3TERF2_HUMAN	TEFTLTEAVVESSR	DPTTQKLR	189	232	FALSE	FALSE	-18.011	8	15	8	0	0	0.577	8	17.544	FALSE	TRUE	FALSE	FALSE	Self	0	0	0	LiebermanP-Sustek-Xlink2Upper-Faims-Stepped-1	17632	LiebermanP-Sustek-Xlink2Upper-Faims-Stepped-1.mgf	13491	Scan: 17632 Run: LiebermanP-Sustek-Xlink2Upper-Faims-Stepped-1 P1_R.IAFTDADDVAILTYVK.E P2_R.DDGSSMSFYVRPSPAKR.R 5 16	5	727.967	3634.8	0.798	5	3634.8	0.798	147	190	18.6
750	Q15554	TERF2_HUMAN Telomeric repeat-binding factor 2 OS=Homo sapiens OX=9606 GN=TERF2 PE=1 SV=3TERF2_HUMAN	Q15554	TERF2_HUMAN Telomeric repeat-binding factor 2 OS=Homo sapiens OX=9606 GN=TERF2 PE=1 SV=3TERF2_HUMAN	TEFTLTEAVVESSR	KHMSKDPTTQK	193	226	FALSE	FALSE	-18.011	10	16	10	0	0	0.55	10	16.418	FALSE	TRUE	FALSE	FALSE	Self	0	0	0	LiebermanP-Sustek-Xlink2Upper-Faims-Stepped-2	18045	LiebermanP-Sustek-Xlink2Upper-Faims-Stepped-2.mgf	13968	Scan: 18045 Run: LiebermanP-Sustek-Xlink2Upper-Faims-Stepped-2 P1_K.SSLTQHSWQSLKDR.Y P2_R.IAFTDADDVAILTYVK.E 12 5	4	852.94	3407.73	0.73	4	3407.74	0.736	151	184	10.8
773	Q15554	TERF2_HUMAN Telomeric repeat-binding factor 2 OS=Homo sapiens OX=9606 GN=TERF2 PE=1 SV=3TERF2_HUMAN	Q15554	TERF2_HUMAN Telomeric repeat-binding factor 2 OS=Homo sapiens OX=9606 GN=TERF2 PE=1 SV=3TERF2_HUMAN	TEFTLTEAVVESSR	KHMSKDPTTQK	193	226	FALSE	FALSE	-18.011	10	18	10	0	0	0.5	10	16.088	FALSE	TRUE	FALSE	FALSE	Self	0	0	0	LiebermanP-Sustek-InSolution-Faims-Stepped-1	15165	LiebermanP-Sustek-InSolution-Faims-Stepped-1.mgf	11152	Scan: 15165 Run: LiebermanP-Sustek-InSolution-Faims-Stepped-1 P1_R.YLKHLR.G P2_R.IAFTDADDVAILTYVK.E 3 5	3	855.807	2564.4	0.399	3	2564.4	0.4	151	184	10.8
188	Q15554	TERF2_HUMAN Telomeric repeat-binding factor 2 OS=Homo sapiens OX=9606 GN=TERF2 PE=1 SV=3TERF2_HUMAN	Q15554	TERF2_HUMAN Telomeric repeat-binding factor 2 OS=Homo sapiens OX=9606 GN=TERF2 PE=1 SV=3TERF2_HUMAN	TEFTLTEAVVESSRKLVK	EAAVIICcmIKNKEFEK	197	201	FALSE	FALSE	-18.011	14	19	14	0	0	0.5	14	23.397	FALSE	TRUE	FALSE	FALSE	Self	0	0	0	LiebermanP-Sustek-InSolution-Faims-Stepped-1	17227	LiebermanP-Sustek-InSolution-Faims-Stepped-1.mgf	12949	Scan: 17227 Run: LiebermanP-Sustek-InSolution-Faims-Stepped-1 P1_K.KMLVEATR.E P2_R.IAFTDADDVAILTYVK.E 1 5	4	671.615	2682.43	0.43	4	2682.43	0.43	155	159	5.6
222	Q15554	TERF2_HUMAN Telomeric repeat-binding factor 2 OS=Homo sapiens OX=9606 GN=TERF2 PE=1 SV=3TERF2_HUMAN	Q15554	TERF2_HUMAN Telomeric repeat-binding factor 2 OS=Homo sapiens OX=9606 GN=TERF2 PE=1 SV=3TERF2_HUMAN	TEFTLTEAVVESSRKLVK	EAAVIICcmIKNKEFEK	197	201	FALSE	FALSE	-18.011	16	18	16	0	0	0.571	16	22.911	FALSE	TRUE	FALSE	FALSE	Self	0	0	0	LiebermanP-Sustek-Xlink2Lower-Faims-Stepped-2	17326	LiebermanP-Sustek-Xlink2Lower-Faims-Stepped-2.mgf	13251	Scan: 17326 Run: LiebermanP-Sustek-Xlink2Lower-Faims-Stepped-2 P1_K.KMoxLVEATR.E P2_R.IAFTDADDVAILTYVK.E 1 5	4	675.614	2698.43	0.427	4	2698.43	0.425	155	159	5.6
760	Q15554	TERF2_HUMAN Telomeric repeat-binding factor 2 OS=Homo sapiens OX=9606 GN=TERF2 PE=1 SV=3TERF2_HUMAN	Q15554	TERF2_HUMAN Telomeric repeat-binding factor 2 OS=Homo sapiens OX=9606 GN=TERF2 PE=1 SV=3TERF2_HUMAN	EFEKASK	EHTVSR	215	136	FALSE	FALSE	-18.011	7	11	7	0	0	0.7	7	16.227	FALSE	TRUE	FALSE	FALSE	Self	0	0	0	LiebermanP-Sustek-Xlink2Lower-Faims-Stepped-2	17545	LiebermanP-Sustek-Xlink2Lower-Faims-Stepped-2.mgf	13445	Scan: 17545 Run: LiebermanP-Sustek-Xlink2Lower-Faims-Stepped-2 P1_R.IAFTDADDVAILTYVK.E P2_R.EALVKK.F 5 5	3	808.451	2422.33	0.331	3	2422.34	0.336	173	94	38	x
508	Q15554	TERF2_HUMAN Telomeric repeat-binding factor 2 OS=Homo sapiens OX=9606 GN=TERF2 PE=1 SV=3TERF2_HUMAN	Q15554	TERF2_HUMAN Telomeric repeat-binding factor 2 OS=Homo sapiens OX=9606 GN=TERF2 PE=1 SV=3TERF2_HUMAN	ASKILKK	NKEFEK	218	212	FALSE	FALSE	-18.011	7	11	7	0	0	0.9	7	19.315	FALSE	TRUE	FALSE	FALSE	Self	0	0	0	LiebermanP-Sustek-Xlink2Upper-Faims-Stepped-1	19731	LiebermanP-Sustek-Xlink2Upper-Faims-Stepped-1.mgf	15328	Scan: 19731 Run: LiebermanP-Sustek-Xlink2Upper-Faims-Stepped-1 P1_R.IAFTDADDVAILTYVK.E P2_K.ENARSPSSVTGNALWK.A 14 1	4	863.948	3451.76	0.761	4	3451.76	0.762	176	170	10.3
620	Q15554	TERF2_HUMAN Telomeric repeat-binding factor 2 OS=Homo sapiens OX=9606 GN=TERF2 PE=1 SV=3TERF2_HUMAN	Q15554	TERF2_HUMAN Telomeric repeat-binding factor 2 OS=Homo sapiens OX=9606 GN=TERF2 PE=1 SV=3TERF2_HUMAN	ASKILK	NKEFEK	218	214	FALSE	FALSE	-18.011	7	9	7	0	0	0.9	7	18.126	FALSE	TRUE	FALSE	FALSE	Self	0	0	0	LiebermanP-Sustek-InSolution-Faims-Stepped-2	19467	LiebermanP-Sustek-InSolution-Faims-Stepped-2.mgf	14815	Scan: 19467 Run: LiebermanP-Sustek-InSolution-Faims-Stepped-2 P1_R.LELEAYR.L P2_R.IAFTDADDVAILTYVKENAR.S 2 16	4	775.655	3098.59	0.592	4	3098.59	0.592	176	172	6.1
813	Q15554	TERF2_HUMAN Telomeric repeat-binding factor 2 OS=Homo sapiens OX=9606 GN=TERF2 PE=1 SV=3TERF2_HUMAN	Q15554	TERF2_HUMAN Telomeric repeat-binding factor 2 OS=Homo sapiens OX=9606 GN=TERF2 PE=1 SV=3TERF2_HUMAN	ASKILKK	NKEFEK	218	214	FALSE	FALSE	-18.011	6	9	6	0	0	0.75	6	15.488	FALSE	TRUE	FALSE	FALSE	Self	0	0	0	LiebermanP-Sustek-Xlink2Upper-Faims-Stepped-2	21673	LiebermanP-Sustek-Xlink2Upper-Faims-Stepped-2.mgf	17156	Scan: 21673 Run: LiebermanP-Sustek-Xlink2Upper-Faims-Stepped-2 P1_K.YLLGDAPVSPSSQK.L P2_R.IAFTDADDVAILTYVKENAR.S 5 16	4	917.727	3666.88	0.877	4	3666.88	0.878	176	172	6.1
45	Q15554	TERF2_HUMAN Telomeric repeat-binding factor 2 OS=Homo sapiens OX=9606 GN=TERF2 PE=1 SV=3TERF2_HUMAN	Q15554	TERF2_HUMAN Telomeric repeat-binding factor 2 OS=Homo sapiens OX=9606 GN=TERF2 PE=1 SV=3TERF2_HUMAN	EKNLAHPVIQNFSYETFQQK	DIMQALLVRPLGK	244	123	FALSE	FALSE	-18.011	17	27	17	0	0	0.711	17	28.227	FALSE	TRUE	FALSE	FALSE	Self	0	0	0	LiebermanP-Sustek-Xlink2Upper-Faims-Stepped-2	19410	LiebermanP-Sustek-Xlink2Upper-Faims-Stepped-2.mgf	15175	Scan: 19410 Run: LiebermanP-Sustek-Xlink2Upper-Faims-Stepped-2 P1_R.SPSSVTGNALWKAMoxEK.S P2_R.IAFTDADDVAILTYVK.E 12 5	4	865.195	3456.75	0.753	4	3456.75	0.749	202	81	37.1	x
22	Q15554	TERF2_HUMAN Telomeric repeat-binding factor 2 OS=Homo sapiens OX=9606 GN=TERF2 PE=1 SV=3TERF2_HUMAN	Q15554	TERF2_HUMAN Telomeric repeat-binding factor 2 OS=Homo sapiens OX=9606 GN=TERF2 PE=1 SV=3TERF2_HUMAN	EKNLAHPVIQNFSYETFQQK	TEFTLTEAVVESSR	244	189	FALSE	FALSE	-18.011	21	28	21	0	0	0.737	21	30.861	FALSE	TRUE	FALSE	FALSE	Self	0	0	0	LiebermanP-Sustek-Xlink2Lower-Faims-Stepped-1	20656	LiebermanP-Sustek-Xlink2Lower-Faims-Stepped-1.mgf	16071	Scan: 20656 Run: LiebermanP-Sustek-Xlink2Lower-Faims-Stepped-1 P1_R.SPSSVTGNALWKAMEK.S P2_R.IAFTDADDVAILTYVK.E 12 5	4	861.196	3440.75	0.753	4	3440.75	0.754	202	147	32.9	x
408	Q15554	TERF2_HUMAN Telomeric repeat-binding factor 2 OS=Homo sapiens OX=9606 GN=TERF2 PE=1 SV=3TERF2_HUMAN	Q15554	TERF2_HUMAN Telomeric repeat-binding factor 2 OS=Homo sapiens OX=9606 GN=TERF2 PE=1 SV=3TERF2_HUMAN	EKNLAHPVIQNFSYETFQQK	TEFTLTEAVVESSR	244	189	FALSE	FALSE	-18.011	13	19	13	0	0	0.5	13	20.568	FALSE	TRUE	FALSE	FALSE	Self	0	0	0	LiebermanP-Sustek-Xlink2Lower-Faims-Stepped-2	11945	LiebermanP-Sustek-Xlink2Lower-Faims-Stepped-2.mgf	8550	Scan: 11945 Run: LiebermanP-Sustek-Xlink2Lower-Faims-Stepped-2 P1_R.SPSSVTGNALWKAMEK.S P2_R.KAEEDPEAADSGEPQNK.R 12 7	4	876.165	3500.63	0.632	4	3500.64	0.637	202	147	32.9	x
158	Q15554	TERF2_HUMAN Telomeric repeat-binding factor 2 OS=Homo sapiens OX=9606 GN=TERF2 PE=1 SV=3TERF2_HUMAN	Q15554	TERF2_HUMAN Telomeric repeat-binding factor 2 OS=Homo sapiens OX=9606 GN=TERF2 PE=1 SV=3TERF2_HUMAN	EKNLAHPVIQNFSYETFQQK	TEFTLTEAVVESSR	244	193	FALSE	FALSE	-18.011	16	20	16	0	0	0.526	16	24.159	FALSE	TRUE	FALSE	FALSE	Self	0	0	0	LiebermanP-Sustek-Xlink2Lower-Faims-Stepped-1	8561	LiebermanP-Sustek-Xlink2Lower-Faims-Stepped-1.mgf	5697	Scan: 8561 Run: LiebermanP-Sustek-Xlink2Lower-Faims-Stepped-1 P1_R.SPSSVTGNALWKAMoxEK.S P2_R.KAEEDPEAADSGEPQNK.R 12 7	4	880.165	3516.63	0.629	4	3516.63	0.631	202	151	27.8
747	Q15554	TERF2_HUMAN Telomeric repeat-binding factor 2 OS=Homo sapiens OX=9606 GN=TERF2 PE=1 SV=3TERF2_HUMAN	Q15554	TERF2_HUMAN Telomeric repeat-binding factor 2 OS=Homo sapiens OX=9606 GN=TERF2 PE=1 SV=3TERF2_HUMAN	EKNLAHPVIQNFSYETFQQK	EAAVIICcmIK	244	201	FALSE	FALSE	-18.011	9	20	9	0	0	0.526	9	16.444	FALSE	TRUE	FALSE	FALSE	Self	0	0	0	LiebermanP-Sustek-Xlink2Lower-Faims-Stepped-2	8595	LiebermanP-Sustek-Xlink2Lower-Faims-Stepped-2.mgf	5812	Scan: 8595 Run: LiebermanP-Sustek-Xlink2Lower-Faims-Stepped-2 P1_R.SPSSVTGNALWKAMoxEK.S P2_R.KAEEDPEAADSGEPQNK.R 12 10	4	880.166	3516.63	0.633	4	3516.63	0.631	202	159	16.4
25	Q15554	TERF2_HUMAN Telomeric repeat-binding factor 2 OS=Homo sapiens OX=9606 GN=TERF2 PE=1 SV=3TERF2_HUMAN	Q15554	TERF2_HUMAN Telomeric repeat-binding factor 2 OS=Homo sapiens OX=9606 GN=TERF2 PE=1 SV=3TERF2_HUMAN	EKNLAHPVIQNFSYETFQQK	FLESHLDDAEPYLLTMAK	244	273	FALSE	FALSE	-18.011	22	27	22	0	0	0.735	22	30.518	FALSE	TRUE	FALSE	FALSE	Self	0	0	0	LiebermanP-Sustek-Xlink2Upper-Faims-Stepped-2	12349	LiebermanP-Sustek-Xlink2Upper-Faims-Stepped-2.mgf	8955	Scan: 12349 Run: LiebermanP-Sustek-Xlink2Upper-Faims-Stepped-2 P1_R.SPSSVTGNALWKAMEK.S P2_K.EEIQENEEAVKK.M 12 1	4	783.892	3131.54	0.539	4	3131.54	0.544	202	231	43.5	x
33	Q15554	TERF2_HUMAN Telomeric repeat-binding factor 2 OS=Homo sapiens OX=9606 GN=TERF2 PE=1 SV=3TERF2_HUMAN	Q15554	TERF2_HUMAN Telomeric repeat-binding factor 2 OS=Homo sapiens OX=9606 GN=TERF2 PE=1 SV=3TERF2_HUMAN	NLAHPVIQNFSYETFQQKMLR	TEFTLTEAVVESSR	262	184	FALSE	FALSE	-18.011	19	28	19	0	0	0.7	19	29.714	FALSE	TRUE	FALSE	FALSE	Self	0	0	0	LiebermanP-Sustek-Xlink2Upper-Faims-Stepped-1	11444	LiebermanP-Sustek-Xlink2Upper-Faims-Stepped-1.mgf	8045	Scan: 11444 Run: LiebermanP-Sustek-Xlink2Upper-Faims-Stepped-1 P1_R.LELEAYR.L P2_K.AMEKSSLTQHSWQSLK.D 2 4	5	547.882	2734.37	0.373	5	2734.38	0.375	220	142	20.7
50	Q15554	TERF2_HUMAN Telomeric repeat-binding factor 2 OS=Homo sapiens OX=9606 GN=TERF2 PE=1 SV=3TERF2_HUMAN	Q15554	TERF2_HUMAN Telomeric repeat-binding factor 2 OS=Homo sapiens OX=9606 GN=TERF2 PE=1 SV=3TERF2_HUMAN	NLAHPVIQNFSYETFQQKMLR	TEFTLTEAVVESSR	262	189	FALSE	FALSE	-18.011	17	27	17	0	0	0.675	17	27.62	FALSE	TRUE	FALSE	FALSE	Self	0	0	0	LiebermanP-Sustek-Xlink2Lower-Faims-Stepped-2	11378	LiebermanP-Sustek-Xlink2Lower-Faims-Stepped-2.mgf	8055	Scan: 11378 Run: LiebermanP-Sustek-Xlink2Lower-Faims-Stepped-2 P1_R.LELEAYR.L P2_K.AMoxEKSSLTQHSWQSLK.D 2 4	4	688.6	2750.37	0.369	4	2750.37	0.37	220	147	17.9
299	Q15554	TERF2_HUMAN Telomeric repeat-binding factor 2 OS=Homo sapiens OX=9606 GN=TERF2 PE=1 SV=3TERF2_HUMAN	Q15554	TERF2_HUMAN Telomeric repeat-binding factor 2 OS=Homo sapiens OX=9606 GN=TERF2 PE=1 SV=3TERF2_HUMAN	NLAHPVIQNFSYETFQQKMLR	TEFTLTEAVVESSR	262	189	FALSE	FALSE	-18.011	12	27	12	0	0	0.5	12	21.836	FALSE	TRUE	FALSE	FALSE	Self	0	0	0	LiebermanP-Sustek-Xlink2Lower-Faims-Stepped-1	11653	LiebermanP-Sustek-Xlink2Lower-Faims-Stepped-1.mgf	8181	Scan: 11653 Run: LiebermanP-Sustek-Xlink2Lower-Faims-Stepped-1 P1_K.SSLTQHSWQSLKDR.Y P2_R.LELEAYR.L 12 2	4	637.579	2546.29	0.288	4	2546.29	0.288	220	147	17.9
510	Q15554	TERF2_HUMAN Telomeric repeat-binding factor 2 OS=Homo sapiens OX=9606 GN=TERF2 PE=1 SV=3TERF2_HUMAN	Q15554	TERF2_HUMAN Telomeric repeat-binding factor 2 OS=Homo sapiens OX=9606 GN=TERF2 PE=1 SV=3TERF2_HUMAN	NLAHPVIQNFSYETFQQKMLR	NDLLNIIR	262	236	FALSE	FALSE	-18.011	5	30	5	0	0	0.5	5	19.311	FALSE	TRUE	FALSE	FALSE	Self	0	0	0	LiebermanP-Sustek-Xlink2Lower-Faims-Stepped-2	11724	LiebermanP-Sustek-Xlink2Lower-Faims-Stepped-2.mgf	8352	Scan: 11724 Run: LiebermanP-Sustek-Xlink2Lower-Faims-Stepped-2 P1_K.SSLTQHSWQSLKDR.Y P2_R.LELEAYR.L 12 2	5	510.265	2546.29	0.287	5	2546.29	0.288	220	194	21.6
626	Q15554	TERF2_HUMAN Telomeric repeat-binding factor 2 OS=Homo sapiens OX=9606 GN=TERF2 PE=1 SV=3TERF2_HUMAN	Q15554	TERF2_HUMAN Telomeric repeat-binding factor 2 OS=Homo sapiens OX=9606 GN=TERF2 PE=1 SV=3TERF2_HUMAN	NLAHPVIQNFSYETFQQKMLR	NDLLNIIR	262	236	FALSE	FALSE	-18.011	5	26	5	0	0	0.571	5	18.022	FALSE	TRUE	FALSE	FALSE	Self	0	0	0	LiebermanP-Sustek-Xlink2Upper-Faims-Stepped-1	8555	LiebermanP-Sustek-Xlink2Upper-Faims-Stepped-1.mgf	5632	Scan: 8555 Run: LiebermanP-Sustek-Xlink2Upper-Faims-Stepped-1 P1_R.YLKHLR.G P2_R.LELEAYR.L 1 2	4	426.745	1702.95	0.952	4	1702.95	0.952	220	194	21.6
172	Q15554	TERF2_HUMAN Telomeric repeat-binding factor 2 OS=Homo sapiens OX=9606 GN=TERF2 PE=1 SV=3TERF2_HUMAN	Q15554	TERF2_HUMAN Telomeric repeat-binding factor 2 OS=Homo sapiens OX=9606 GN=TERF2 PE=1 SV=3TERF2_HUMAN	NLAHPVIQNFSYETFQQKMoxLR	FLESHLDDAEPYLLTMAK	262	268	FALSE	FALSE	-18.011	21	21	21	0	0	0.525	21	23.695	FALSE	TRUE	FALSE	FALSE	Self	0	0	0	LiebermanP-Sustek-Xlink2Lower-Faims-Stepped-1	4119	LiebermanP-Sustek-Xlink2Lower-Faims-Stepped-1.mgf	1933	Scan: 4119 Run: LiebermanP-Sustek-Xlink2Lower-Faims-Stepped-1 P1_R.YLKHLR.G P2_R.GQEHK.Y 3 3	3	470.264	1407.77	0.772	3	1407.77	0.774	220	226	10
420	Q15554	TERF2_HUMAN Telomeric repeat-binding factor 2 OS=Homo sapiens OX=9606 GN=TERF2 PE=1 SV=3TERF2_HUMAN	Q15554	TERF2_HUMAN Telomeric repeat-binding factor 2 OS=Homo sapiens OX=9606 GN=TERF2 PE=1 SV=3TERF2_HUMAN	NLAHPVIQNFSYETFQQKMoxLR	FLESHLDDAEPYLLTMoxAK	262	268	FALSE	FALSE	-18.011	17	20	17	0	0	0.5	17	20.439	FALSE	TRUE	FALSE	FALSE	Self	0	0	0	LiebermanP-Sustek-InSolution-Faims-Stepped-1	6211	LiebermanP-Sustek-InSolution-Faims-Stepped-1.mgf	3366	Scan: 6211 Run: LiebermanP-Sustek-InSolution-Faims-Stepped-1 P1_R.YLKHLR.G P2_R.QLMEK.F 3 4	3	486.947	1457.82	0.819	3	1457.82	0.818	220	226	10
262	Q15554	TERF2_HUMAN Telomeric repeat-binding factor 2 OS=Homo sapiens OX=9606 GN=TERF2 PE=1 SV=3TERF2_HUMAN	Q15554	TERF2_HUMAN Telomeric repeat-binding factor 2 OS=Homo sapiens OX=9606 GN=TERF2 PE=1 SV=3TERF2_HUMAN	NLAHPVIQNFSYETFQQKMLR	FLESHLDDAEPYLLTMAK	262	273	FALSE	FALSE	-18.011	17	26	17	0	0	0.5	17	22.361	FALSE	TRUE	FALSE	FALSE	Self	0	0	0	LiebermanP-Sustek-InSolution-Faims-Stepped-1	6350	LiebermanP-Sustek-InSolution-Faims-Stepped-1.mgf	3489	Scan: 6350 Run: LiebermanP-Sustek-InSolution-Faims-Stepped-1 P1_R.YLKHLR.G P2_R.EALVK.K 3 1	3	457.282	1368.82	0.823	3	1368.82	0.824	220	231	16.9
12	Q15554	TERF2_HUMAN Telomeric repeat-binding factor 2 OS=Homo sapiens OX=9606 GN=TERF2 PE=1 SV=3TERF2_HUMAN	Q15554	TERF2_HUMAN Telomeric repeat-binding factor 2 OS=Homo sapiens OX=9606 GN=TERF2 PE=1 SV=3TERF2_HUMAN	FLESHLDDAEPYLLTMAK	EKNLAHPVIQNFSYETFQQK	268	244	FALSE	FALSE	-18.011	27	27	30	0	0	0.816	27	32.342	FALSE	TRUE	FALSE	FALSE	Self	0	0	0	LiebermanP-Sustek-Xlink2Upper-Faims-Stepped-2	12547	LiebermanP-Sustek-Xlink2Upper-Faims-Stepped-2.mgf	9132	Scan: 12547 Run: LiebermanP-Sustek-Xlink2Upper-Faims-Stepped-2 P1_R.LELEAYR.L P2_R.GQEHKYLLGDAPVSPSSQK.L 4 5	3	972.5	2914.48	0.479	3	2914.48	0.482	226	202	36.1	x
14	Q15554	TERF2_HUMAN Telomeric repeat-binding factor 2 OS=Homo sapiens OX=9606 GN=TERF2 PE=1 SV=3TERF2_HUMAN	Q15554	TERF2_HUMAN Telomeric repeat-binding factor 2 OS=Homo sapiens OX=9606 GN=TERF2 PE=1 SV=3TERF2_HUMAN	FLESHLDDAEPYLLTMAK	WVLKFYFHEALR	272	100	FALSE	FALSE	-18.011	20	32	20	0	0	0.909	20	31.96	FALSE	TRUE	FALSE	FALSE	Self	0	0	0	LiebermanP-Sustek-Xlink2Upper-Faims-Stepped-1	17305	LiebermanP-Sustek-Xlink2Upper-Faims-Stepped-1.mgf	13208	Scan: 17305 Run: LiebermanP-Sustek-Xlink2Upper-Faims-Stepped-1 P1_R.IAFTDADDVAILTYVK.E P2_R.GQEHKYLLGDAPVSPSSQK.L 5 5	4	944.99	3775.93	0.931	4	3775.93	0.931	230	58	11.1
100	Q15554	TERF2_HUMAN Telomeric repeat-binding factor 2 OS=Homo sapiens OX=9606 GN=TERF2 PE=1 SV=3TERF2_HUMAN	Q15554	TERF2_HUMAN Telomeric repeat-binding factor 2 OS=Homo sapiens OX=9606 GN=TERF2 PE=1 SV=3TERF2_HUMAN	FLESHLDDAEPYLLTMAK	WVLKFYFHEALR	272	100	FALSE	FALSE	-18.011	14	28	14	0	0	0.636	14	25.916	FALSE	TRUE	FALSE	FALSE	Self	0	0	0	LiebermanP-Sustek-InSolution-Faims-Stepped-2	15326	LiebermanP-Sustek-InSolution-Faims-Stepped-2.mgf	11233	Scan: 15326 Run: LiebermanP-Sustek-InSolution-Faims-Stepped-2 P1_R.IAFTDADDVAILTYVK.E P2_K.HLRGQEHKYLLGDAPVSPSSQK.L 5 8	5	837.442	4182.17	0.174	5	4182.18	0.175	230	58	11.1
195	Q15554	TERF2_HUMAN Telomeric repeat-binding factor 2 OS=Homo sapiens OX=9606 GN=TERF2 PE=1 SV=3TERF2_HUMAN	Q15554	TERF2_HUMAN Telomeric repeat-binding factor 2 OS=Homo sapiens OX=9606 GN=TERF2 PE=1 SV=3TERF2_HUMAN	FLESHLDDAEPYLLTMoxAK	WVLKFYFHEALR	272	100	FALSE	FALSE	-18.011	14	24	14	0	0	0.636	14	23.23	FALSE	TRUE	FALSE	FALSE	Self	0	0	0	LiebermanP-Sustek-InSolution-Faims-Stepped-1	16556	LiebermanP-Sustek-InSolution-Faims-Stepped-1.mgf	12393	Scan: 16556 Run: LiebermanP-Sustek-InSolution-Faims-Stepped-1 P1_R.IAFTDADDVAILTYVKENAR.S P2_R.GQEHKYLLGDAPVSPSSQK.L 5 5	5	850.238	4246.15	0.151	5	4246.15	0.155	230	58	11.1
464	Q15554	TERF2_HUMAN Telomeric repeat-binding factor 2 OS=Homo sapiens OX=9606 GN=TERF2 PE=1 SV=3TERF2_HUMAN	Q15554	TERF2_HUMAN Telomeric repeat-binding factor 2 OS=Homo sapiens OX=9606 GN=TERF2 PE=1 SV=3TERF2_HUMAN	FLESHLDDAEPYLLTMoxAK	WVLKFYFHEALR	272	100	FALSE	FALSE	-18.011	11	21	11	0	0	0.5	11	19.97	FALSE	TRUE	FALSE	FALSE	Self	0	0	0	LiebermanP-Sustek-Xlink2Upper-Faims-Stepped-1	17307	LiebermanP-Sustek-Xlink2Upper-Faims-Stepped-1.mgf	13210	Scan: 17307 Run: LiebermanP-Sustek-Xlink2Upper-Faims-Stepped-1 P1_R.IAFTDADDVAILTYVK.E P2_R.GQEHKYLLGDAPVSPSSQK.L 5 5	5	756.193	3775.93	0.931	5	3775.93	0.931	230	58	11.1
11	Q15554	TERF2_HUMAN Telomeric repeat-binding factor 2 OS=Homo sapiens OX=9606 GN=TERF2 PE=1 SV=3TERF2_HUMAN	Q15554	TERF2_HUMAN Telomeric repeat-binding factor 2 OS=Homo sapiens OX=9606 GN=TERF2 PE=1 SV=3TERF2_HUMAN	FLESHLDDAEPYLLTMAK	WVLKFYFHEALR	273	100	FALSE	FALSE	-18.011	20	32	20	0	0	0.909	20	32.536	FALSE	TRUE	FALSE	FALSE	Self	0	0	0	LiebermanP-Sustek-Xlink2Upper-Faims-Stepped-1	7451	LiebermanP-Sustek-Xlink2Upper-Faims-Stepped-1.mgf	4706	Scan: 7451 Run: LiebermanP-Sustek-Xlink2Upper-Faims-Stepped-1 P1_K.RKAEEDPEAADSGEPQNK.R P2_R.GQEHKYLLGDAPVSPSSQK.L 8 5	5	799.39	3991.91	0.914	5	3991.91	0.915	231	58	11.7
20	Q15554	TERF2_HUMAN Telomeric repeat-binding factor 2 OS=Homo sapiens OX=9606 GN=TERF2 PE=1 SV=3TERF2_HUMAN	Q15554	TERF2_HUMAN Telomeric repeat-binding factor 2 OS=Homo sapiens OX=9606 GN=TERF2 PE=1 SV=3TERF2_HUMAN	FLESHLDDAEPYLLTMoxAK	WVLKFYFHEALR	273	100	FALSE	FALSE	-18.011	20	31	20	0	0	0.909	20	31.063	FALSE	TRUE	FALSE	FALSE	Self	0	0	0	LiebermanP-Sustek-Xlink2Lower-Faims-Stepped-1	12002	LiebermanP-Sustek-Xlink2Lower-Faims-Stepped-1.mgf	8494	Scan: 12002 Run: LiebermanP-Sustek-Xlink2Lower-Faims-Stepped-1 P1_R.TPDLPEEEYVK.E P2_R.GQEHKYLLGDAPVSPSSQK.L 3 5	4	836.17	3340.65	0.651	4	3340.65	0.646	231	58	11.7
62	Q15554	TERF2_HUMAN Telomeric repeat-binding factor 2 OS=Homo sapiens OX=9606 GN=TERF2 PE=1 SV=3TERF2_HUMAN	Q15554	TERF2_HUMAN Telomeric repeat-binding factor 2 OS=Homo sapiens OX=9606 GN=TERF2 PE=1 SV=3TERF2_HUMAN	FLESHLDDAEPYLLTMAK	WVLKFYFHEALR	273	100	FALSE	FALSE	-18.011	16	30	16	0	0	0.727	16	26.952	FALSE	TRUE	FALSE	FALSE	Self	0	0	0	LiebermanP-Sustek-Xlink2Lower-Faims-Stepped-2	14909	LiebermanP-Sustek-Xlink2Lower-Faims-Stepped-2.mgf	11129	Scan: 14909 Run: LiebermanP-Sustek-Xlink2Lower-Faims-Stepped-2 P1_R.TPDLPEEEYVKEEIQENEEAVK.K P2_R.GQEHKYLLGDAPVSPSSQK.L 6 5	5	928.855	4639.24	0.239	5	4639.24	0.245	231	58	11.7
67	Q15554	TERF2_HUMAN Telomeric repeat-binding factor 2 OS=Homo sapiens OX=9606 GN=TERF2 PE=1 SV=3TERF2_HUMAN	Q15554	TERF2_HUMAN Telomeric repeat-binding factor 2 OS=Homo sapiens OX=9606 GN=TERF2 PE=1 SV=3TERF2_HUMAN	FLESHLDDAEPYLLTMoxAK	WVLKFYFHEALR	273	100	FALSE	FALSE	-18.011	15	32	15	0	0	0.682	15	26.728	FALSE	TRUE	FALSE	FALSE	Self	0	0	0	LiebermanP-Sustek-Xlink2Lower-Faims-Stepped-1	10996	LiebermanP-Sustek-Xlink2Lower-Faims-Stepped-1.mgf	7698	Scan: 10996 Run: LiebermanP-Sustek-Xlink2Lower-Faims-Stepped-1 P1_K.RTPDLPEEEYVK.E P2_R.GQEHKYLLGDAPVSPSSQK.L 8 5	4	875.194	3496.75	0.746	4	3496.75	0.747	231	58	11.7
108	Q15554	TERF2_HUMAN Telomeric repeat-binding factor 2 OS=Homo sapiens OX=9606 GN=TERF2 PE=1 SV=3TERF2_HUMAN	Q15554	TERF2_HUMAN Telomeric repeat-binding factor 2 OS=Homo sapiens OX=9606 GN=TERF2 PE=1 SV=3TERF2_HUMAN	FLESHLDDAEPYLLTMAK	LEEAVNRWVLKFYFHEALR	273	100	FALSE	FALSE	-18.011	19	25	19	0	0	0.528	19	25.663	FALSE	TRUE	FALSE	FALSE	Self	0	0	0	LiebermanP-Sustek-Xlink2Lower-Faims-Stepped-1	8601	LiebermanP-Sustek-Xlink2Lower-Faims-Stepped-1.mgf	5733	Scan: 8601 Run: LiebermanP-Sustek-Xlink2Lower-Faims-Stepped-1 P1_R.GQEHKYLLGDAPVSPSSQK.L P2_K.EEIQENEEAVKK.M 5 1	4	867.686	3466.71	0.714	4	3466.72	0.722	231	58	11.7
228	Q15554	TERF2_HUMAN Telomeric repeat-binding factor 2 OS=Homo sapiens OX=9606 GN=TERF2 PE=1 SV=3TERF2_HUMAN	Q15554	TERF2_HUMAN Telomeric repeat-binding factor 2 OS=Homo sapiens OX=9606 GN=TERF2 PE=1 SV=3TERF2_HUMAN	FLESHLDDAEPYLLTMAK	WVLKFYFHEALR	273	100	FALSE	FALSE	-18.011	12	27	12	0	0	0.545	12	22.841	FALSE	TRUE	FALSE	FALSE	Self	0	0	0	LiebermanP-Sustek-Xlink2Lower-Faims-Stepped-1	9449	LiebermanP-Sustek-Xlink2Lower-Faims-Stepped-1.mgf	6346	Scan: 9449 Run: LiebermanP-Sustek-Xlink2Lower-Faims-Stepped-1 P1_R.GQEHKYLLGDAPVSPSSQK.L P2_K.EEIQENEEAVK.K 5 1	4	835.663	3338.62	0.624	4	3338.63	0.627	231	58	11.7
358	Q15554	TERF2_HUMAN Telomeric repeat-binding factor 2 OS=Homo sapiens OX=9606 GN=TERF2 PE=1 SV=3TERF2_HUMAN	Q15554	TERF2_HUMAN Telomeric repeat-binding factor 2 OS=Homo sapiens OX=9606 GN=TERF2 PE=1 SV=3TERF2_HUMAN	FLESHLDDAEPYLLTMoxAK	WVLKFYFHEALR	273	100	FALSE	FALSE	-18.011	14	21	14	0	0	0.618	14	21.243	FALSE	TRUE	FALSE	FALSE	Self	0	0	0	LiebermanP-Sustek-Xlink2Lower-Faims-Stepped-1	9441	LiebermanP-Sustek-Xlink2Lower-Faims-Stepped-1.mgf	6339	Scan: 9441 Run: LiebermanP-Sustek-Xlink2Lower-Faims-Stepped-1 P1_R.GQEHKYLLGDAPVSPSSQK.L P2_K.EEIQENEEAVK.K 5 1	5	668.731	3338.62	0.621	5	3338.63	0.627	231	58	11.7
675	Q15554	TERF2_HUMAN Telomeric repeat-binding factor 2 OS=Homo sapiens OX=9606 GN=TERF2 PE=1 SV=3TERF2_HUMAN	Q15554	TERF2_HUMAN Telomeric repeat-binding factor 2 OS=Homo sapiens OX=9606 GN=TERF2 PE=1 SV=3TERF2_HUMAN	FLESHLDDAEPYLLTMAK	DPTTQKLR	273	232	FALSE	FALSE	-18.011	8	20	8	0	0	0.571	8	17.441	FALSE	TRUE	FALSE	FALSE	Self	0	0	0	LiebermanP-Sustek-Xlink2Lower-Faims-Stepped-2	8682	LiebermanP-Sustek-Xlink2Lower-Faims-Stepped-2.mgf	5889	Scan: 8682 Run: LiebermanP-Sustek-Xlink2Lower-Faims-Stepped-2 P1_R.GQEHKYLLGDAPVSPSSQK.L P2_K.EEIQENEEAVKK.M 5 2	4	867.687	3466.72	0.72	4	3466.72	0.722	231	190	34.7	x
450	Q15554	TERF2_HUMAN Telomeric repeat-binding factor 2 OS=Homo sapiens OX=9606 GN=TERF2 PE=1 SV=3TERF2_HUMAN	Q15554	TERF2_HUMAN Telomeric repeat-binding factor 2 OS=Homo sapiens OX=9606 GN=TERF2 PE=1 SV=3TERF2_HUMAN	FLESHLDDAEPYLLTMoxAK	WVLKFYFHEALR	275	100	FALSE	FALSE	-18.011	12	22	12	0	0	0.545	12	20.104	FALSE	TRUE	FALSE	FALSE	Self	0	0	0	LiebermanP-Sustek-Xlink2Lower-Faims-Stepped-1	10091	LiebermanP-Sustek-Xlink2Lower-Faims-Stepped-1.mgf	6896	Scan: 10091 Run: LiebermanP-Sustek-Xlink2Lower-Faims-Stepped-1 P1_R.GQEHKYLLGDAPVSPSSQK.L P2_R.EALVK.K 5 1	3	861.125	2580.35	0.354	3	2580.36	0.355	233	58	9.3
561	Q15554	TERF2_HUMAN Telomeric repeat-binding factor 2 OS=Homo sapiens OX=9606 GN=TERF2 PE=1 SV=3TERF2_HUMAN	Q15554	TERF2_HUMAN Telomeric repeat-binding factor 2 OS=Homo sapiens OX=9606 GN=TERF2 PE=1 SV=3TERF2_HUMAN	FLESHLDDAEPYLLTMAK	DPTTQKLR	275	232	FALSE	FALSE	-18.011	9	20	9	0	0	0.588	9	18.733	FALSE	TRUE	FALSE	FALSE	Self	0	0	0	LiebermanP-Sustek-Xlink2Upper-Faims-Stepped-1	9144	LiebermanP-Sustek-Xlink2Upper-Faims-Stepped-1.mgf	6100	Scan: 9144 Run: LiebermanP-Sustek-Xlink2Upper-Faims-Stepped-1 P1_R.GQEHKYLLGDAPVSPSSQK.L P2_K.EEIQENEEAVK.K 6 1	4	835.664	3338.63	0.629	4	3338.63	0.627	233	190	39.9	x
525	Q15554	TERF2_HUMAN Telomeric repeat-binding factor 2 OS=Homo sapiens OX=9606 GN=TERF2 PE=1 SV=3TERF2_HUMAN	Q15554	TERF2_HUMAN Telomeric repeat-binding factor 2 OS=Homo sapiens OX=9606 GN=TERF2 PE=1 SV=3TERF2_HUMAN	FLESHLDDAEPYLLTMAKK	NDLLNIIR	283	236	FALSE	FALSE	-18.011	8	25	8	0	0	0.571	8	19.142	FALSE	TRUE	FALSE	FALSE	Self	0	0	0	LiebermanP-Sustek-Xlink2Lower-Faims-Stepped-2	9528	LiebermanP-Sustek-Xlink2Lower-Faims-Stepped-2.mgf	6513	Scan: 9528 Run: LiebermanP-Sustek-Xlink2Lower-Faims-Stepped-2 P1_R.GQEHKYLLGDAPVSPSSQK.L P2_K.EEIQENEEAVK.K 6 2	4	835.663	3338.62	0.622	4	3338.63	0.627	241	194	49.9	x
																				FALSE	TRUE	FALSE	FALSE	Self	0	0	0	LiebermanP-Sustek-Xlink2Lower-Faims-Stepped-2	14483	LiebermanP-Sustek-Xlink2Lower-Faims-Stepped-2.mgf	10750	Scan: 14483 Run: LiebermanP-Sustek-Xlink2Lower-Faims-Stepped-2 P1_R.TPDLPEEEYVK.E P2_K.EEIQENEEAVKKMoxLVEATR.E 9 2	5	713.355	3561.74	0.737	5	3561.74	0.74
																				FALSE	TRUE	FALSE	FALSE	Self	0	0	0	LiebermanP-Sustek-Xlink2Lower-Faims-Stepped-1	13420	LiebermanP-Sustek-Xlink2Lower-Faims-Stepped-1.mgf	9755	Scan: 13420 Run: LiebermanP-Sustek-Xlink2Lower-Faims-Stepped-1 P1_K.RTPDLPEEEYVK.E P2_K.EEIQENEEAVKKMoxLVEATR.E 10 2	5	744.574	3717.84	0.835	5	3717.84	0.841
																				FALSE	TRUE	FALSE	FALSE	Self	0	0	0	LiebermanP-Sustek-Xlink2Lower-Faims-Stepped-2	15356	LiebermanP-Sustek-Xlink2Lower-Faims-Stepped-2.mgf	11516	Scan: 15356 Run: LiebermanP-Sustek-Xlink2Lower-Faims-Stepped-2 P1_R.TPDLPEEEYVKEEIQENEEAVK.K P2_K.KMLVEATR.E 13 1	4	887.442	3545.74	0.739	4	3545.74	0.745
																				FALSE	TRUE	FALSE	FALSE	Self	0	0	0	LiebermanP-Sustek-Xlink2Lower-Faims-Stepped-1	6976	LiebermanP-Sustek-Xlink2Lower-Faims-Stepped-1.mgf	4338	Scan: 6976 Run: LiebermanP-Sustek-Xlink2Lower-Faims-Stepped-1 P1_K.KMoxLVEATR.E P2_K.EEIQENEEAVK.K 1 2	4	566.287	2261.12	0.119	4	2261.12	0.121
																				FALSE	TRUE	FALSE	FALSE	Self	0	0	0	LiebermanP-Sustek-Xlink2Lower-Faims-Stepped-2	17832	LiebermanP-Sustek-Xlink2Lower-Faims-Stepped-2.mgf	13698	Scan: 17832 Run: LiebermanP-Sustek-Xlink2Lower-Faims-Stepped-2 P1_R.TPDLPEEEYVKEEIQENEEAVK.K P2_R.SPSSVTGNALWKAMEK.S 16 12	5	861.821	4304.07	0.069	5	4304.07	0.068
																				FALSE	TRUE	FALSE	FALSE	Self	0	0	0	LiebermanP-Sustek-Xlink2Lower-Faims-Stepped-2	14702	LiebermanP-Sustek-Xlink2Lower-Faims-Stepped-2.mgf	10944	Scan: 14702 Run: LiebermanP-Sustek-Xlink2Lower-Faims-Stepped-2 P1_R.TPDLPEEEYVKEEIQENEEAVK.K P2_K.KMLVEATR.E 16 1	5	710.156	3545.74	0.744	5	3545.74	0.745
																				FALSE	TRUE	FALSE	FALSE	Self	0	0	0	LiebermanP-Sustek-Xlink2Lower-Faims-Stepped-1	15310	LiebermanP-Sustek-Xlink2Lower-Faims-Stepped-1.mgf	11373	Scan: 15310 Run: LiebermanP-Sustek-Xlink2Lower-Faims-Stepped-1 P1_R.TPDLPEEEYVKEEIQENEEAVK.K P2_K.KMLVEATR.E 16 1	4	887.443	3545.74	0.742	4	3545.74	0.745
																				FALSE	TRUE	FALSE	FALSE	Self	0	0	0	LiebermanP-Sustek-Xlink2Lower-Faims-Stepped-2	14339	LiebermanP-Sustek-Xlink2Lower-Faims-Stepped-2.mgf	10622	Scan: 14339 Run: LiebermanP-Sustek-Xlink2Lower-Faims-Stepped-2 P1_K.RTPDLPEEEYVKEEIQENEEAVK.K P2_K.KMLVEATR.E 17 1	4	926.468	3701.84	0.843	4	3701.85	0.846
																				FALSE	TRUE	FALSE	FALSE	Self	0	0	0	LiebermanP-Sustek-Xlink2Lower-Faims-Stepped-2	13792	LiebermanP-Sustek-Xlink2Lower-Faims-Stepped-2.mgf	10198	Scan: 13792 Run: LiebermanP-Sustek-Xlink2Lower-Faims-Stepped-2 P1_R.TPDLPEEEYVKEEIQENEEAVK.K P2_K.KMoxLVEATR.E 16 1	5	713.356	3561.74	0.744	5	3561.74	0.74
																				FALSE	TRUE	FALSE	FALSE	Self	0	0	0	LiebermanP-Sustek-Xlink2Lower-Faims-Stepped-1	14497	LiebermanP-Sustek-Xlink2Lower-Faims-Stepped-1.mgf	10660	Scan: 14497 Run: LiebermanP-Sustek-Xlink2Lower-Faims-Stepped-1 P1_R.TPDLPEEEYVKEEIQENEEAVK.K P2_K.KMoxLVEATR.E 16 1	4	891.441	3561.74	0.735	4	3561.74	0.74
																				FALSE	TRUE	FALSE	FALSE	Self	0	0	0	LiebermanP-Sustek-Xlink2Lower-Faims-Stepped-1	12713	LiebermanP-Sustek-Xlink2Lower-Faims-Stepped-1.mgf	9129	Scan: 12713 Run: LiebermanP-Sustek-Xlink2Lower-Faims-Stepped-1 P1_K.RTPDLPEEEYVKEEIQENEEAVK.K P2_K.KMoxLVEATR.E 19 1	5	744.575	3717.84	0.84	5	3717.84	0.841
																				FALSE	TRUE	FALSE	FALSE	Self	0	0	0	LiebermanP-Sustek-Xlink2Lower-Faims-Stepped-1	13713	LiebermanP-Sustek-Xlink2Lower-Faims-Stepped-1.mgf	10018	Scan: 13713 Run: LiebermanP-Sustek-Xlink2Lower-Faims-Stepped-1 P1_R.TPDLPEEEYVKEEIQENEEAVK.K P2_K.KMoxLVEATR.E 18 1	5	713.355	3561.74	0.74	5	3561.74	0.74
																				FALSE	TRUE	FALSE	FALSE	Self	0	0	0	LiebermanP-Sustek-Xlink2Lower-Faims-Stepped-2	13699	LiebermanP-Sustek-Xlink2Lower-Faims-Stepped-2.mgf	10114	Scan: 13699 Run: LiebermanP-Sustek-Xlink2Lower-Faims-Stepped-2 P1_K.RTPDLPEEEYVKEEIQENEEAVK.K P2_K.KMLVEATR.E 19 1	5	741.376	3701.84	0.843	5	3701.85	0.846
																				FALSE	TRUE	FALSE	FALSE	Self	0	0	0	LiebermanP-Sustek-Xlink2Lower-Faims-Stepped-1	14611	LiebermanP-Sustek-Xlink2Lower-Faims-Stepped-1.mgf	10759	Scan: 14611 Run: LiebermanP-Sustek-Xlink2Lower-Faims-Stepped-1 P1_R.TPDLPEEEYVKEEIQENEEAVK.K P2_K.KMLVEATR.E 18 1	5	710.157	3545.75	0.746	5	3545.74	0.745
																				FALSE	TRUE	FALSE	FALSE	Self	0	0	0	LiebermanP-Sustek-Xlink2Lower-Faims-Stepped-1	13589	LiebermanP-Sustek-Xlink2Lower-Faims-Stepped-1.mgf	9907	Scan: 13589 Run: LiebermanP-Sustek-Xlink2Lower-Faims-Stepped-1 P1_K.RTPDLPEEEYVKEEIQENEEAVK.K P2_K.KMLVEATR.E 19 1	4	926.468	3701.84	0.843	4	3701.85	0.846
																				FALSE	TRUE	FALSE	FALSE	Self	0	0	0	LiebermanP-Sustek-Xlink2Upper-Faims-Stepped-2	14956	LiebermanP-Sustek-Xlink2Upper-Faims-Stepped-2.mgf	11231	Scan: 14956 Run: LiebermanP-Sustek-Xlink2Upper-Faims-Stepped-2 P1_R.TPDLPEEEYVKEEIQENEEAVK.K P2_K.KMLVEATR.E 18 1	4	887.444	3545.75	0.747	4	3545.74	0.745
																				FALSE	TRUE	FALSE	FALSE	Self	0	0	0	LiebermanP-Sustek-Xlink2Upper-Faims-Stepped-1	13932	LiebermanP-Sustek-Xlink2Upper-Faims-Stepped-1.mgf	10242	Scan: 13932 Run: LiebermanP-Sustek-Xlink2Upper-Faims-Stepped-1 P1_R.TPDLPEEEYVKEEIQENEEAVK.K P2_K.KMoxLVEATR.E 19 1	5	713.355	3561.74	0.741	5	3561.74	0.74
																				FALSE	TRUE	FALSE	FALSE	Self	0	0	0	LiebermanP-Sustek-Xlink2Upper-Faims-Stepped-2	14675	LiebermanP-Sustek-Xlink2Upper-Faims-Stepped-2.mgf	10982	Scan: 14675 Run: LiebermanP-Sustek-Xlink2Upper-Faims-Stepped-2 P1_K.RTPDLPEEEYVKEEIQENEEAVK.K P2_K.KMLVEATR.E 20 1	4	926.47	3701.85	0.852	4	3701.85	0.846
																				FALSE	TRUE	FALSE	FALSE	Self	0	0	0	LiebermanP-Sustek-Xlink2Upper-Faims-Stepped-2	20462	LiebermanP-Sustek-Xlink2Upper-Faims-Stepped-2.mgf	16096	Scan: 20462 Run: LiebermanP-Sustek-Xlink2Upper-Faims-Stepped-2 P1_R.TPDLPEEEYVKEEIQENEEAVKK.M P2_R.IAFTDADDVAILTYVK.E 22 5	5	897.253	4481.23	0.227	5	4481.23	0.226
																				FALSE	TRUE	FALSE	FALSE	Self	0	0	0	LiebermanP-Sustek-Xlink2Lower-Faims-Stepped-1	17017	LiebermanP-Sustek-Xlink2Lower-Faims-Stepped-1.mgf	12878	Scan: 17017 Run: LiebermanP-Sustek-Xlink2Lower-Faims-Stepped-1 P1_R.IAFTDADDVAILTYVK.E P2_K.EEIQENEEAVKK.M 5 11	4	796.16	3180.61	0.61	4	3180.61	0.608
																				FALSE	TRUE	FALSE	FALSE	Self	0	0	0	LiebermanP-Sustek-Xlink2Lower-Faims-Stepped-1	7931	LiebermanP-Sustek-Xlink2Lower-Faims-Stepped-1.mgf	5136	Scan: 7931 Run: LiebermanP-Sustek-Xlink2Lower-Faims-Stepped-1 P1_K.KMLVEATR.E P2_K.EEIQENEEAVK.K 1 1	4	562.288	2245.12	0.123	4	2245.13	0.126
																				FALSE	TRUE	FALSE	FALSE	Self	0	0	0	LiebermanP-Sustek-Xlink2Upper-Faims-Stepped-1	14888	LiebermanP-Sustek-Xlink2Upper-Faims-Stepped-1.mgf	11085	Scan: 14888 Run: LiebermanP-Sustek-Xlink2Upper-Faims-Stepped-1 P1_K.VSQPEVGAAIKIIR.Q P2_R.LELEAYR.L 11 2	4	589.591	2354.33	0.334	4	2354.33	0.332
																				FALSE	TRUE	FALSE	FALSE	Self	0	0	0	LiebermanP-Sustek-Xlink2Upper-Faims-Stepped-2	20774	LiebermanP-Sustek-Xlink2Upper-Faims-Stepped-2.mgf	16371	Scan: 20774 Run: LiebermanP-Sustek-Xlink2Upper-Faims-Stepped-2 P1_K.VSQPEVGAAIKIIR.Q P2_R.IAFTDADDVAILTYVK.E 11 5	4	804.953	3215.78	0.783	4	3215.78	0.781
																				FALSE	TRUE	FALSE	FALSE	Self	0	0	0	LiebermanP-Sustek-Xlink2Upper-Faims-Stepped-2	26928	LiebermanP-Sustek-Xlink2Upper-Faims-Stepped-2.mgf	21749	Scan: 26928 Run: LiebermanP-Sustek-Xlink2Upper-Faims-Stepped-2 P1_R.QLMEKFNLDLSTVTQAFLK.N P2_R.IAFTDADDVAILTYVK.E 5 5	4	991.276	3961.08	0.076	4	3961.08	0.08
																				FALSE	TRUE	FALSE	FALSE	Self	0	0	0	LiebermanP-Sustek-Xlink2Upper-Faims-Stepped-2	9891	LiebermanP-Sustek-Xlink2Upper-Faims-Stepped-2.mgf	6893	Scan: 9891 Run: LiebermanP-Sustek-Xlink2Upper-Faims-Stepped-2 P1_K.SSLTQHSWQSLKDR.Y P2_R.QDDIDLQKDDEDTR.E 12 10	4	840.648	3358.56	0.563	4	3358.57	0.566
																				FALSE	TRUE	FALSE	FALSE	Self	0	0	0	LiebermanP-Sustek-Xlink2Upper-Faims-Stepped-1	8322	LiebermanP-Sustek-Xlink2Upper-Faims-Stepped-1.mgf	5447	Scan: 8322 Run: LiebermanP-Sustek-Xlink2Upper-Faims-Stepped-1 P1_R.QDDIDLQKDDEDTR.E P2_R.DDGSSMoxSFYVRPSPAKR.R 11 16	4	901.412	3601.62	0.62	4	3601.62	0.623
																				FALSE	TRUE	FALSE	FALSE	Self	0	0	0	LiebermanP-Sustek-Xlink2Lower-Faims-Stepped-2	7244	LiebermanP-Sustek-Xlink2Lower-Faims-Stepped-2.mgf	4651	Scan: 7244 Run: LiebermanP-Sustek-Xlink2Lower-Faims-Stepped-2 P1_R.QDDIDLQKDDEDTR.E P2_R.EALVKK.F 11 5	3	792.062	2373.16	0.165	3	2373.17	0.166
																				FALSE	TRUE	FALSE	FALSE	Self	0	0	0	LiebermanP-Sustek-Xlink2Upper-Faims-Stepped-2	7344	LiebermanP-Sustek-Xlink2Upper-Faims-Stepped-2.mgf	4811	Scan: 7344 Run: LiebermanP-Sustek-Xlink2Upper-Faims-Stepped-2 P1_R.QDDIDLQKDDEDTR.E P2_R.EALVKK.F 12 5	3	792.063	2373.17	0.168	3	2373.17	0.166
																				FALSE	TRUE	FALSE	FALSE	Self	0	0	0	LiebermanP-Sustek-Xlink2Upper-Faims-Stepped-1	7747	LiebermanP-Sustek-Xlink2Upper-Faims-Stepped-1.mgf	4942	Scan: 7747 Run: LiebermanP-Sustek-Xlink2Upper-Faims-Stepped-1 P1_R.QDDIDLQK.D P2_K.DDEDTREALVKK.F 5 5	5	475.64	2373.17	0.166	5	2373.17	0.166
																				FALSE	TRUE	FALSE	FALSE	Self	0	0	0	LiebermanP-Sustek-Xlink2Upper-Faims-Stepped-1	7744	LiebermanP-Sustek-Xlink2Upper-Faims-Stepped-1.mgf	4939	Scan: 7744 Run: LiebermanP-Sustek-Xlink2Upper-Faims-Stepped-1 P1_R.QDDIDLQKDDEDTR.E P2_R.EALVKK.F 13 1	3	792.062	2373.16	0.165	3	2373.17	0.166
																				FALSE	TRUE	FALSE	FALSE	Self	0	0	0	LiebermanP-Sustek-Xlink2Lower-Faims-Stepped-2	8081	LiebermanP-Sustek-Xlink2Lower-Faims-Stepped-2.mgf	5354	Scan: 8081 Run: LiebermanP-Sustek-Xlink2Lower-Faims-Stepped-2 P1_R.QDDIDLQKDDEDTR.E P2_R.EALVKK.F 13 1	4	594.299	2373.17	0.166	4	2373.17	0.166
																				FALSE	TRUE	FALSE	FALSE	Self	0	0	0	LiebermanP-Sustek-InSolution-Faims-Stepped-1	7819	LiebermanP-Sustek-InSolution-Faims-Stepped-1.mgf	4790	Scan: 7819 Run: LiebermanP-Sustek-InSolution-Faims-Stepped-1 P1_R.QDDIDLQKDDEDTR.E P2_R.EALVK.K 13 1	3	749.364	2245.07	0.071	3	2245.07	0.071
																				FALSE	TRUE	FALSE	FALSE	Self	0	0	0	LiebermanP-Sustek-Xlink2Upper-Faims-Stepped-2	8278	LiebermanP-Sustek-Xlink2Upper-Faims-Stepped-2.mgf	5602	Scan: 8278 Run: LiebermanP-Sustek-Xlink2Upper-Faims-Stepped-2 P1_R.QDDIDLQKDDEDTR.E P2_R.EALVKK.F 13 1	5	475.64	2373.17	0.166	5	2373.17	0.166
																				FALSE	TRUE	FALSE	FALSE	Self	0	0	0	LiebermanP-Sustek-Xlink2Lower-Faims-Stepped-2	3675	LiebermanP-Sustek-Xlink2Lower-Faims-Stepped-2.mgf	1620	Scan: 3675 Run: LiebermanP-Sustek-Xlink2Lower-Faims-Stepped-2 P1_K.VPKGK.W P2_R.DPAASQPR.K 3 1	3	450.921	1349.74	0.741	3	1349.74	0.742
																				FALSE	TRUE	FALSE	FALSE	Self	0	0	0	LiebermanP-Sustek-Xlink2Upper-Faims-Stepped-2	4923	LiebermanP-Sustek-Xlink2Upper-Faims-Stepped-2.mgf	2777	Scan: 4923 Run: LiebermanP-Sustek-Xlink2Upper-Faims-Stepped-2 P1_R.EGGEGAR.R P2_K.ASKILK.K 4 3	3	439.248	1314.72	0.723	3	1314.73	0.726
																				FALSE	TRUE	FALSE	FALSE	Self	0	0	0	LiebermanP-Sustek-InSolution-Faims-Stepped-1	13577	LiebermanP-Sustek-InSolution-Faims-Stepped-1.mgf	9749	Scan: 13577 Run: LiebermanP-Sustek-InSolution-Faims-Stepped-1 P1_R.SDTMAGGGGSSDGSGR.A P2_R.DIMQALLVRPLGKEHTVSR.L 2 13	4	886.44	3541.73	0.732	4	3541.74	0.737
																				FALSE	TRUE	FALSE	FALSE	Self	0	0	0	LiebermanP-Sustek-Xlink2Upper-Faims-Stepped-2	4723	LiebermanP-Sustek-Xlink2Upper-Faims-Stepped-2.mgf	2602	Scan: 4723 Run: LiebermanP-Sustek-Xlink2Upper-Faims-Stepped-2 P1_R.SDTMoxAGGGGSSDGSGR.A P2_K.DPTTQKLR.N 2 6	3	785.359	2353.06	0.056	3	2353.06	0.056
																				FALSE	TRUE	FALSE	FALSE	Self	0	0	0	LiebermanP-Sustek-Xlink2Lower-Faims-Stepped-1	4743	LiebermanP-Sustek-Xlink2Lower-Faims-Stepped-1.mgf	2479	Scan: 4743 Run: LiebermanP-Sustek-Xlink2Lower-Faims-Stepped-1 P1_R.SDTMAGGGGSSDGSGR.A P2_K.ALKSESAASSTGK.E 2 3	3	872.731	2615.17	0.171	3	2615.17	0.173
																				FALSE	TRUE	FALSE	FALSE	Self	0	0	0	LiebermanP-Sustek-Xlink2Upper-Faims-Stepped-2	4043	LiebermanP-Sustek-Xlink2Upper-Faims-Stepped-2.mgf	2007	Scan: 4043 Run: LiebermanP-Sustek-Xlink2Upper-Faims-Stepped-2 P1_R.SDTMoxAGGGGSSDGSGR.A P2_K.NKEFEK.A 12 2	3	730.65	2188.93	0.93	3	2188.93	0.929
																				FALSE	TRUE	FALSE	FALSE	Self	0	0	0	LiebermanP-Sustek-Xlink2Upper-Faims-Stepped-1	16261	LiebermanP-Sustek-Xlink2Upper-Faims-Stepped-1.mgf	12291	Scan: 16261 Run: LiebermanP-Sustek-Xlink2Upper-Faims-Stepped-1 P1_R.WVLKFYFHEALR.A P2_R.EGGEGAR.R 4 4	4	567.044	2264.15	0.147	4	2264.15	0.149
																				FALSE	TRUE	FALSE	FALSE	Self	0	0	0	LiebermanP-Sustek-Xlink2Upper-Faims-Stepped-1	20605	LiebermanP-Sustek-Xlink2Upper-Faims-Stepped-1.mgf	16093	Scan: 20605 Run: LiebermanP-Sustek-Xlink2Upper-Faims-Stepped-1 P1_R.WVLKFYFHEALRAFR.G P2_R.GAGEARLEEAVNR.W 4 9	5	667.957	3334.75	0.748	5	3334.75	0.748
																				FALSE	TRUE	FALSE	FALSE	Self	0	0	0	LiebermanP-Sustek-Xlink2Upper-Faims-Stepped-1	19940	LiebermanP-Sustek-Xlink2Upper-Faims-Stepped-1.mgf	15512	Scan: 19940 Run: LiebermanP-Sustek-Xlink2Upper-Faims-Stepped-1 P1_R.WVLKFYFHEALR.A P2_R.GAGEARLEEAVNR.W 4 9	4	741.142	2960.54	0.54	4	2960.54	0.541
																				FALSE	TRUE	FALSE	FALSE	Self	0	0	0	LiebermanP-Sustek-Xlink2Upper-Faims-Stepped-1	19942	LiebermanP-Sustek-Xlink2Upper-Faims-Stepped-1.mgf	15514	Scan: 19942 Run: LiebermanP-Sustek-Xlink2Upper-Faims-Stepped-1 P1_R.WVLKFYFHEALR.A P2_R.GAGEARLEEAVNR.W 4 9	5	593.115	2960.54	0.54	5	2960.54	0.541
																				FALSE	TRUE	FALSE	FALSE	Self	0	0	0	LiebermanP-Sustek-Xlink2Upper-Faims-Stepped-2	15255	LiebermanP-Sustek-Xlink2Upper-Faims-Stepped-2.mgf	11498	Scan: 15255 Run: LiebermanP-Sustek-Xlink2Upper-Faims-Stepped-2 P1_R.WVLKFYFHEALR.A P2_K.EHTVSR.L 4 1	4	580.31	2317.21	0.212	4	2317.21	0.212
																				FALSE	TRUE	FALSE	FALSE	Self	0	0	0	LiebermanP-Sustek-Xlink2Upper-Faims-Stepped-1	14475	LiebermanP-Sustek-Xlink2Upper-Faims-Stepped-1.mgf	10725	Scan: 14475 Run: LiebermanP-Sustek-Xlink2Upper-Faims-Stepped-1 P1_R.WVLKFYFHEALR.A P2_K.EHTVSR.L 4 1	3	773.411	2317.21	0.211	3	2317.21	0.212
																				FALSE	TRUE	FALSE	FALSE	Self	0	0	0	LiebermanP-Sustek-Xlink2Upper-Faims-Stepped-1	14975	LiebermanP-Sustek-Xlink2Upper-Faims-Stepped-1.mgf	11162	Scan: 14975 Run: LiebermanP-Sustek-Xlink2Upper-Faims-Stepped-1 P1_R.WVLKFYFHEALR.A P2_K.QPAPGPVEKPPR.E 4 8	5	573.317	2861.55	0.548	5	2861.55	0.549
																				FALSE	TRUE	FALSE	FALSE	Self	0	0	0	LiebermanP-Sustek-Xlink2Upper-Faims-Stepped-1	14962	LiebermanP-Sustek-Xlink2Upper-Faims-Stepped-1.mgf	11151	Scan: 14962 Run: LiebermanP-Sustek-Xlink2Upper-Faims-Stepped-1 P1_R.WVLKFYFHEALR.A P2_K.QPAPGPVEKPPR.E 4 8	4	716.396	2861.55	0.554	4	2861.55	0.549
																				FALSE	TRUE	FALSE	FALSE	Self	0	0	0	LiebermanP-Sustek-Xlink2Upper-Faims-Stepped-1	20359	LiebermanP-Sustek-Xlink2Upper-Faims-Stepped-1.mgf	15877	Scan: 20359 Run: LiebermanP-Sustek-Xlink2Upper-Faims-Stepped-1 P1_R.YGDFRQIRDIMQALLVRPLGK.E P2_R.AFRGSR.Y 3 5	6	528.13	3162.74	0.737	6	3162.74	0.735
																				FALSE	TRUE	FALSE	FALSE	Self	0	0	0	LiebermanP-Sustek-Xlink2Lower-Faims-Stepped-2	14654	LiebermanP-Sustek-Xlink2Lower-Faims-Stepped-2.mgf	10901	Scan: 14654 Run: LiebermanP-Sustek-Xlink2Lower-Faims-Stepped-2 P1_R.DPAASQPR.K P2_R.DIMQALLVRPLGKEHTVSR.L 1 13	4	747.157	2984.6	0.598	4	2984.6	0.598
																				FALSE	TRUE	FALSE	FALSE	Self	0	0	0	LiebermanP-Sustek-Xlink2Upper-Faims-Stepped-2	14909	LiebermanP-Sustek-Xlink2Upper-Faims-Stepped-2.mgf	11189	Scan: 14909 Run: LiebermanP-Sustek-Xlink2Upper-Faims-Stepped-2 P1_R.DPAASQPR.K P2_R.DIMQALLVRPLGKEHTVSR.L 1 13	5	597.926	2984.59	0.592	5	2984.6	0.598
																				FALSE	TRUE	FALSE	FALSE	Self	0	0	0	LiebermanP-Sustek-Xlink2Lower-Faims-Stepped-2	11112	LiebermanP-Sustek-Xlink2Lower-Faims-Stepped-2.mgf	7902	Scan: 11112 Run: LiebermanP-Sustek-Xlink2Lower-Faims-Stepped-2 P1_R.DPAASQPR.K P2_R.DIMoxQALLVRPLGKEHTVSR.L 1 13	5	601.125	3000.59	0.591	5	3000.59	0.593
																				FALSE	TRUE	FALSE	FALSE	Self	0	0	0	LiebermanP-Sustek-Xlink2Upper-Faims-Stepped-1	14174	LiebermanP-Sustek-Xlink2Upper-Faims-Stepped-1.mgf	10457	Scan: 14174 Run: LiebermanP-Sustek-Xlink2Upper-Faims-Stepped-1 P1_R.EGGEGAR.R P2_R.DIMQALLVRPLGKEHTVSR.L 1 13	6	470.755	2818.49	0.488	6	2818.49	0.487
																				FALSE	TRUE	FALSE	FALSE	Self	0	0	0	LiebermanP-Sustek-Xlink2Upper-Faims-Stepped-2	15601	LiebermanP-Sustek-Xlink2Upper-Faims-Stepped-2.mgf	11800	Scan: 15601 Run: LiebermanP-Sustek-Xlink2Upper-Faims-Stepped-2 P1_R.LEEAVNR.W P2_R.DIMQALLVRPLGKEHTVSR.L 2 13	5	595.731	2973.62	0.618	5	2973.62	0.618
																				FALSE	TRUE	FALSE	FALSE	Self	0	0	0	LiebermanP-Sustek-Xlink2Upper-Faims-Stepped-1	18207	LiebermanP-Sustek-Xlink2Upper-Faims-Stepped-1.mgf	13998	Scan: 18207 Run: LiebermanP-Sustek-Xlink2Upper-Faims-Stepped-1 P1_K.TEFTLTEAVVESSR.K P2_R.DIMQALLVRPLGKEHTVSR.L 7 13	4	928.998	3711.96	0.964	4	3711.96	0.962
																				FALSE	TRUE	FALSE	FALSE	Self	0	0	0	LiebermanP-Sustek-InSolution-Faims-Stepped-1	18158	LiebermanP-Sustek-InSolution-Faims-Stepped-1.mgf	13770	Scan: 18158 Run: LiebermanP-Sustek-InSolution-Faims-Stepped-1 P1_K.TEFTLTEAVVESSR.K P2_R.DIMQALLVRPLGKEHTVSR.L 7 13	5	743.4	3711.96	0.964	5	3711.96	0.962
																				FALSE	TRUE	FALSE	FALSE	Self	0	0	0	LiebermanP-Sustek-Xlink2Upper-Faims-Stepped-2	16570	LiebermanP-Sustek-Xlink2Upper-Faims-Stepped-2.mgf	12666	Scan: 16570 Run: LiebermanP-Sustek-Xlink2Upper-Faims-Stepped-2 P1_K.TEFTLTEAVVESSR.K P2_R.DIMoxQALLVRPLGKEHTVSR.L 7 13	5	746.599	3727.96	0.959	5	3727.96	0.957
																				FALSE	TRUE	FALSE	FALSE	Self	0	0	0	LiebermanP-Sustek-InSolution-Faims-Stepped-2	11944	LiebermanP-Sustek-InSolution-Faims-Stepped-2.mgf	8264	Scan: 11944 Run: LiebermanP-Sustek-InSolution-Faims-Stepped-2 P1_K.SESAASSTGKEDK.Q P2_R.DIMQALLVRPLGKEHTVSR.L 2 13	5	688.962	3439.77	0.773	5	3439.77	0.773
																				FALSE	TRUE	FALSE	FALSE	Self	0	0	0	LiebermanP-Sustek-InSolution-Faims-Stepped-1	11966	LiebermanP-Sustek-InSolution-Faims-Stepped-1.mgf	8375	Scan: 11966 Run: LiebermanP-Sustek-InSolution-Faims-Stepped-1 P1_K.SESAASSTGKEDK.Q P2_R.DIMQALLVRPLGKEHTVSR.L 2 13	6	574.303	3439.77	0.774	6	3439.77	0.773
																				FALSE	TRUE	FALSE	FALSE	Self	0	0	0	LiebermanP-Sustek-Xlink2Lower-Faims-Stepped-2	13572	LiebermanP-Sustek-Xlink2Lower-Faims-Stepped-2.mgf	10000	Scan: 13572 Run: LiebermanP-Sustek-Xlink2Lower-Faims-Stepped-2 P1_K.SESAASSTGKEDK.Q P2_R.DIMQALLVRPLGKEHTVSR.L 11 13	4	860.95	3439.77	0.771	4	3439.77	0.773
																				FALSE	TRUE	FALSE	FALSE	Self	0	0	0	LiebermanP-Sustek-Xlink2Lower-Faims-Stepped-2	16176	LiebermanP-Sustek-Xlink2Lower-Faims-Stepped-2.mgf	12247	Scan: 16176 Run: LiebermanP-Sustek-Xlink2Lower-Faims-Stepped-2 P1_K.WNSSNdaGVEEK.E P2_R.DIMQALLVRPLGKEHTVSR.L 9 13	4	824.428	3293.68	0.685	4	3293.68	0.682
																				FALSE	TRUE	FALSE	FALSE	Self	0	0	0	LiebermanP-Sustek-Xlink2Upper-Faims-Stepped-2	18971	LiebermanP-Sustek-Xlink2Upper-Faims-Stepped-2.mgf	14785	Scan: 18971 Run: LiebermanP-Sustek-Xlink2Upper-Faims-Stepped-2 P1_K.WTVEESEWVK.A P2_R.DIMQALLVRPLGKEHTVSR.L 4 13	4	859.957	3435.8	0.798	4	3435.8	0.797
																				FALSE	TRUE	FALSE	FALSE	Self	0	0	0	LiebermanP-Sustek-Xlink2Lower-Faims-Stepped-1	13394	LiebermanP-Sustek-Xlink2Lower-Faims-Stepped-1.mgf	9732	Scan: 13394 Run: LiebermanP-Sustek-Xlink2Lower-Faims-Stepped-1 P1_K.SESAASSTGKEDK.Q P2_R.DIMQALLVRPLGKEHTVSR.L 1 14	5	688.962	3439.77	0.772	5	3439.77	0.773
																				FALSE	TRUE	FALSE	FALSE	Self	0	0	0	LiebermanP-Sustek-Xlink2Lower-Faims-Stepped-1	13456	LiebermanP-Sustek-Xlink2Lower-Faims-Stepped-1.mgf	9787	Scan: 13456 Run: LiebermanP-Sustek-Xlink2Lower-Faims-Stepped-1 P1_K.SESAASSTGKEDK.Q P2_R.DIMQALLVRPLGKEHTVSR.L 10 14	4	860.95	3439.77	0.772	4	3439.77	0.773
																				FALSE	TRUE	FALSE	FALSE	Self	0	0	0	LiebermanP-Sustek-Xlink2Upper-Faims-Stepped-2	27863	LiebermanP-Sustek-Xlink2Upper-Faims-Stepped-2.mgf	22569	Scan: 27863 Run: LiebermanP-Sustek-Xlink2Upper-Faims-Stepped-2 P1_R.IEEGENLDCcmSFDMEAELTPLESAINVLEMIK.T P2_K.EFEKASK.I 14 4	5	872.618	4358.06	0.056	5	4358.05	0.053
																				FALSE	TRUE	FALSE	FALSE	Self	0	0	0	LiebermanP-Sustek-Xlink2Upper-Faims-Stepped-2	27040	LiebermanP-Sustek-Xlink2Upper-Faims-Stepped-2.mgf	21847	Scan: 27040 Run: LiebermanP-Sustek-Xlink2Upper-Faims-Stepped-2 P1_R.IEEGENLDCcmSFDMoxEAELTPLESAINVLEMIK.T P2_K.EFEKASK.I 14 4	5	875.816	4374.05	0.045	5	4374.05	0.048
																				FALSE	TRUE	FALSE	FALSE	Self	0	0	0	LiebermanP-Sustek-Xlink2Upper-Faims-Stepped-2	19759	LiebermanP-Sustek-Xlink2Upper-Faims-Stepped-2.mgf	15478	Scan: 19759 Run: LiebermanP-Sustek-Xlink2Upper-Faims-Stepped-2 P1_K.TEFTLTEAVVESSR.K P2_R.DIMQALLVRPLGKEHTVSR.L 1 14	5	743.399	3711.96	0.961	5	3711.96	0.962
																				FALSE	TRUE	FALSE	FALSE	Self	0	0	0	LiebermanP-Sustek-InSolution-Faims-Stepped-2	10272	LiebermanP-Sustek-InSolution-Faims-Stepped-2.mgf	6767	Scan: 10272 Run: LiebermanP-Sustek-InSolution-Faims-Stepped-2 P1_K.TEFTLTEAVVESSR.K P2_K.NKEFEKASK.I 2 6	3	877.446	2629.32	0.316	3	2629.32	0.324
																				FALSE	TRUE	FALSE	FALSE	Self	0	0	0	LiebermanP-Sustek-InSolution-Faims-Stepped-1	9912	LiebermanP-Sustek-InSolution-Faims-Stepped-1.mgf	6534	Scan: 9912 Run: LiebermanP-Sustek-InSolution-Faims-Stepped-1 P1_K.TEFTLTEAVVESSR.K P2_K.HMSKDPTTQK.L 2 4	3	908.116	2721.33	0.327	3	2721.33	0.328
																				FALSE	TRUE	FALSE	FALSE	Self	0	0	0	LiebermanP-Sustek-Xlink2Upper-Faims-Stepped-1	13075	LiebermanP-Sustek-Xlink2Upper-Faims-Stepped-1.mgf	9497	Scan: 13075 Run: LiebermanP-Sustek-Xlink2Upper-Faims-Stepped-1 P1_K.TEFTLTEAVVESSR.K P2_K.DPTTQKLR.N 2 6	3	836.768	2507.28	0.283	3	2507.29	0.287
																				FALSE	TRUE	FALSE	FALSE	Self	0	0	0	LiebermanP-Sustek-Xlink2Upper-Faims-Stepped-1	19269	LiebermanP-Sustek-Xlink2Upper-Faims-Stepped-1.mgf	14926	Scan: 19269 Run: LiebermanP-Sustek-Xlink2Upper-Faims-Stepped-1 P1_R.WVLKFYFHEALR.A P2_K.TEFTLTEAVVESSR.K 4 7	4	790.412	3157.62	0.62	4	3157.62	0.624
																				FALSE	TRUE	FALSE	FALSE	Self	0	0	0	LiebermanP-Sustek-Xlink2Upper-Faims-Stepped-1	11619	LiebermanP-Sustek-Xlink2Upper-Faims-Stepped-1.mgf	8200	Scan: 11619 Run: LiebermanP-Sustek-Xlink2Upper-Faims-Stepped-1 P1_K.TEFTLTEAVVESSR.K P2_K.NKEFEK.A 7 2	3	782.061	2343.16	0.161	3	2343.16	0.159
																				FALSE	TRUE	FALSE	FALSE	Self	0	0	0	LiebermanP-Sustek-Xlink2Upper-Faims-Stepped-1	12447	LiebermanP-Sustek-Xlink2Upper-Faims-Stepped-1.mgf	8938	Scan: 12447 Run: LiebermanP-Sustek-Xlink2Upper-Faims-Stepped-1 P1_K.TEFTLTEAVVESSR.K P2_K.DPTTQKLR.N 7 6	3	836.769	2507.29	0.287	3	2507.29	0.287
																				FALSE	TRUE	FALSE	FALSE	Self	0	0	0	LiebermanP-Sustek-InSolution-Faims-Stepped-2	8934	LiebermanP-Sustek-InSolution-Faims-Stepped-2.mgf	5605	Scan: 8934 Run: LiebermanP-Sustek-InSolution-Faims-Stepped-2 P1_K.TEFTLTEAVVESSR.K P2_K.KHMSKDPTTQK.L 11 5	4	713.363	2849.42	0.421	4	2849.42	0.423
																				FALSE	TRUE	FALSE	FALSE	Self	0	0	0	LiebermanP-Sustek-InSolution-Faims-Stepped-1	9064	LiebermanP-Sustek-InSolution-Faims-Stepped-1.mgf	5813	Scan: 9064 Run: LiebermanP-Sustek-InSolution-Faims-Stepped-1 P1_K.TEFTLTEAVVESSR.K P2_K.KHMSKDPTTQK.L 11 5	5	570.892	2849.42	0.424	5	2849.42	0.423
																				FALSE	TRUE	FALSE	FALSE	Self	0	0	0	LiebermanP-Sustek-Xlink2Upper-Faims-Stepped-2	24634	LiebermanP-Sustek-Xlink2Upper-Faims-Stepped-2.mgf	19744	Scan: 24634 Run: LiebermanP-Sustek-Xlink2Upper-Faims-Stepped-2 P1_K.TEFTLTEAVVESSRKLVK.E P2_K.EAAVIICcmIKNKEFEK.A 15 1	6	635.851	3809.06	0.064	6	3809.07	0.065
																				FALSE	TRUE	FALSE	FALSE	Self	0	0	0	LiebermanP-Sustek-Xlink2Lower-Faims-Stepped-1	24385	LiebermanP-Sustek-Xlink2Lower-Faims-Stepped-1.mgf	19306	Scan: 24385 Run: LiebermanP-Sustek-Xlink2Lower-Faims-Stepped-1 P1_K.TEFTLTEAVVESSRKLVK.E P2_K.EAAVIICcmIKNKEFEK.A 15 1	5	762.821	3809.07	0.066	5	3809.07	0.065
																				FALSE	TRUE	FALSE	FALSE	Self	0	0	0	LiebermanP-Sustek-Xlink2Upper-Faims-Stepped-2	4168	LiebermanP-Sustek-Xlink2Upper-Faims-Stepped-2.mgf	2116	Scan: 4168 Run: LiebermanP-Sustek-Xlink2Upper-Faims-Stepped-2 P1_K.EHTVSR.L P2_K.EFEKASK.I 1 4	3	516.598	1546.77	0.773	3	1546.77	0.774
																				FALSE	TRUE	FALSE	FALSE	Self	0	0	0	LiebermanP-Sustek-InSolution-Faims-Stepped-1	4170	LiebermanP-Sustek-InSolution-Faims-Stepped-1.mgf	1582	Scan: 4170 Run: LiebermanP-Sustek-InSolution-Faims-Stepped-1 P1_K.NKEFEK.A P2_K.ASKILKK.H 3 3	3	521.647	1561.92	0.918	3	1561.92	0.919
																				FALSE	TRUE	FALSE	FALSE	Self	0	0	0	LiebermanP-Sustek-InSolution-Faims-Stepped-1	5023	LiebermanP-Sustek-InSolution-Faims-Stepped-1.mgf	2327	Scan: 5023 Run: LiebermanP-Sustek-InSolution-Faims-Stepped-1 P1_K.NKEFEK.A P2_K.ASKILK.K 5 3	3	478.948	1433.82	0.824	3	1433.82	0.824
																				FALSE	TRUE	FALSE	FALSE	Self	0	0	0	LiebermanP-Sustek-InSolution-Faims-Stepped-2	4043	LiebermanP-Sustek-InSolution-Faims-Stepped-2.mgf	1373	Scan: 4043 Run: LiebermanP-Sustek-InSolution-Faims-Stepped-2 P1_K.NKEFEK.A P2_K.ASKILKK.H 5 3	3	521.646	1561.92	0.916	3	1561.92	0.919
																				FALSE	TRUE	FALSE	FALSE	Self	0	0	0	LiebermanP-Sustek-Xlink2Upper-Faims-Stepped-2	4431	LiebermanP-Sustek-Xlink2Upper-Faims-Stepped-2.mgf	2346	Scan: 4431 Run: LiebermanP-Sustek-Xlink2Upper-Faims-Stepped-2 P1_K.HMSKDPTTQK.L P2_R.DPAASQPR.K 3 1	4	499.498	1993.96	0.962	4	1993.96	0.964
																				FALSE	TRUE	FALSE	FALSE	Self	0	0	0	LiebermanP-Sustek-Xlink2Lower-Faims-Stepped-2	4388	LiebermanP-Sustek-Xlink2Lower-Faims-Stepped-2.mgf	2242	Scan: 4388 Run: LiebermanP-Sustek-Xlink2Lower-Faims-Stepped-2 P1_K.HMSKDPTTQK.L P2_R.DPAASQPR.K 4 1	4	499.499	1993.96	0.965	4	1993.96	0.964
																				FALSE	TRUE	FALSE	FALSE	Self	0	0	0	LiebermanP-Sustek-Xlink2Lower-Faims-Stepped-1	3476	LiebermanP-Sustek-Xlink2Lower-Faims-Stepped-1.mgf	1376	Scan: 3476 Run: LiebermanP-Sustek-Xlink2Lower-Faims-Stepped-1 P1_K.HMoxSKDPTTQK.L P2_R.DPAASQPR.K 4 1	4	503.496	2009.96	0.957	4	2009.96	0.959
																				FALSE	TRUE	FALSE	FALSE	Self	0	0	0	LiebermanP-Sustek-Xlink2Lower-Faims-Stepped-2	5641	LiebermanP-Sustek-Xlink2Lower-Faims-Stepped-2.mgf	3295	Scan: 5641 Run: LiebermanP-Sustek-Xlink2Lower-Faims-Stepped-2 P1_K.DPTTQKLR.N P2_R.DPAASQPR.K 3 1	4	445.987	1779.92	0.918	4	1779.92	0.923
																				FALSE	TRUE	FALSE	FALSE	Self	0	0	0	LiebermanP-Sustek-Xlink2Lower-Faims-Stepped-1	11980	LiebermanP-Sustek-Xlink2Lower-Faims-Stepped-1.mgf	8474	Scan: 11980 Run: LiebermanP-Sustek-Xlink2Lower-Faims-Stepped-1 P1_R.EKNLAHPVIQNFSYETFQQK.M P2_R.DPAASQPR.K 2 1	4	811.66	3242.61	0.612	4	3242.61	0.611
																				FALSE	TRUE	FALSE	FALSE	Self	0	0	0	LiebermanP-Sustek-InSolution-Faims-Stepped-1	18005	LiebermanP-Sustek-InSolution-Faims-Stepped-1.mgf	13635	Scan: 18005 Run: LiebermanP-Sustek-InSolution-Faims-Stepped-1 P1_R.EKNLAHPVIQNFSYETFQQK.M P2_R.DIMQALLVRPLGK.E 2 1	4	964.771	3855.06	0.056	4	3855.05	0.051
																				FALSE	TRUE	FALSE	FALSE	Self	0	0	0	LiebermanP-Sustek-InSolution-Faims-Stepped-2	15435	LiebermanP-Sustek-InSolution-Faims-Stepped-2.mgf	11330	Scan: 15435 Run: LiebermanP-Sustek-InSolution-Faims-Stepped-2 P1_K.TEFTLTEAVVESSR.K P2_R.EKNLAHPVIQNFSYETFQQK.M 7 2	4	993.501	3969.97	0.974	4	3969.97	0.975
																				FALSE	TRUE	FALSE	FALSE	Self	0	0	0	LiebermanP-Sustek-InSolution-Faims-Stepped-1	15490	LiebermanP-Sustek-InSolution-Faims-Stepped-1.mgf	11443	Scan: 15490 Run: LiebermanP-Sustek-InSolution-Faims-Stepped-1 P1_K.TEFTLTEAVVESSR.K P2_R.EKNLAHPVIQNFSYETFQQK.M 7 2	5	795.002	3969.97	0.975	5	3969.97	0.975
																				FALSE	TRUE	FALSE	FALSE	Self	0	0	0	LiebermanP-Sustek-Xlink2Upper-Faims-Stepped-2	17580	LiebermanP-Sustek-Xlink2Upper-Faims-Stepped-2.mgf	13554	Scan: 17580 Run: LiebermanP-Sustek-Xlink2Upper-Faims-Stepped-2 P1_K.TEFTLTEAVVESSR.K P2_R.EKNLAHPVIQNFSYETFQQK.M 11 2	4	993.501	3969.97	0.974	4	3969.97	0.975
																				FALSE	TRUE	FALSE	FALSE	Self	0	0	0	LiebermanP-Sustek-Xlink2Upper-Faims-Stepped-2	16524	LiebermanP-Sustek-Xlink2Upper-Faims-Stepped-2.mgf	12624	Scan: 16524 Run: LiebermanP-Sustek-Xlink2Upper-Faims-Stepped-2 P1_R.EKNLAHPVIQNFSYETFQQK.M P2_K.EAAVIICcmIK.N 2 1	4	855.45	3417.77	0.77	4	3417.78	0.775
																				FALSE	TRUE	FALSE	FALSE	Self	0	0	0	LiebermanP-Sustek-InSolution-Faims-Stepped-1	17146	LiebermanP-Sustek-InSolution-Faims-Stepped-1.mgf	12883	Scan: 17146 Run: LiebermanP-Sustek-InSolution-Faims-Stepped-1 P1_R.FLESHLDDAEPYLLTMAK.K P2_R.EKNLAHPVIQNFSYETFQQK.M 8 2	4	1124.56	4494.22	0.216	4	4494.22	0.221
																				FALSE	TRUE	FALSE	FALSE	Self	0	0	0	LiebermanP-Sustek-InSolution-Faims-Stepped-2	9949	LiebermanP-Sustek-InSolution-Faims-Stepped-2.mgf	6478	Scan: 9949 Run: LiebermanP-Sustek-InSolution-Faims-Stepped-2 P1_K.SESAASSTGKEDK.Q P2_R.EKNLAHPVIQNFSYETFQQK.M 2 2	4	925.454	3697.79	0.788	4	3697.79	0.786
																				FALSE	TRUE	FALSE	FALSE	Self	0	0	0	LiebermanP-Sustek-Xlink2Lower-Faims-Stepped-2	16074	LiebermanP-Sustek-Xlink2Lower-Faims-Stepped-2.mgf	12156	Scan: 16074 Run: LiebermanP-Sustek-Xlink2Lower-Faims-Stepped-2 P1_K.WTVEESEWVK.A P2_R.EKNLAHPVIQNFSYETFQQK.M 4 2	4	924.459	3693.81	0.809	4	3693.81	0.81
																				FALSE	TRUE	FALSE	FALSE	Self	0	0	0	LiebermanP-Sustek-Xlink2Lower-Faims-Stepped-1	15309	LiebermanP-Sustek-Xlink2Lower-Faims-Stepped-1.mgf	11372	Scan: 15309 Run: LiebermanP-Sustek-Xlink2Lower-Faims-Stepped-1 P1_K.NLAHPVIQNFSYETFQQKMLR.F P2_R.DPAASQPR.K 18 1	4	847.431	3385.7	0.696	4	3385.7	0.699
																				FALSE	TRUE	FALSE	FALSE	Self	0	0	0	LiebermanP-Sustek-Xlink2Upper-Faims-Stepped-1	12686	LiebermanP-Sustek-Xlink2Upper-Faims-Stepped-1.mgf	9151	Scan: 12686 Run: LiebermanP-Sustek-Xlink2Upper-Faims-Stepped-1 P1_K.NLAHPVIQNFSYETFQQKMoxLR.F P2_R.DPAASQPR.K 18 1	4	851.431	3401.7	0.695	4	3401.69	0.694
																				FALSE	TRUE	FALSE	FALSE	Self	0	0	0	LiebermanP-Sustek-Xlink2Upper-Faims-Stepped-1	14817	LiebermanP-Sustek-Xlink2Upper-Faims-Stepped-1.mgf	11022	Scan: 14817 Run: LiebermanP-Sustek-Xlink2Upper-Faims-Stepped-1 P1_K.NLAHPVIQNFSYETFQQKMLR.F P2_R.DPAASQPR.K 18 1	5	678.147	3385.7	0.698	5	3385.7	0.699
																				FALSE	TRUE	FALSE	FALSE	Self	0	0	0	LiebermanP-Sustek-Xlink2Lower-Faims-Stepped-2	15363	LiebermanP-Sustek-Xlink2Lower-Faims-Stepped-2.mgf	11522	Scan: 15363 Run: LiebermanP-Sustek-Xlink2Lower-Faims-Stepped-2 P1_K.NLAHPVIQNFSYETFQQKMLR.F P2_R.EGGEGAR.R 18 4	5	644.925	3219.59	0.587	5	3219.59	0.588
																				FALSE	TRUE	FALSE	FALSE	Self	0	0	0	LiebermanP-Sustek-Xlink2Lower-Faims-Stepped-1	15814	LiebermanP-Sustek-Xlink2Lower-Faims-Stepped-1.mgf	11822	Scan: 15814 Run: LiebermanP-Sustek-Xlink2Lower-Faims-Stepped-1 P1_R.SDTMAGGGGSSDGSGR.A P2_K.NLAHPVIQNFSYETFQQKMLR.F 2 18	4	986.716	3942.84	0.836	4	3942.84	0.838
																				FALSE	TRUE	FALSE	FALSE	Self	0	0	0	LiebermanP-Sustek-Xlink2Upper-Faims-Stepped-1	15236	LiebermanP-Sustek-Xlink2Upper-Faims-Stepped-1.mgf	11394	Scan: 15236 Run: LiebermanP-Sustek-Xlink2Upper-Faims-Stepped-1 P1_R.SDTMAGGGGSSDGSGR.A P2_K.NLAHPVIQNFSYETFQQKMLR.F 2 18	5	789.576	3942.84	0.841	5	3942.84	0.838
																				FALSE	TRUE	FALSE	FALSE	Self	0	0	0	LiebermanP-Sustek-Xlink2Upper-Faims-Stepped-1	14453	LiebermanP-Sustek-Xlink2Upper-Faims-Stepped-1.mgf	10705	Scan: 14453 Run: LiebermanP-Sustek-Xlink2Upper-Faims-Stepped-1 P1_R.SDTMoxAGGGGSSDGSGR.A P2_K.NLAHPVIQNFSYETFQQKMLR.F 2 18	5	792.773	3958.83	0.826	5	3958.83	0.833
																				FALSE	TRUE	FALSE	FALSE	Self	0	0	0	LiebermanP-Sustek-Xlink2Upper-Faims-Stepped-1	18838	LiebermanP-Sustek-Xlink2Upper-Faims-Stepped-1.mgf	14548	Scan: 18838 Run: LiebermanP-Sustek-Xlink2Upper-Faims-Stepped-1 P1_K.TEFTLTEAVVESSR.K P2_K.NLAHPVIQNFSYETFQQKMLR.F 2 18	5	823.619	4113.06	0.06	5	4113.06	0.063
																				FALSE	TRUE	FALSE	FALSE	Self	0	0	0	LiebermanP-Sustek-Xlink2Upper-Faims-Stepped-2	19479	LiebermanP-Sustek-Xlink2Upper-Faims-Stepped-2.mgf	15236	Scan: 19479 Run: LiebermanP-Sustek-Xlink2Upper-Faims-Stepped-2 P1_K.TEFTLTEAVVESSR.K P2_K.NLAHPVIQNFSYETFQQKMLR.F 7 18	4	1029.27	4113.06	0.061	4	4113.06	0.063
																				FALSE	TRUE	FALSE	FALSE	Self	0	0	0	LiebermanP-Sustek-Xlink2Upper-Faims-Stepped-2	19482	LiebermanP-Sustek-Xlink2Upper-Faims-Stepped-2.mgf	15238	Scan: 19482 Run: LiebermanP-Sustek-Xlink2Upper-Faims-Stepped-2 P1_K.TEFTLTEAVVESSR.K P2_K.NLAHPVIQNFSYETFQQKMLR.F 7 18	5	823.62	4113.06	0.064	5	4113.06	0.063
																				FALSE	TRUE	FALSE	FALSE	Self	0	0	0	LiebermanP-Sustek-Xlink2Upper-Faims-Stepped-2	21474	LiebermanP-Sustek-Xlink2Upper-Faims-Stepped-2.mgf	16981	Scan: 21474 Run: LiebermanP-Sustek-Xlink2Upper-Faims-Stepped-2 P1_K.NLAHPVIQNFSYETFQQKMLR.F P2_R.NDLLNIIR.E 18 2	4	879.721	3514.85	0.854	4	3514.85	0.851
																				FALSE	TRUE	FALSE	FALSE	Self	0	0	0	LiebermanP-Sustek-Xlink2Lower-Faims-Stepped-2	21165	LiebermanP-Sustek-Xlink2Lower-Faims-Stepped-2.mgf	16595	Scan: 21165 Run: LiebermanP-Sustek-Xlink2Lower-Faims-Stepped-2 P1_K.NLAHPVIQNFSYETFQQKMLR.F P2_R.NDLLNIIR.E 18 2	5	703.978	3514.85	0.853	5	3514.85	0.851
																				FALSE	TRUE	FALSE	FALSE	Self	0	0	0	LiebermanP-Sustek-Xlink2Lower-Faims-Stepped-2	22023	LiebermanP-Sustek-Xlink2Lower-Faims-Stepped-2.mgf	17346	Scan: 22023 Run: LiebermanP-Sustek-Xlink2Lower-Faims-Stepped-2 P1_K.NLAHPVIQNFSYETFQQKMoxLR.F P2_R.FLESHLDDAEPYLLTMAK.K 18 3	5	931.667	4653.3	0.3	5	4653.3	0.304
																				FALSE	TRUE	FALSE	FALSE	Self	0	0	0	LiebermanP-Sustek-Xlink2Upper-Faims-Stepped-2	21258	LiebermanP-Sustek-Xlink2Upper-Faims-Stepped-2.mgf	16790	Scan: 21258 Run: LiebermanP-Sustek-Xlink2Upper-Faims-Stepped-2 P1_K.NLAHPVIQNFSYETFQQKMoxLR.F P2_R.FLESHLDDAEPYLLTMoxAK.K 18 3	5	934.867	4669.3	0.299	5	4669.3	0.299
																				FALSE	TRUE	FALSE	FALSE	Self	0	0	0	LiebermanP-Sustek-InSolution-Faims-Stepped-2	18932	LiebermanP-Sustek-InSolution-Faims-Stepped-2.mgf	14345	Scan: 18932 Run: LiebermanP-Sustek-InSolution-Faims-Stepped-2 P1_K.NLAHPVIQNFSYETFQQKMLR.F P2_R.FLESHLDDAEPYLLTMAK.K 18 8	5	928.471	4637.32	0.317	5	4637.31	0.309
																				FALSE	TRUE	FALSE	FALSE	Self	0	0	0	LiebermanP-Sustek-Xlink2Upper-Faims-Stepped-2	19098	LiebermanP-Sustek-Xlink2Upper-Faims-Stepped-2.mgf	14898	Scan: 19098 Run: LiebermanP-Sustek-Xlink2Upper-Faims-Stepped-2 P1_K.WTVEESEWVK.A P2_K.NLAHPVIQNFSYETFQQKMLR.F 4 18	4	960.232	3836.9	0.899	4	3836.9	0.898
																				FALSE	TRUE	FALSE	FALSE	Self	0	0	0	LiebermanP-Sustek-InSolution-Faims-Stepped-1	17190	LiebermanP-Sustek-InSolution-Faims-Stepped-1.mgf	12919	Scan: 17190 Run: LiebermanP-Sustek-InSolution-Faims-Stepped-1 P1_R.FLESHLDDAEPYLLTMAK.K P2_R.EKNLAHPVIQNFSYETFQQK.M 3 2	4	1124.56	4494.21	0.213	4	4494.22	0.221
																				FALSE	TRUE	FALSE	FALSE	Self	0	0	0	LiebermanP-Sustek-Xlink2Upper-Faims-Stepped-2	13912	LiebermanP-Sustek-Xlink2Upper-Faims-Stepped-2.mgf	10353	Scan: 13912 Run: LiebermanP-Sustek-Xlink2Upper-Faims-Stepped-2 P1_R.KRPGR.E P2_R.FLESHLDDAEPYLLTMAK.K 1 7	3	896.471	2686.39	0.39	3	2686.39	0.39
																				FALSE	TRUE	FALSE	FALSE	Self	0	0	0	LiebermanP-Sustek-Xlink2Upper-Faims-Stepped-2	21864	LiebermanP-Sustek-Xlink2Upper-Faims-Stepped-2.mgf	17324	Scan: 21864 Run: LiebermanP-Sustek-Xlink2Upper-Faims-Stepped-2 P1_R.WVLKFYFHEALR.A P2_R.FLESHLDDAEPYLLTMAK.K 4 7	4	921.474	3681.86	0.865	4	3681.87	0.869
																				FALSE	TRUE	FALSE	FALSE	Self	0	0	0	LiebermanP-Sustek-Xlink2Upper-Faims-Stepped-1	20471	LiebermanP-Sustek-Xlink2Upper-Faims-Stepped-1.mgf	15975	Scan: 20471 Run: LiebermanP-Sustek-Xlink2Upper-Faims-Stepped-1 P1_R.WVLKFYFHEALR.A P2_R.FLESHLDDAEPYLLTMAK.K 4 7	5	737.381	3681.87	0.867	5	3681.87	0.869
																				FALSE	TRUE	FALSE	FALSE	Self	0	0	0	LiebermanP-Sustek-Xlink2Lower-Faims-Stepped-2	21059	LiebermanP-Sustek-Xlink2Lower-Faims-Stepped-2.mgf	16502	Scan: 21059 Run: LiebermanP-Sustek-Xlink2Lower-Faims-Stepped-2 P1_R.WVLKFYFHEALR.A P2_R.FLESHLDDAEPYLLTMoxAK.K 4 7	5	740.579	3697.86	0.86	5	3697.86	0.864
																				FALSE	TRUE	FALSE	FALSE	Self	0	0	0	LiebermanP-Sustek-Xlink2Lower-Faims-Stepped-2	21058	LiebermanP-Sustek-Xlink2Lower-Faims-Stepped-2.mgf	16501	Scan: 21058 Run: LiebermanP-Sustek-Xlink2Lower-Faims-Stepped-2 P1_R.WVLKFYFHEALR.A P2_R.FLESHLDDAEPYLLTMoxAK.K 4 7	4	925.471	3697.86	0.855	4	3697.86	0.864
																				FALSE	TRUE	FALSE	FALSE	Self	0	0	0	LiebermanP-Sustek-Xlink2Lower-Faims-Stepped-2	14691	LiebermanP-Sustek-Xlink2Lower-Faims-Stepped-2.mgf	10934	Scan: 14691 Run: LiebermanP-Sustek-Xlink2Lower-Faims-Stepped-2 P1_K.SESAASSTGKEDK.Q P2_R.FLESHLDDAEPYLLTMAK.K 8 7	5	674.925	3369.59	0.591	5	3369.59	0.592
																				FALSE	TRUE	FALSE	FALSE	Self	0	0	0	LiebermanP-Sustek-Xlink2Lower-Faims-Stepped-2	14729	LiebermanP-Sustek-Xlink2Lower-Faims-Stepped-2.mgf	10968	Scan: 14729 Run: LiebermanP-Sustek-Xlink2Lower-Faims-Stepped-2 P1_K.SESAASSTGKEDK.Q P2_R.FLESHLDDAEPYLLTMAK.K 10 7	4	843.405	3369.59	0.591	4	3369.59	0.592
																				FALSE	TRUE	FALSE	FALSE	Self	0	0	0	LiebermanP-Sustek-Xlink2Lower-Faims-Stepped-1	14592	LiebermanP-Sustek-Xlink2Lower-Faims-Stepped-1.mgf	10742	Scan: 14592 Run: LiebermanP-Sustek-Xlink2Lower-Faims-Stepped-1 P1_K.SESAASSTGKEDK.Q P2_R.FLESHLDDAEPYLLTMAK.K 10 7	5	674.926	3369.59	0.593	5	3369.59	0.592
																				FALSE	TRUE	FALSE	FALSE	Self	0	0	0	LiebermanP-Sustek-Xlink2Upper-Faims-Stepped-2	21504	LiebermanP-Sustek-Xlink2Upper-Faims-Stepped-2.mgf	17008	Scan: 21504 Run: LiebermanP-Sustek-Xlink2Upper-Faims-Stepped-2 P1_R.WVLKFYFHEALR.A P2_R.FLESHLDDAEPYLLTMAK.K 4 8	4	921.475	3681.87	0.869	4	3681.87	0.869
																				FALSE	TRUE	FALSE	FALSE	Self	0	0	0	LiebermanP-Sustek-Xlink2Upper-Faims-Stepped-1	19422	LiebermanP-Sustek-Xlink2Upper-Faims-Stepped-1.mgf	15060	Scan: 19422 Run: LiebermanP-Sustek-Xlink2Upper-Faims-Stepped-1 P1_R.WVLKFYFHEALR.A P2_R.FLESHLDDAEPYLLTMoxAK.K 4 8	4	925.474	3697.87	0.866	4	3697.86	0.864
																				FALSE	TRUE	FALSE	FALSE	Self	0	0	0	LiebermanP-Sustek-Xlink2Lower-Faims-Stepped-2	21240	LiebermanP-Sustek-Xlink2Lower-Faims-Stepped-2.mgf	16661	Scan: 21240 Run: LiebermanP-Sustek-Xlink2Lower-Faims-Stepped-2 P1_R.WVLKFYFHEALR.A P2_R.FLESHLDDAEPYLLTMAK.K 4 8	5	737.383	3681.88	0.876	5	3681.87	0.869
																				FALSE	TRUE	FALSE	FALSE	Self	0	0	0	LiebermanP-Sustek-Xlink2Upper-Faims-Stepped-1	19083	LiebermanP-Sustek-Xlink2Upper-Faims-Stepped-1.mgf	14763	Scan: 19083 Run: LiebermanP-Sustek-Xlink2Upper-Faims-Stepped-1 P1_R.WVLKFYFHEALR.A P2_R.FLESHLDDAEPYLLTMoxAK.K 4 8	5	740.58	3697.86	0.865	5	3697.86	0.864
																				FALSE	TRUE	FALSE	FALSE	Self	0	0	0	LiebermanP-Sustek-Xlink2Lower-Faims-Stepped-2	21307	LiebermanP-Sustek-Xlink2Lower-Faims-Stepped-2.mgf	16721	Scan: 21307 Run: LiebermanP-Sustek-Xlink2Lower-Faims-Stepped-2 P1_R.LEEAVNRWVLKFYFHEALR.A P2_R.FLESHLDDAEPYLLTMAK.K 11 8	5	899.663	4493.28	0.28	5	4493.29	0.288
																				FALSE	TRUE	FALSE	FALSE	Self	0	0	0	LiebermanP-Sustek-Xlink2Lower-Faims-Stepped-1	21241	LiebermanP-Sustek-Xlink2Lower-Faims-Stepped-1.mgf	16579	Scan: 21241 Run: LiebermanP-Sustek-Xlink2Lower-Faims-Stepped-1 P1_R.WVLKFYFHEALR.A P2_R.FLESHLDDAEPYLLTMAK.K 4 8	6	614.652	3681.87	0.871	6	3681.87	0.869
																				FALSE	TRUE	FALSE	FALSE	Self	0	0	0	LiebermanP-Sustek-Xlink2Lower-Faims-Stepped-1	20134	LiebermanP-Sustek-Xlink2Lower-Faims-Stepped-1.mgf	15619	Scan: 20134 Run: LiebermanP-Sustek-Xlink2Lower-Faims-Stepped-1 P1_R.WVLKFYFHEALR.A P2_R.FLESHLDDAEPYLLTMoxAK.K 4 8	6	617.318	3697.86	0.864	6	3697.86	0.864
																				FALSE	TRUE	FALSE	FALSE	Self	0	0	0	LiebermanP-Sustek-Xlink2Upper-Faims-Stepped-2	16405	LiebermanP-Sustek-Xlink2Upper-Faims-Stepped-2.mgf	12518	Scan: 16405 Run: LiebermanP-Sustek-Xlink2Upper-Faims-Stepped-2 P1_R.FLESHLDDAEPYLLTMAK.K P2_K.DPTTQKLR.N 8 6	4	758.891	3031.53	0.535	4	3031.53	0.532
																				FALSE	TRUE	FALSE	FALSE	Self	0	0	0	LiebermanP-Sustek-Xlink2Upper-Faims-Stepped-2	14855	LiebermanP-Sustek-Xlink2Upper-Faims-Stepped-2.mgf	11142	Scan: 14855 Run: LiebermanP-Sustek-Xlink2Upper-Faims-Stepped-2 P1_K.SESAASSTGKEDK.Q P2_R.FLESHLDDAEPYLLTMAK.K 10 8	4	843.404	3369.59	0.587	4	3369.59	0.592
																				FALSE	TRUE	FALSE	FALSE	Self	0	0	0	LiebermanP-Sustek-Xlink2Lower-Faims-Stepped-2	16750	LiebermanP-Sustek-Xlink2Lower-Faims-Stepped-2.mgf	12739	Scan: 16750 Run: LiebermanP-Sustek-Xlink2Lower-Faims-Stepped-2 P1_R.TAVMIKDR.W P2_R.FLESHLDDAEPYLLTMAK.K 6 8	4	752.637	3006.52	0.518	4	3006.52	0.519
																				FALSE	TRUE	FALSE	FALSE	Self	0	0	0	LiebermanP-Sustek-Xlink2Upper-Faims-Stepped-2	20653	LiebermanP-Sustek-Xlink2Upper-Faims-Stepped-2.mgf	16265	Scan: 20653 Run: LiebermanP-Sustek-Xlink2Upper-Faims-Stepped-2 P1_R.WVLKFYFHEALR.A P2_R.FLESHLDDAEPYLLTMoxAK.K 4 10	5	740.58	3697.86	0.862	5	3697.86	0.864
																				FALSE	TRUE	FALSE	FALSE	Self	0	0	0	LiebermanP-Sustek-Xlink2Upper-Faims-Stepped-1	15458	LiebermanP-Sustek-Xlink2Upper-Faims-Stepped-1.mgf	11589	Scan: 15458 Run: LiebermanP-Sustek-Xlink2Upper-Faims-Stepped-1 P1_R.FLESHLDDAEPYLLTMAK.K P2_K.DPTTQKLR.N 10 6	4	758.89	3031.53	0.53	4	3031.53	0.532
																				FALSE	TRUE	FALSE	FALSE	Self	0	0	0	LiebermanP-Sustek-InSolution-Faims-Stepped-1	20594	LiebermanP-Sustek-InSolution-Faims-Stepped-1.mgf	15850	Scan: 20594 Run: LiebermanP-Sustek-InSolution-Faims-Stepped-1 P1_R.NDLLNIIR.E P2_R.FLESHLDDAEPYLLTMAKK.A 2 18	4	793.922	3171.66	0.66	4	3171.66	0.664
																				FALSE	TRUE	FALSE	FALSE	Self	0	0	0	LiebermanP-Sustek-Xlink2Upper-Faims-Stepped-2	4638	LiebermanP-Sustek-Xlink2Upper-Faims-Stepped-2.mgf	2527	Scan: 4638 Run: LiebermanP-Sustek-Xlink2Upper-Faims-Stepped-2 P1_R.DPAASQPR.K P2_K.ALKSESAASSTGKEDK.Q 1 3	3	811.073	2430.2	0.197	3	2430.2	0.199
																				FALSE	TRUE	FALSE	FALSE	Self	0	0	0	LiebermanP-Sustek-Xlink2Lower-Faims-Stepped-2	3681	LiebermanP-Sustek-Xlink2Lower-Faims-Stepped-2.mgf	1625	Scan: 3681 Run: LiebermanP-Sustek-Xlink2Lower-Faims-Stepped-2 P1_R.EGGEGAR.R P2_K.ALKSESAASSTGKEDK.Q 1 3	4	567.029	2264.09	0.086	4	2264.09	0.088
																				FALSE	TRUE	FALSE	FALSE	Self	0	0	0	LiebermanP-Sustek-Xlink2Lower-Faims-Stepped-1	3656	LiebermanP-Sustek-Xlink2Lower-Faims-Stepped-1.mgf	1533	Scan: 3656 Run: LiebermanP-Sustek-Xlink2Lower-Faims-Stepped-1 P1_R.SDTMoxAGGGGSSDGSGR.A P2_K.ALKSESAASSTGK.E 2 3	3	878.063	2631.17	0.166	3	2631.17	0.168
																				FALSE	TRUE	FALSE	FALSE	Self	0	0	0	LiebermanP-Sustek-Xlink2Lower-Faims-Stepped-1	4513	LiebermanP-Sustek-Xlink2Lower-Faims-Stepped-1.mgf	2278	Scan: 4513 Run: LiebermanP-Sustek-Xlink2Lower-Faims-Stepped-1 P1_R.SDTMAGGGGSSDGSGR.A P2_K.ALKSESAASSTGKEDK.Q 2 3	3	996.784	2987.33	0.33	3	2987.34	0.337
																				FALSE	TRUE	FALSE	FALSE	Self	0	0	0	LiebermanP-Sustek-InSolution-Faims-Stepped-2	4671	LiebermanP-Sustek-InSolution-Faims-Stepped-2.mgf	1921	Scan: 4671 Run: LiebermanP-Sustek-InSolution-Faims-Stepped-2 P1_K.QPAPGPVEKPPREPAR.Q P2_K.ALKSESAASSTGKEDK.Q 8 3	4	829.687	3314.72	0.718	4	3314.72	0.722
																				FALSE	TRUE	FALSE	FALSE	Self	0	0	0	LiebermanP-Sustek-Xlink2Lower-Faims-Stepped-2	9981	LiebermanP-Sustek-Xlink2Lower-Faims-Stepped-2.mgf	6915	Scan: 9981 Run: LiebermanP-Sustek-Xlink2Lower-Faims-Stepped-2 P1_K.WTVEESEWVK.A P2_K.ALKSESAASSTGKEDK.Q 4 3	4	721.356	2881.4	0.396	4	2881.4	0.398
																				FALSE	TRUE	FALSE	FALSE	Self	0	0	0	LiebermanP-Sustek-Xlink2Lower-Faims-Stepped-1	10691	LiebermanP-Sustek-Xlink2Lower-Faims-Stepped-1.mgf	7426	Scan: 10691 Run: LiebermanP-Sustek-Xlink2Lower-Faims-Stepped-1 P1_K.WTVEESEWVK.A P2_K.ALKSESAASSTGK.E 4 3	3	837.418	2509.23	0.231	3	2509.23	0.234
																				FALSE	TRUE	FALSE	FALSE	Self	0	0	0	LiebermanP-Sustek-Xlink2Lower-Faims-Stepped-1	9913	LiebermanP-Sustek-Xlink2Lower-Faims-Stepped-1.mgf	6758	Scan: 9913 Run: LiebermanP-Sustek-Xlink2Lower-Faims-Stepped-1 P1_K.WTVEESEWVK.A P2_K.ALKSESAASSTGKEDK.Q 7 3	4	721.356	2881.39	0.395	4	2881.4	0.398
																				FALSE	TRUE	FALSE	FALSE	Self	0	0	0	LiebermanP-Sustek-Xlink2Lower-Faims-Stepped-2	10789	LiebermanP-Sustek-Xlink2Lower-Faims-Stepped-2.mgf	7614	Scan: 10789 Run: LiebermanP-Sustek-Xlink2Lower-Faims-Stepped-2 P1_K.WTVEESEWVK.A P2_K.ALKSESAASSTGK.E 7 3	3	837.419	2509.24	0.236	3	2509.23	0.234
																				FALSE	TRUE	FALSE	FALSE	Self	0	0	0	LiebermanP-Sustek-Xlink2Lower-Faims-Stepped-2	4432	LiebermanP-Sustek-Xlink2Lower-Faims-Stepped-2.mgf	2280	Scan: 4432 Run: LiebermanP-Sustek-Xlink2Lower-Faims-Stepped-2 P1_K.SESAASSTGKEDK.Q P2_R.LEEAVNR.W 10 3	3	703.341	2107	0.002	3	2107	0.003
																				FALSE	TRUE	FALSE	FALSE	Self	0	0	0	LiebermanP-Sustek-Xlink2Upper-Faims-Stepped-2	2303	LiebermanP-Sustek-Xlink2Upper-Faims-Stepped-2.mgf	513	Scan: 2303 Run: LiebermanP-Sustek-Xlink2Upper-Faims-Stepped-2 P1_K.SESAASSTGKEDK.Q P2_K.EHTVSR.L 10 1	3	669.319	2004.94	0.936	3	2004.93	0.935
																				FALSE	TRUE	FALSE	FALSE	Self	0	0	0	LiebermanP-Sustek-Xlink2Lower-Faims-Stepped-2	10122	LiebermanP-Sustek-Xlink2Lower-Faims-Stepped-2.mgf	7032	Scan: 10122 Run: LiebermanP-Sustek-Xlink2Lower-Faims-Stepped-2 P1_K.WTVEESEWVK.A P2_K.SESAASSTGKEDK.Q 4 10	3	857.402	2569.18	0.184	3	2569.18	0.182
																				FALSE	TRUE	FALSE	FALSE	Self	0	0	0	LiebermanP-Sustek-Xlink2Lower-Faims-Stepped-1	3566	LiebermanP-Sustek-Xlink2Lower-Faims-Stepped-1.mgf	1454	Scan: 3566 Run: LiebermanP-Sustek-Xlink2Lower-Faims-Stepped-1 P1_K.SESAASSTGKEDK.Q P2_K.ALKSESAASSTGKEDK.Q 11 3	4	722.35	2885.37	0.371	4	2885.37	0.374
																				FALSE	TRUE	FALSE	FALSE	Self	0	0	0	LiebermanP-Sustek-Xlink2Lower-Faims-Stepped-2	5030	LiebermanP-Sustek-Xlink2Lower-Faims-Stepped-2.mgf	2804	Scan: 5030 Run: LiebermanP-Sustek-Xlink2Lower-Faims-Stepped-2 P1_K.SESAASSTGK.E P2_K.EDKQPAPGPVEKPPR.E 1 1	5	510.861	2549.27	0.269	5	2549.27	0.272
																				FALSE	TRUE	FALSE	FALSE	Self	0	0	0	LiebermanP-Sustek-InSolution-Faims-Stepped-2	4672	LiebermanP-Sustek-InSolution-Faims-Stepped-2.mgf	1922	Scan: 4672 Run: LiebermanP-Sustek-InSolution-Faims-Stepped-2 P1_K.EDKQPAPGPVEKPPREPAR.Q P2_K.ALKSESAASSTGK.E 1 11	5	663.951	3314.72	0.718	5	3314.72	0.722
																				FALSE	TRUE	FALSE	FALSE	Self	0	0	0	LiebermanP-Sustek-Xlink2Lower-Faims-Stepped-2	5195	LiebermanP-Sustek-Xlink2Lower-Faims-Stepped-2.mgf	2918	Scan: 5195 Run: LiebermanP-Sustek-Xlink2Lower-Faims-Stepped-2 P1_K.EHTVSR.L P2_K.EDKQPAPGPVEKPPREPAR.Q 1 3	4	702.619	2806.45	0.446	4	2806.45	0.447
																				FALSE	TRUE	FALSE	FALSE	Self	0	0	0	LiebermanP-Sustek-Xlink2Lower-Faims-Stepped-1	4833	LiebermanP-Sustek-Xlink2Lower-Faims-Stepped-1.mgf	2558	Scan: 4833 Run: LiebermanP-Sustek-Xlink2Lower-Faims-Stepped-1 P1_K.SESAASSTGKEDKQPAPGPVEKPPR.E P2_K.EHTVSR.L 13 1	4	815.663	3258.62	0.623	4	3258.62	0.623
																				FALSE	TRUE	FALSE	FALSE	Self	0	0	0	LiebermanP-Sustek-Xlink2Lower-Faims-Stepped-2	5036	LiebermanP-Sustek-Xlink2Lower-Faims-Stepped-2.mgf	2809	Scan: 5036 Run: LiebermanP-Sustek-Xlink2Lower-Faims-Stepped-2 P1_K.EHTVSR.L P2_K.EDKQPAPGPVEKPPR.E 1 3	4	589.31	2353.21	0.211	4	2353.21	0.214
																				FALSE	TRUE	FALSE	FALSE	Self	0	0	0	LiebermanP-Sustek-Xlink2Upper-Faims-Stepped-2	5101	LiebermanP-Sustek-Xlink2Upper-Faims-Stepped-2.mgf	2933	Scan: 5101 Run: LiebermanP-Sustek-Xlink2Upper-Faims-Stepped-2 P1_K.SESAASSTGK.E P2_K.EDKQPAPGPVEKPPR.E 2 3	5	510.862	2549.27	0.271	5	2549.27	0.272
																				FALSE	TRUE	FALSE	FALSE	Self	0	0	0	LiebermanP-Sustek-Xlink2Upper-Faims-Stepped-2	6036	LiebermanP-Sustek-Xlink2Upper-Faims-Stepped-2.mgf	3679	Scan: 6036 Run: LiebermanP-Sustek-Xlink2Upper-Faims-Stepped-2 P1_K.QPAPGPVEKPPREPAR.Q P2_R.DPAASQPR.K 9 1	3	850.118	2547.33	0.332	3	2547.33	0.331
																				FALSE	TRUE	FALSE	FALSE	Self	0	0	0	LiebermanP-Sustek-InSolution-Faims-Stepped-1	4730	LiebermanP-Sustek-InSolution-Faims-Stepped-1.mgf	2072	Scan: 4730 Run: LiebermanP-Sustek-InSolution-Faims-Stepped-1 P1_K.QPAPGPVEKPPREPAR.Q P2_K.EHTVSR.L 9 1	5	487.863	2434.28	0.28	5	2434.28	0.283
																				FALSE	TRUE	FALSE	FALSE	Self	0	0	0	LiebermanP-Sustek-Xlink2Lower-Faims-Stepped-2	5427	LiebermanP-Sustek-Xlink2Lower-Faims-Stepped-2.mgf	3122	Scan: 5427 Run: LiebermanP-Sustek-Xlink2Lower-Faims-Stepped-2 P1_K.SESAASSTGK.E P2_K.QPAPGPVEKPPREPAR.Q 2 9	3	877.786	2630.34	0.337	3	2630.34	0.341
																				FALSE	TRUE	FALSE	FALSE	Self	0	0	0	LiebermanP-Sustek-InSolution-Faims-Stepped-2	15130	LiebermanP-Sustek-InSolution-Faims-Stepped-2.mgf	11058	Scan: 15130 Run: LiebermanP-Sustek-InSolution-Faims-Stepped-2 P1_R.NPPTTIGMMTLKAAFK.T P2_R.DPAASQPR.K 12 1	4	636.584	2542.3	0.305	4	2542.3	0.304
																				FALSE	TRUE	FALSE	FALSE	Self	0	0	0	LiebermanP-Sustek-Xlink2Lower-Faims-Stepped-2	23667	LiebermanP-Sustek-Xlink2Lower-Faims-Stepped-2.mgf	18785	Scan: 23667 Run: LiebermanP-Sustek-Xlink2Lower-Faims-Stepped-2 P1_R.NPPTTIGMMTLKAAFK.T P2_R.DIMQALLVRPLGK.E 12 1	5	631.956	3154.74	0.745	5	3154.74	0.743
																				FALSE	TRUE	FALSE	FALSE	Self	0	0	0	LiebermanP-Sustek-Xlink2Lower-Faims-Stepped-1	21496	LiebermanP-Sustek-Xlink2Lower-Faims-Stepped-1.mgf	16803	Scan: 21496 Run: LiebermanP-Sustek-Xlink2Lower-Faims-Stepped-1 P1_R.NPPTTIGMMTLKAAFK.T P2_R.FLESHLDDAEPYLLTMAK.K 12 8	4	949.484	3793.91	0.909	4	3793.91	0.913
																				FALSE	TRUE	FALSE	FALSE	Self	0	0	0	LiebermanP-Sustek-Xlink2Lower-Faims-Stepped-1	17820	LiebermanP-Sustek-Xlink2Lower-Faims-Stepped-1.mgf	13588	Scan: 17820 Run: LiebermanP-Sustek-Xlink2Lower-Faims-Stepped-1 P1_K.TLSGAQDSEAAFAK.L P2_R.NPPTTIGMMTLKAAFK.T 7 12	4	775.148	3096.56	0.562	4	3096.56	0.562
																				FALSE	TRUE	FALSE	FALSE	Self	0	0	0	LiebermanP-Sustek-Xlink2Lower-Faims-Stepped-2	18433	LiebermanP-Sustek-Xlink2Lower-Faims-Stepped-2.mgf	14217	Scan: 18433 Run: LiebermanP-Sustek-Xlink2Lower-Faims-Stepped-2 P1_K.TLSGAQDSEAAFAK.L P2_R.NPPTTIGMMTLKAAFK.T 9 12	4	775.147	3096.56	0.559	4	3096.56	0.562
																				FALSE	TRUE	FALSE	FALSE	Self	0	0	0	LiebermanP-Sustek-Xlink2Lower-Faims-Stepped-2	15904	LiebermanP-Sustek-Xlink2Lower-Faims-Stepped-2.mgf	12004	Scan: 15904 Run: LiebermanP-Sustek-Xlink2Lower-Faims-Stepped-2 P1_K.TLSGAQDSEAAFAK.L P2_R.NPPTTIGMoxMTLKAAFK.T 9 12	4	779.146	3112.55	0.554	4	3112.56	0.557
																				FALSE	TRUE	FALSE	FALSE	Self	0	0	0	LiebermanP-Sustek-InSolution-Faims-Stepped-2	16434	LiebermanP-Sustek-InSolution-Faims-Stepped-2.mgf	12218	Scan: 16434 Run: LiebermanP-Sustek-InSolution-Faims-Stepped-2 P1_K.TLSGAQDSEAAFAK.L P2_R.QLRNPPTTIGMMTLKAAFK.T 9 15	4	874.456	3493.8	0.797	4	3493.81	0.806
																				FALSE	TRUE	FALSE	FALSE	Self	0	0	0	LiebermanP-Sustek-Xlink2Upper-Faims-Stepped-2	20659	LiebermanP-Sustek-Xlink2Upper-Faims-Stepped-2.mgf	16270	Scan: 20659 Run: LiebermanP-Sustek-Xlink2Upper-Faims-Stepped-2 P1_K.WTVEESEWVK.A P2_R.NPPTTIGMMTLKAAFK.T 4 12	4	749.383	2993.5	0.502	4	2993.5	0.503
																				FALSE	TRUE	FALSE	FALSE	Self	0	0	0	LiebermanP-Sustek-Xlink2Lower-Faims-Stepped-2	9842	LiebermanP-Sustek-Xlink2Lower-Faims-Stepped-2.mgf	6791	Scan: 9842 Run: LiebermanP-Sustek-Xlink2Lower-Faims-Stepped-2 P1_R.DPAASQPR.K P2_K.AAFKTLSGAQDSEAAFAK.L 1 4	3	879.107	2634.3	0.299	3	2634.3	0.304
																				FALSE	TRUE	FALSE	FALSE	Self	0	0	0	LiebermanP-Sustek-Xlink2Lower-Faims-Stepped-1	9763	LiebermanP-Sustek-Xlink2Lower-Faims-Stepped-1.mgf	6624	Scan: 9763 Run: LiebermanP-Sustek-Xlink2Lower-Faims-Stepped-1 P1_R.DPAASQPR.K P2_K.AAFKTLSGAQDSEAAFAK.L 1 4	4	659.583	2634.3	0.303	4	2634.3	0.304
																				FALSE	TRUE	FALSE	FALSE	Self	0	0	0	LiebermanP-Sustek-Xlink2Lower-Faims-Stepped-2	9624	LiebermanP-Sustek-Xlink2Lower-Faims-Stepped-2.mgf	6599	Scan: 9624 Run: LiebermanP-Sustek-Xlink2Lower-Faims-Stepped-2 P1_R.EGGEGAR.R P2_K.AAFKTLSGAQDSEAAFAK.L 1 4	3	823.738	2468.19	0.191	3	2468.19	0.193
																				FALSE	TRUE	FALSE	FALSE	Self	0	0	0	LiebermanP-Sustek-Xlink2Upper-Faims-Stepped-1	16718	LiebermanP-Sustek-Xlink2Upper-Faims-Stepped-1.mgf	12695	Scan: 16718 Run: LiebermanP-Sustek-Xlink2Upper-Faims-Stepped-1 P1_R.FLESHLDDAEPYLLTMAK.K P2_K.AAFKTLSGAQDSEAAFAK.L 8 4	4	972.486	3885.92	0.917	4	3885.91	0.914
																				FALSE	TRUE	FALSE	FALSE	Self	0	0	0	LiebermanP-Sustek-Xlink2Upper-Faims-Stepped-2	10800	LiebermanP-Sustek-Xlink2Upper-Faims-Stepped-2.mgf	7674	Scan: 10800 Run: LiebermanP-Sustek-Xlink2Upper-Faims-Stepped-2 P1_R.KDENESSAPADGEGGSELQPK.N P2_K.AAFKTLSGAQDSEAAFAK.L 13 4	4	985.469	3937.84	0.845	4	3937.84	0.845
																				FALSE	TRUE	FALSE	FALSE	Self	0	0	0	LiebermanP-Sustek-InSolution-Faims-Stepped-2	5016	LiebermanP-Sustek-InSolution-Faims-Stepped-2.mgf	2222	Scan: 5016 Run: LiebermanP-Sustek-InSolution-Faims-Stepped-2 P1_K.TLSGAQDSEAAFAK.L P2_K.KHMSKDPTTQK.L 9 1	4	670.087	2676.32	0.318	4	2676.32	0.318
																				FALSE	TRUE	FALSE	FALSE	Self	0	0	0	LiebermanP-Sustek-Xlink2Upper-Faims-Stepped-2	5708	LiebermanP-Sustek-Xlink2Upper-Faims-Stepped-2.mgf	3413	Scan: 5708 Run: LiebermanP-Sustek-Xlink2Upper-Faims-Stepped-2 P1_K.TLSGAQDSEAAFAK.L P2_K.NKRPR.K 9 2	3	683.027	2046.06	0.06	3	2046.06	0.061
																				FALSE	TRUE	FALSE	FALSE	Self	0	0	0	LiebermanP-Sustek-Xlink2Lower-Faims-Stepped-1	10747	LiebermanP-Sustek-Xlink2Lower-Faims-Stepped-1.mgf	7475	Scan: 10747 Run: LiebermanP-Sustek-Xlink2Lower-Faims-Stepped-1 P1_K.TLSGAQDSEAAFAKLDQK.D P2_R.DPAASQPR.K 14 1	4	676.34	2701.33	0.331	4	2701.33	0.331
																				FALSE	TRUE	FALSE	FALSE	Self	0	0	0	LiebermanP-Sustek-Xlink2Upper-Faims-Stepped-1	10332	LiebermanP-Sustek-Xlink2Upper-Faims-Stepped-1.mgf	7122	Scan: 10332 Run: LiebermanP-Sustek-Xlink2Upper-Faims-Stepped-1 P1_K.TLSGAQDSEAAFAKLDQK.D P2_R.DPAASQPR.K 14 1	3	901.449	2701.33	0.326	3	2701.33	0.331
																				FALSE	TRUE	FALSE	FALSE	Self	0	0	0	LiebermanP-Sustek-Xlink2Lower-Faims-Stepped-2	10331	LiebermanP-Sustek-Xlink2Lower-Faims-Stepped-2.mgf	7212	Scan: 10331 Run: LiebermanP-Sustek-Xlink2Lower-Faims-Stepped-2 P1_K.TLSGAQDSEAAFAKLDQK.D P2_R.EGGEGAR.R 14 1	3	846.08	2535.22	0.217	3	2535.22	0.22
																				FALSE	TRUE	FALSE	FALSE	Self	0	0	0	LiebermanP-Sustek-Xlink2Lower-Faims-Stepped-2	10053	LiebermanP-Sustek-Xlink2Lower-Faims-Stepped-2.mgf	6979	Scan: 10053 Run: LiebermanP-Sustek-Xlink2Lower-Faims-Stepped-2 P1_K.TLSGAQDSEAAFAKLDQK.D P2_R.SDTMoxAGGGGSSDGSGR.A 14 2	4	819.623	3274.46	0.462	4	3274.46	0.464
																				FALSE	TRUE	FALSE	FALSE	Self	0	0	0	LiebermanP-Sustek-InSolution-Faims-Stepped-1	17107	LiebermanP-Sustek-InSolution-Faims-Stepped-1.mgf	12853	Scan: 17107 Run: LiebermanP-Sustek-InSolution-Faims-Stepped-1 P1_K.TLSGAQDSEAAFAKLDQK.D P2_R.FLESHLDDAEPYLLTMAK.K 14 8	4	989.242	3952.94	0.938	4	3952.94	0.94
																				FALSE	TRUE	FALSE	FALSE	Self	0	0	0	LiebermanP-Sustek-InSolution-Faims-Stepped-2	17514	LiebermanP-Sustek-InSolution-Faims-Stepped-2.mgf	13146	Scan: 17514 Run: LiebermanP-Sustek-InSolution-Faims-Stepped-2 P1_K.TLSGAQDSEAAFAKLDQK.D P2_K.DLVLPTQALPASPALK.N 14 1	3	1165.63	3493.87	0.866	3	3493.87	0.867
																				FALSE	TRUE	FALSE	FALSE	Self	0	0	0	LiebermanP-Sustek-Xlink2Lower-Faims-Stepped-1	10980	LiebermanP-Sustek-Xlink2Lower-Faims-Stepped-1.mgf	7683	Scan: 10980 Run: LiebermanP-Sustek-Xlink2Lower-Faims-Stepped-1 P1_K.TLSGAQDSEAAFAKLDQK.D P2_R.KDENESSAPADGEGGSELQPK.N 14 13	5	801.982	4004.87	0.872	5	4004.87	0.872
																				FALSE	TRUE	FALSE	FALSE	Self	0	0	0	LiebermanP-Sustek-Xlink2Upper-Faims-Stepped-1	15169	LiebermanP-Sustek-Xlink2Upper-Faims-Stepped-1.mgf	11334	Scan: 15169 Run: LiebermanP-Sustek-Xlink2Upper-Faims-Stepped-1 P1_K.WTVEESEWVK.A P2_K.TLSGAQDSEAAFAKLDQK.D 4 14	4	789.14	3152.53	0.53	4	3152.53	0.53
																				FALSE	TRUE	FALSE	FALSE	Self	0	0	0	LiebermanP-Sustek-Xlink2Upper-Faims-Stepped-1	14744	LiebermanP-Sustek-Xlink2Upper-Faims-Stepped-1.mgf	10957	Scan: 14744 Run: LiebermanP-Sustek-Xlink2Upper-Faims-Stepped-1 P1_K.LDQKDLVLPTQALPASPALK.N P2_R.DPAASQPR.K 4 1	4	735.909	2939.61	0.608	4	2939.61	0.608
																				FALSE	TRUE	FALSE	FALSE	Self	0	0	0	LiebermanP-Sustek-Xlink2Lower-Faims-Stepped-2	15311	LiebermanP-Sustek-Xlink2Lower-Faims-Stepped-2.mgf	11476	Scan: 15311 Run: LiebermanP-Sustek-Xlink2Lower-Faims-Stepped-2 P1_K.LDQKDLVLPTQALPASPALK.N P2_R.EGGEGAR.R 4 1	4	694.381	2773.5	0.497	4	2773.5	0.497
																				FALSE	TRUE	FALSE	FALSE	Self	0	0	0	LiebermanP-Sustek-Xlink2Lower-Faims-Stepped-2	20566	LiebermanP-Sustek-Xlink2Lower-Faims-Stepped-2.mgf	16082	Scan: 20566 Run: LiebermanP-Sustek-Xlink2Lower-Faims-Stepped-2 P1_K.DLVLPTQALPASPALK.N P2_R.DIMQALLVRPLGKEHTVSR.L 1 13	4	945.29	3777.13	0.132	4	3777.13	0.134
																				FALSE	TRUE	FALSE	FALSE	Self	0	0	0	LiebermanP-Sustek-Xlink2Lower-Faims-Stepped-2	22131	LiebermanP-Sustek-Xlink2Lower-Faims-Stepped-2.mgf	17441	Scan: 22131 Run: LiebermanP-Sustek-Xlink2Lower-Faims-Stepped-2 P1_R.NPPTTIGMMTLKAAFK.T P2_K.DLVLPTQALPASPALK.N 12 1	4	834.716	3334.84	0.836	4	3334.84	0.84
																				FALSE	TRUE	FALSE	FALSE	Self	0	0	0	LiebermanP-Sustek-Xlink2Lower-Faims-Stepped-2	17813	LiebermanP-Sustek-Xlink2Lower-Faims-Stepped-2.mgf	13681	Scan: 17813 Run: LiebermanP-Sustek-Xlink2Lower-Faims-Stepped-2 P1_K.DLVLPTQALPASPALK.N P2_K.AAFKTLSGAQDSEAAFAK.L 1 4	4	857.717	3426.84	0.839	4	3426.84	0.84
																				FALSE	TRUE	FALSE	FALSE	Self	0	0	0	LiebermanP-Sustek-Xlink2Upper-Faims-Stepped-2	18631	LiebermanP-Sustek-Xlink2Upper-Faims-Stepped-2.mgf	14482	Scan: 18631 Run: LiebermanP-Sustek-Xlink2Upper-Faims-Stepped-2 P1_K.TLSGAQDSEAAFAKLDQK.D P2_K.DLVLPTQALPASPALK.N 14 1	4	874.474	3493.87	0.866	4	3493.87	0.867
																				FALSE	TRUE	FALSE	FALSE	Self	0	0	0	LiebermanP-Sustek-InSolution-Faims-Stepped-2	15736	LiebermanP-Sustek-InSolution-Faims-Stepped-2.mgf	11598	Scan: 15736 Run: LiebermanP-Sustek-InSolution-Faims-Stepped-2 P1_R.TAVMIKDR.W P2_K.DLVLPTQALPASPALK.N 6 1	3	850.156	2547.45	0.445	3	2547.45	0.446
																				FALSE	TRUE	FALSE	FALSE	Self	0	0	0	LiebermanP-Sustek-Xlink2Lower-Faims-Stepped-1	4692	LiebermanP-Sustek-Xlink2Lower-Faims-Stepped-1.mgf	2434	Scan: 4692 Run: LiebermanP-Sustek-Xlink2Lower-Faims-Stepped-1 P1_K.NKRPR.K P2_R.KDENESSAPADGEGGSELQPK.N 2 3	3	932.788	2795.34	0.343	3	2795.34	0.343
																				FALSE	TRUE	FALSE	FALSE	Self	0	0	0	LiebermanP-Sustek-Xlink2Lower-Faims-Stepped-2	4794	LiebermanP-Sustek-Xlink2Lower-Faims-Stepped-2.mgf	2597	Scan: 4794 Run: LiebermanP-Sustek-Xlink2Lower-Faims-Stepped-2 P1_K.NKRPR.K P2_R.KDENESSAPADGEGGSELQPK.N 2 5	3	932.788	2795.34	0.341	3	2795.34	0.343
																				FALSE	TRUE	FALSE	FALSE	Self	0	0	0	LiebermanP-Sustek-Xlink2Lower-Faims-Stepped-1	5820	LiebermanP-Sustek-Xlink2Lower-Faims-Stepped-1.mgf	3347	Scan: 5820 Run: LiebermanP-Sustek-Xlink2Lower-Faims-Stepped-1 P1_K.NPKVPK.G P2_R.KDENESSAPADGEGGSELQPK.N 3 5	3	936.792	2807.35	0.354	3	2807.36	0.357
																				FALSE	TRUE	FALSE	FALSE	Self	0	0	0	LiebermanP-Sustek-Xlink2Lower-Faims-Stepped-1	5044	LiebermanP-Sustek-Xlink2Lower-Faims-Stepped-1.mgf	2717	Scan: 5044 Run: LiebermanP-Sustek-Xlink2Lower-Faims-Stepped-1 P1_K.VPKGK.W P2_R.KDENESSAPADGEGGSELQPK.N 3 5	3	885.435	2653.28	0.283	3	2653.28	0.283
																				FALSE	TRUE	FALSE	FALSE	Self	0	0	0	LiebermanP-Sustek-Xlink2Lower-Faims-Stepped-2	6307	LiebermanP-Sustek-Xlink2Lower-Faims-Stepped-2.mgf	3842	Scan: 6307 Run: LiebermanP-Sustek-Xlink2Lower-Faims-Stepped-2 P1_K.NKEFEK.A P2_R.KDENESSAPADGEGGSELQPK.N 2 13	3	974.119	2919.34	0.335	3	2919.34	0.337
																				FALSE	TRUE	FALSE	FALSE	Self	0	0	0	LiebermanP-Sustek-Xlink2Lower-Faims-Stepped-1	6189	LiebermanP-Sustek-Xlink2Lower-Faims-Stepped-1.mgf	3663	Scan: 6189 Run: LiebermanP-Sustek-Xlink2Lower-Faims-Stepped-1 P1_K.NKEFEK.A P2_R.KDENESSAPADGEGGSELQPK.N 2 13	4	730.841	2919.34	0.336	4	2919.34	0.337
																				FALSE	TRUE	FALSE	FALSE	Self	0	0	0	LiebermanP-Sustek-Xlink2Upper-Faims-Stepped-2	5030	LiebermanP-Sustek-Xlink2Upper-Faims-Stepped-2.mgf	2871	Scan: 5030 Run: LiebermanP-Sustek-Xlink2Upper-Faims-Stepped-2 P1_R.KDENESSAPADGEGGSELQPK.N P2_K.HMoxSKDPTTQK.L 13 3	4	829.382	3313.5	0.498	4	3313.5	0.5
																				FALSE	TRUE	FALSE	FALSE	Self	0	0	0	LiebermanP-Sustek-Xlink2Lower-Faims-Stepped-1	4856	LiebermanP-Sustek-Xlink2Lower-Faims-Stepped-1.mgf	2578	Scan: 4856 Run: LiebermanP-Sustek-Xlink2Lower-Faims-Stepped-1 P1_R.KDENESSAPADGEGGSELQPK.N P2_K.HMoxSKDPTTQK.L 13 4	4	829.383	3313.5	0.502	4	3313.5	0.5
																				FALSE	TRUE	FALSE	FALSE	Self	0	0	0	LiebermanP-Sustek-Xlink2Upper-Faims-Stepped-2	5614	LiebermanP-Sustek-Xlink2Upper-Faims-Stepped-2.mgf	3330	Scan: 5614 Run: LiebermanP-Sustek-Xlink2Upper-Faims-Stepped-2 P1_R.KDENESSAPADGEGGSELQPK.N P2_K.HMSKDPTTQK.L 13 4	4	825.384	3297.51	0.506	4	3297.51	0.506
																				FALSE	TRUE	FALSE	FALSE	Self	0	0	0	LiebermanP-Sustek-Xlink2Lower-Faims-Stepped-2	6811	LiebermanP-Sustek-Xlink2Lower-Faims-Stepped-2.mgf	4268	Scan: 6811 Run: LiebermanP-Sustek-Xlink2Lower-Faims-Stepped-2 P1_R.KDENESSAPADGEGGSELQPK.N P2_K.DPTTQKLR.N 13 6	4	771.873	3083.46	0.462	4	3083.46	0.464
																				FALSE	TRUE	FALSE	FALSE	Self	0	0	0	LiebermanP-Sustek-Xlink2Lower-Faims-Stepped-1	5841	LiebermanP-Sustek-Xlink2Lower-Faims-Stepped-1.mgf	3365	Scan: 5841 Run: LiebermanP-Sustek-Xlink2Lower-Faims-Stepped-1 P1_R.KDENESSAPADGEGGSELQPK.N P2_K.ALKSESAASSTGK.E 13 3	4	841.401	3361.57	0.574	4	3361.58	0.576
																				FALSE	TRUE	FALSE	FALSE	Self	0	0	0	LiebermanP-Sustek-Xlink2Lower-Faims-Stepped-2	5677	LiebermanP-Sustek-Xlink2Lower-Faims-Stepped-2.mgf	3326	Scan: 5677 Run: LiebermanP-Sustek-Xlink2Lower-Faims-Stepped-2 P1_R.KDENESSAPADGEGGSELQPK.N P2_K.ALKSESAASSTGKEDK.Q 13 3	4	934.441	3733.74	0.735	4	3733.74	0.74
																				FALSE	TRUE	FALSE	FALSE	Self	0	0	0	LiebermanP-Sustek-InSolution-Faims-Stepped-1	15225	LiebermanP-Sustek-InSolution-Faims-Stepped-1.mgf	11206	Scan: 15225 Run: LiebermanP-Sustek-InSolution-Faims-Stepped-1 P1_R.NPPTTIGMMTLKAAFK.T P2_R.KDENESSAPADGEGGSELQPK.N 12 13	5	770.175	3845.84	0.838	5	3845.84	0.845
																				FALSE	TRUE	FALSE	FALSE	Self	0	0	0	LiebermanP-Sustek-Xlink2Upper-Faims-Stepped-2	6126	LiebermanP-Sustek-Xlink2Upper-Faims-Stepped-2.mgf	3751	Scan: 6126 Run: LiebermanP-Sustek-Xlink2Upper-Faims-Stepped-2 P1_K.NPKVPK.G P2_R.KDENESSAPADGEGGSELQPK.N 3 13	4	702.846	2807.35	0.353	4	2807.36	0.357
																				FALSE	TRUE	FALSE	FALSE	Self	0	0	0	LiebermanP-Sustek-Xlink2Lower-Faims-Stepped-1	5911	LiebermanP-Sustek-Xlink2Lower-Faims-Stepped-1.mgf	3417	Scan: 5911 Run: LiebermanP-Sustek-Xlink2Lower-Faims-Stepped-1 P1_K.NPKVPK.G P2_R.KDENESSAPADGEGGSELQPK.N 3 13	3	936.791	2807.35	0.353	3	2807.36	0.357
																				FALSE	TRUE	FALSE	FALSE	Self	0	0	0	LiebermanP-Sustek-Xlink2Lower-Faims-Stepped-2	7637	LiebermanP-Sustek-Xlink2Lower-Faims-Stepped-2.mgf	4999	Scan: 7637 Run: LiebermanP-Sustek-Xlink2Lower-Faims-Stepped-2 P1_R.TAVMIKDR.W P2_R.KDENESSAPADGEGGSELQPK.N 6 13	4	765.619	3058.45	0.448	4	3058.45	0.451
																				FALSE	TRUE	FALSE	FALSE	Self	0	0	0	LiebermanP-Sustek-Xlink2Lower-Faims-Stepped-2	7014	LiebermanP-Sustek-Xlink2Lower-Faims-Stepped-2.mgf	4447	Scan: 7014 Run: LiebermanP-Sustek-Xlink2Lower-Faims-Stepped-2 P1_R.TAVMoxIKDR.W P2_R.KDENESSAPADGEGGSELQPK.N 6 13	4	769.618	3074.44	0.444	4	3074.45	0.446
																				FALSE	TRUE	FALSE	FALSE	Self	0	0	0	LiebermanP-Sustek-Xlink2Lower-Faims-Stepped-1	5909	LiebermanP-Sustek-Xlink2Lower-Faims-Stepped-1.mgf	3416	Scan: 5909 Run: LiebermanP-Sustek-Xlink2Lower-Faims-Stepped-1 P1_K.NKEFEK.A P2_R.KDENESSAPADGEGGSELQPK.N 2 17	3	974.121	2919.34	0.341	3	2919.34	0.337
																				FALSE	TRUE	FALSE	FALSE	Self	0	0	0	LiebermanP-Sustek-Xlink2Lower-Faims-Stepped-1	7576	LiebermanP-Sustek-Xlink2Lower-Faims-Stepped-1.mgf	4871	Scan: 7576 Run: LiebermanP-Sustek-Xlink2Lower-Faims-Stepped-1 P1_K.WNSSNGVEEK.E P2_R.TAVMIKDR.W 8 6	3	688.676	2063.01	0.008	3	2063.01	0.011
																				FALSE	TRUE	FALSE	FALSE	Self	0	0	0	LiebermanP-Sustek-Xlink2Lower-Faims-Stepped-2	8035	LiebermanP-Sustek-Xlink2Lower-Faims-Stepped-2.mgf	5313	Scan: 8035 Run: LiebermanP-Sustek-Xlink2Lower-Faims-Stepped-2 P1_K.WNSSNdaGVEEK.E P2_R.TAVMIKDR.W 9 6	3	689.005	2063.99	0.994	3	2063.99	0.994
																				FALSE	TRUE	FALSE	FALSE	Self	0	0	0	LiebermanP-Sustek-Xlink2Upper-Faims-Stepped-1	7491	LiebermanP-Sustek-Xlink2Upper-Faims-Stepped-1.mgf	4739	Scan: 7491 Run: LiebermanP-Sustek-Xlink2Upper-Faims-Stepped-1 P1_K.WNSSNGVEEK.E P2_R.TAVMIKDR.W 9 6	3	688.677	2063.01	0.009	3	2063.01	0.011
																				FALSE	TRUE	FALSE	FALSE	Self	0	0	0	LiebermanP-Sustek-Xlink2Lower-Faims-Stepped-1	7187	LiebermanP-Sustek-Xlink2Lower-Faims-Stepped-1.mgf	4525	Scan: 7187 Run: LiebermanP-Sustek-Xlink2Lower-Faims-Stepped-1 P1_K.WNSSNdaGVEEK.E P2_R.TAVMoxIKDR.W 9 6	3	694.337	2079.99	0.989	3	2079.99	0.989
																				FALSE	TRUE	FALSE	FALSE	Self	0	0	0	LiebermanP-Sustek-Xlink2Upper-Faims-Stepped-2	9994	LiebermanP-Sustek-Xlink2Upper-Faims-Stepped-2.mgf	6984	Scan: 9994 Run: LiebermanP-Sustek-Xlink2Upper-Faims-Stepped-2 P1_K.WTVEESEWVK.A P2_K.HMSKDPTTQK.L 4 4	3	816.062	2445.16	0.165	3	2445.16	0.163
																				FALSE	TRUE	FALSE	FALSE	Self	0	0	0	LiebermanP-Sustek-Xlink2Upper-Faims-Stepped-2	9984	LiebermanP-Sustek-Xlink2Upper-Faims-Stepped-2.mgf	6975	Scan: 9984 Run: LiebermanP-Sustek-Xlink2Upper-Faims-Stepped-2 P1_K.WTVEESEWVK.A P2_K.HMSKDPTTQK.L 5 4	3	816.063	2445.17	0.168	3	2445.16	0.163
																				FALSE	TRUE	FALSE	FALSE	Self	0	0	0	LiebermanP-Sustek-Xlink2Upper-Faims-Stepped-2	9975	LiebermanP-Sustek-Xlink2Upper-Faims-Stepped-2.mgf	6967	Scan: 9975 Run: LiebermanP-Sustek-Xlink2Upper-Faims-Stepped-2 P1_K.WTVEESEWVK.A P2_K.HMSKDPTTQK.L 6 5	3	816.062	2445.16	0.164	3	2445.16	0.163
																				FALSE	TRUE	FALSE	FALSE	Self	0	0	0	LiebermanP-Sustek-Xlink2Lower-Faims-Stepped-1	9689	LiebermanP-Sustek-Xlink2Lower-Faims-Stepped-1.mgf	6559	Scan: 9689 Run: LiebermanP-Sustek-Xlink2Lower-Faims-Stepped-1 P1_K.WTVEESEWVK.A P2_K.HMSKDPTTQK.L 7 4	3	816.062	2445.16	0.163	3	2445.16	0.163
																				FALSE	TRUE	FALSE	FALSE	Self	0	0	0	LiebermanP-Sustek-Xlink2Upper-Faims-Stepped-2	9389	LiebermanP-Sustek-Xlink2Upper-Faims-Stepped-2.mgf	6469	Scan: 9389 Run: LiebermanP-Sustek-Xlink2Upper-Faims-Stepped-2 P1_R.DPAASQPR.K P2_K.AGVQKYGEGNWAAISK.N 1 5	3	834.423	2500.25	0.246	3	2500.25	0.246
																				FALSE	TRUE	FALSE	FALSE	Self	0	0	0	LiebermanP-Sustek-Xlink2Upper-Faims-Stepped-1	17690	LiebermanP-Sustek-Xlink2Upper-Faims-Stepped-1.mgf	13542	Scan: 17690 Run: LiebermanP-Sustek-Xlink2Upper-Faims-Stepped-1 P1_K.YGEGNWAAISKNYPFVNR.T P2_K.WTVEESEWVKAGVQK.Y 3 10	5	769.385	3841.89	0.886	5	3841.89	0.885
																				FALSE	TRUE	FALSE	FALSE	Self	0	0	0	LiebermanP-Sustek-Xlink2Lower-Faims-Stepped-2	14850	LiebermanP-Sustek-Xlink2Lower-Faims-Stepped-2.mgf	11076	Scan: 14850 Run: LiebermanP-Sustek-Xlink2Lower-Faims-Stepped-2 P1_K.YGEGNWAAISKNYPFVNR.T P2_K.WNSSNGVEEK.E 11 9	4	804.886	3215.51	0.513	4	3215.51	0.506
																				FALSE	TRUE	FALSE	FALSE	Self	0	0	0	LiebermanP-Sustek-Xlink2Lower-Faims-Stepped-1	15159	LiebermanP-Sustek-Xlink2Lower-Faims-Stepped-1.mgf	11238	Scan: 15159 Run: LiebermanP-Sustek-Xlink2Lower-Faims-Stepped-1 P1_K.YGEGNWAAISKNYPFVNR.T P2_K.WNSSNdaGVEEK.E 11 9	4	805.13	3216.49	0.49	4	3216.49	0.49
