# Supplementary material for: Structural basis for TRF2-RAP1 recruitment by EBNA1 at the EBV origin of replication
Source: Sci Rep. 2026 Apr 9;16:16729. doi: 10.1038/s41598-026-43067-w (PMC13223232; doi:10.1038/s41598-026-43067-w)
Supplement: Supplementary file 2 — Supplementary Material 2 [file 41598_2026_43067_MOESM2_ESM.zip]

Archive with 6 entries (5 files):
- CryoEM_Maps/
- CryoEM_Maps/cryosparc_P43_J2149_004_volume_map.mrc
- CryoEM_Maps/cryosparc_P43_J2149_004_volume_map_half_A.mrc
- CryoEM_Maps/cryosparc_P43_J2149_004_volume_map_half_B.mrc
- CryoEM_Maps/cryosparc_P43_J2149_004_volume_mask_fsc.mrc
- CryoEM_Maps/J2149_fsc_iteration_004_after_fsc_mask_auto_tightening_corrected_mask.xml
