# Supplementary material for: Structural basis for TRF2-RAP1 recruitment by EBNA1 at the EBV origin of replication
Source: Sci Rep. 2026 Apr 9;16:16729. doi: 10.1038/s41598-026-43067-w (PMC13223232; doi:10.1038/s41598-026-43067-w)
Supplement: Supplementary file 2 — Supplementary Material 2 [file 41598_2026_43067_MOESM2_ESM.zip › CryoEM_Maps/J2149_fsc_iteration_004_after_fsc_mask_auto_tightening_corrected_mask.xml]

<fsc title="cryoSPARC GSFSC Corrected Mask" xaxis="Resolution (A-1)" yaxis="Correlation Coefficient"><coordinate><x>0.0017918577432938488</x><y>1.0</y></coordinate><coordinate><x>0.005375573229881547</x><y>0.99999213</y></coordinate><coordinate><x>0.008959288716469244</x><y>0.9999788</y></coordinate><coordinate><x>0.012543004203056941</x><y>0.9999509</y></coordinate><coordinate><x>0.01612671968964464</x><y>0.99988884</y></coordinate><coordinate><x>0.019710435176232336</x><y>0.9997246</y></coordinate><coordinate><x>0.023294150662820035</x><y>0.9997097</y></coordinate><coordinate><x>0.026877866149407733</x><y>0.9996874</y></coordinate><coordinate><x>0.030461581635995428</x><y>0.9996313</y></coordinate><coordinate><x>0.034045297122583126</x><y>0.9994733</y></coordinate><coordinate><x>0.03762901260917083</x><y>0.99898285</y></coordinate><coordinate><x>0.04121272809575852</x><y>0.9979942</y></coordinate><coordinate><x>0.04479644358234622</x><y>0.9951219</y></coordinate><coordinate><x>0.04838015906893391</x><y>0.98390424</y></coordinate><coordinate><x>0.051963874555521615</x><y>0.95615757</y></coordinate><coordinate><x>0.05554759004210931</x><y>0.9053541</y></coordinate><coordinate><x>0.05913130552869701</x><y>0.81949556</y></coordinate><coordinate><x>0.06271502101528471</x><y>0.70142305</y></coordinate><coordinate><x>0.06629873650187242</x><y>0.5963489</y></coordinate><coordinate><x>0.0698824519884601</x><y>0.51531273</y></coordinate><coordinate><x>0.0734661674750478</x><y>0.45778674</y></coordinate><coordinate><x>0.0770498829616355</x><y>0.44955596</y></coordinate><coordinate><x>0.0806335984482232</x><y>0.44104376</y></coordinate><coordinate><x>0.0842173139348109</x><y>0.4396059</y></coordinate><coordinate><x>0.0878010294213986</x><y>0.4352136</y></coordinate><coordinate><x>0.09138474490798629</x><y>0.43701062</y></coordinate><coordinate><x>0.09496846039457399</x><y>0.42856446</y></coordinate><coordinate><x>0.09855217588116169</x><y>0.41435963</y></coordinate><coordinate><x>0.10213589136774939</x><y>0.38773233</y></coordinate><coordinate><x>0.10571960685433708</x><y>0.35265565</y></coordinate><coordinate><x>0.10930332234092478</x><y>0.31279647</y></coordinate><coordinate><x>0.11288703782751247</x><y>0.1482857</y></coordinate><coordinate><x>0.11647075331410017</x><y>0.20086987</y></coordinate><coordinate><x>0.12005446880068789</x><y>0.21991141</y></coordinate><coordinate><x>0.12363818428727556</x><y>0.22241881</y></coordinate><coordinate><x>0.12722189977386325</x><y>0.20713355</y></coordinate><coordinate><x>0.13080561526045095</x><y>0.18980883</y></coordinate><coordinate><x>0.13438933074703865</x><y>0.17958935</y></coordinate><coordinate><x>0.13797304623362636</x><y>0.15926856</y></coordinate><coordinate><x>0.14155676172021406</x><y>0.13090396</y></coordinate><coordinate><x>0.14514047720680176</x><y>0.0958313</y></coordinate><coordinate><x>0.14872419269338943</x><y>0.058862817</y></coordinate><coordinate><x>0.15230790817997714</x><y>0.04607877</y></coordinate><coordinate><x>0.15589162366656484</x><y>0.02963045</y></coordinate><coordinate><x>0.15947533915315254</x><y>0.047690924</y></coordinate><coordinate><x>0.16305905463974024</x><y>0.055411436</y></coordinate><coordinate><x>0.16664277012632794</x><y>0.026367387</y></coordinate><coordinate><x>0.17022648561291565</x><y>0.011591828</y></coordinate><coordinate><x>0.17381020109950332</x><y>0.0010766514</y></coordinate><coordinate><x>0.17739391658609105</x><y>0.014294673</y></coordinate><coordinate><x>0.18097763207267872</x><y>0.006417809</y></coordinate><coordinate><x>0.18456134755926643</x><y>0.01109109</y></coordinate><coordinate><x>0.18814506304585413</x><y>0.013240272</y></coordinate><coordinate><x>0.1917287785324418</x><y>-0.0058665453</y></coordinate><coordinate><x>0.19531249401902953</x><y>-0.014833717</y></coordinate><coordinate><x>0.1988962095056172</x><y>-0.015432759</y></coordinate><coordinate><x>0.2024799249922049</x><y>-0.0055016563</y></coordinate><coordinate><x>0.2060636404787926</x><y>-0.0061418614</y></coordinate><coordinate><x>0.2096473559653803</x><y>0.0047246213</y></coordinate><coordinate><x>0.21323107145196799</x><y>-0.004000156</y></coordinate><coordinate><x>0.2168147869385557</x><y>0.0001552077</y></coordinate><coordinate><x>0.22039850242514342</x><y>-0.008594423</y></coordinate></fsc>
